# Supplementary material for: The predictive ability of the expected utility-entropy based fund rating approach: A comparison investigation with Morningstar ratings in US
Source: PLoS One. 2019 Apr 19;14(4):e0215320. doi: 10.1371/journal.pone.0215320 (PMC6474604; doi:10.1371/journal.pone.0215320)
Supplement: S1 Table — (XLSX) [file pone.0215320.s001.xlsx]

## Sheet: Monthly returns
Name	Return 2002-08	Return 2002-09	Return 2002-10	Return 2002-11	Return 2002-12	Return 2003-01	Return 2003-02	Return 2003-03	Return 2003-04	Return 2003-05	Return 2003-06	Return 2003-07	Return 2003-08	Return 2003-09	Return 2003-10	Return 2003-11	Return 2003-12	Return 2004-01	Return 2004-02	Return 2004-03	Return 2004-04	Return 2004-05	Return 2004-06	Return 2004-07	Return 2004-08	Return 2004-09	Return 2004-10	Return 2004-11	Return 2004-12	Return 2005-01	Return 2005-02	Return 2005-03	Return 2005-04	Return 2005-05	Return 2005-06	Return 2005-07	Return 2005-08	Return 2005-09	Return 2005-10	Return 2005-11	Return 2005-12	Return 2006-01	Return 2006-02	Return 2006-03	Return 2006-04	Return 2006-05	Return 2006-06	Return 2006-07	Return 2006-08
1919 Maryland Tax-Free Income A	1.08	2.04	-1.7	-0.44	2.08	-0.31	1.57	0.05	0.94	2.26	-0.68	-3.46	0.78	2.72	-0.63	1.04	0.76	0.09	1.73	-0.53	-1.88	-0.17	0.3	1.16	1.75	0.38	0.81	-0.65	1.12	0.56	-0.25	-0.81	1.41	0.77	0.47	-0.51	0.88	-0.62	-0.51	0.41	0.85	0.33	0.47	-0.76	-0.19	0.42	-0.3	1.04	1.4
1919 Socially Responsive Balanced A	1.33	-6.13	3.8	3.1	-3.39	-2.04	-0.64	0.56	6.76	4.91	0.16	1.09	1.39	-0.62	4.72	0.83	4.27	1.03	1.39	-1.19	-1.62	0.94	1.44	-2.72	0.19	0.36	1.64	2.9	3.13	-2.23	0.19	-1.52	-1.52	2.26	-0.69	3.19	-2.02	-0.41	-0.38	2.65	0.07	0.48	0.9	0.97	0.42	-2.65	-0.46	0.25	2.4
1919 Socially Responsive Balanced B	1.27	-6.19	3.73	3.04	-3.45	-2.09	-0.75	0.51	6.67	4.84	0.12	1.04	1.28	-0.67	4.65	0.73	4.19	0.98	1.34	-1.3	-1.66	0.85	1.42	-2.8	0.1	0.29	1.59	2.84	3.06	-2.32	0.14	-1.58	-1.61	2.21	-0.75	3.08	-2.06	-0.49	-0.43	2.59	-0.05	0.43	0.8	0.93	0.33	-2.74	-0.51	0.15	2.29
1919 Socially Responsive Balanced C	1.27	-6.18	3.72	3.08	-3.46	-2.09	-0.69	0.38	6.71	4.88	0.09	1.09	1.28	-0.69	4.68	0.73	4.21	0.98	1.34	-1.28	-1.66	0.89	1.39	-2.79	0.1	0.32	1.58	2.83	3.08	-2.31	0.14	-1.55	-1.6	2.2	-0.72	3.07	-2.05	-0.45	-0.48	2.59	-0.02	0.47	0.85	0.95	0.37	-2.68	-0.52	0.15	2.38
AB Discovery Growth A	-5.36	-9.12	10.53	10.53	-10.98	-1.22	1.54	3.64	5.56	10.53	-0.23	4.94	6.28	-1.27	10.47	0.97	4.6	8.79	2.02	-0.99	-8.83	4.75	4.19	-9.88	-5.02	6.85	2.01	10.53	5.68	-6.45	-1.48	-4.67	-4.2	10.04	0.17	6.79	-1.09	2.51	-0.92	10.06	-2.6	10.05	-3	5.88	-2.5	-8.97	-1.41	-10.98	6.25
AB Discovery Growth Advisor	-5.29	-9.32	10.53	10.53	-10.96	-1.5	1.52	3.9	5.78	10.53	0	4.87	6.19	-1.25	10.34	1.15	4.54	8.86	1.99	-0.98	-8.72	4.68	4.13	-9.92	-4.95	6.95	2.17	10.53	5.59	-6.51	-1.46	-4.6	-4.13	9.87	0.33	6.84	-1.22	2.62	-0.9	10.05	-2.55	10.02	-2.8	5.76	-2.45	-9.08	-1.23	-10.98	6.12
AB Discovery Growth B	-5.42	-9.68	10.53	10.53	-10.98	-1.39	1.41	3.83	5.37	10.53	-0.27	4.88	6.2	-1.22	10.1	1.12	4.42	8.69	1.95	-0.96	-8.88	4.66	4.05	-9.92	-5.18	6.83	2.13	10.44	5.48	-6.45	-1.53	-4.67	-4.29	9.81	0.19	6.78	-1.27	2.57	-1.08	10.02	-2.74	9.94	-2.9	5.62	-2.5	-9.04	-1.5	-10.98	6
AB Discovery Growth C	-5.44	-9.35	10.53	10.53	-10.98	-1.4	1.42	3.85	5.72	10.53	-0.27	4.88	6.2	-1.46	10.37	0.89	4.43	8.7	1.95	-0.96	-8.9	4.67	4.06	-9.94	-5.19	6.85	2.14	10.46	5.49	-6.46	-1.54	-4.68	-4.29	9.83	0.19	6.8	-1.27	2.58	-1.08	10.02	-2.74	9.96	-2.91	5.63	-2.5	-9.06	-1.32	-10.98	6.22
AB Diversified Municipal	0.76	1.27	-1.16	-0.24	1.58	-0.09	1.09	-0.07	0.44	1.85	-0.48	-2.36	0.51	2.41	-0.44	0.64	0.55	0.41	1.17	-0.43	-1.74	-0.31	0.27	0.91	1.45	0.25	0.53	-0.73	0.82	0.26	-0.39	-0.66	1.2	0.33	0.47	-0.44	0.62	-0.36	-0.38	0.27	0.57	0.2	0.24	-0.48	0.11	0.35	-0.28	0.84	1.07
AB Global Bond A	6.11	-0.65	0.89	0.86	3.47	-1.25	2.98	1.83	4.59	5.12	-0.33	-5.31	1.8	3.77	-0.44	-0.2	2.08	1.8	0.91	1.28	-4.22	-1.18	-0.1	1.47	2.39	1.02	1.13	0.13	2.21	1.02	-0.85	-1.55	1.8	3.32	1.74	-0.23	2.23	0.41	-1.48	1.45	1.57	0.88	1.61	-2.79	-0.08	-1.66	-0.16	2.5	1.52
AB Global Bond B	6.04	-0.7	0.83	0.81	3.41	-1.31	2.93	1.92	4.39	5.06	-0.24	-5.49	1.74	3.72	-0.49	-0.26	2.02	1.74	0.86	1.21	-4.28	-1.24	-0.16	1.41	2.33	0.96	1.07	0.08	2.15	0.96	-0.9	-1.61	1.6	3.4	1.68	-0.29	2.17	0.35	-1.54	1.26	1.51	0.95	1.42	-2.73	-0.14	-1.85	-0.08	2.3	1.59
AB Global Bond C	6.02	-0.7	0.82	0.8	3.4	-1.31	2.92	1.91	4.38	5.05	-0.24	-5.34	1.59	3.84	-0.62	-0.26	2.02	1.87	0.72	1.34	-4.4	-1.23	-0.16	1.4	2.46	0.96	0.93	0.08	2.15	0.96	-0.9	-1.61	1.74	3.25	1.68	-0.29	2.17	0.35	-1.54	1.39	1.5	0.82	1.55	-2.72	-0.27	-1.71	-0.22	2.43	1.45
AB Global Risk Allocation A	2.11	-6.88	4.47	3.97	-2.58	-1.06	-0.38	0.38	5.79	6.05	0.55	0	0.76	0.4	2.73	0.67	5.16	1.64	1.61	-0.18	-1.84	-0.31	1.76	-1.11	0.75	1.18	0.55	3.07	2.72	-0.58	1.52	-1.56	-1.18	2.26	0.07	1.64	0.17	0.01	-1.21	2.62	0.26	1.56	0	0.58	1.18	-2.28	-0.24	1.51	2.49
AB Global Risk Allocation Adv	2.11	-6.95	4.55	4.05	-2.58	-0.99	-0.46	0.45	5.86	6.05	0.54	0.07	0.76	0.46	2.73	0.73	5.09	1.77	1.55	-0.11	-1.84	-0.25	1.76	-1.11	0.81	1.19	0.62	3.06	2.79	-0.58	1.52	-1.49	-1.18	2.26	0.13	1.63	0.23	0.03	-1.21	2.68	0.23	1.62	0.06	0.58	1.18	-2.27	-0.16	1.5	2.49
AB Global Risk Allocation B	1.97	-6.97	4.43	3.92	-2.55	-1.19	-0.48	0.32	5.74	6.04	0.43	0	0.72	0.35	2.65	0.56	5.08	1.59	1.56	-0.24	-1.87	-0.39	1.66	-1.17	0.72	1.06	0.58	2.96	2.68	-0.61	1.42	-1.61	-1.24	2.19	0.07	1.53	0.12	-0.05	-1.33	2.64	0.13	1.52	-0.06	0.52	1.12	-2.34	-0.32	1.46	2.44
AB Global Risk Allocation C	2.04	-6.94	4.41	3.9	-2.61	-1.11	-0.48	0.32	5.72	6.02	0.5	-0.07	0.72	0.35	2.64	0.63	5.06	1.58	1.56	-0.24	-1.93	-0.33	1.66	-1.17	0.72	1.05	0.58	2.95	2.67	-0.61	1.41	-1.61	-1.23	2.18	0.07	1.53	0.12	-0.05	-1.27	2.56	0.19	1.51	-0.06	0.51	1.12	-2.33	-0.32	1.45	2.43
AB Growth A	1.05	-6.83	4.69	2.7	-6.09	-0.51	-1.94	2.5	7.54	5.38	1.78	4.3	3.21	-1.52	7.67	1.05	1.38	6.1	1.57	0.35	-3.09	3.19	1.61	-9.92	-1.45	4.75	1.4	5.98	4.75	-3.91	0.8	-3.85	-2.45	8.41	1.5	5.69	-0.95	1.08	-0.81	5.9	0.48	4.14	-2.57	-0.78	-0.71	-7.46	-2.98	-2.63	3.49
AB Growth Advisor	1.11	-6.81	4.68	2.73	-6.04	-0.49	-1.9	2.53	7.54	5.39	1.82	4.32	3.25	-1.48	7.7	1.06	1.42	6.15	1.56	0.43	-3.1	3.23	1.63	-9.9	-1.41	4.76	1.43	6.04	4.76	-3.91	0.84	-3.83	-2.44	8.45	1.52	5.72	-0.92	1.1	-0.79	5.94	0.49	4.19	-2.57	-0.76	-0.69	-7.45	-2.94	-2.6	3.5
AB Growth and Income A	1.84	-10.98	8.33	5.38	-4.75	-1.54	-1.95	0.79	7.94	7.72	1.02	2.37	0.66	-0.01	3.96	0.95	6.61	2.66	2.02	-0.56	-1.99	-0.29	1.75	-2.3	0.59	1.17	0.87	4.02	3.59	-0.8	1.89	-2.38	-2.17	3.06	-0.27	2.7	-0.53	-0.26	-1.06	3.75	0.02	2.6	-0.25	1.27	1.51	-3.22	-0.51	1.54	3.29
AB Growth and Income Advisor	1.83	-10.98	8.3	5.36	-4.66	-1.53	-1.95	0.46	7.94	7.72	1.09	2.37	0.99	-0.27	4.29	0.95	6.65	2.65	2.01	-0.5	-1.99	-0.29	1.51	-2.3	0.88	1.23	0.87	4.01	3.64	-0.8	1.88	-2.32	-2.17	3.05	0	2.42	-0.52	-0.26	-0.79	3.73	0.2	2.33	0	1.01	1.5	-3.21	-0.26	1.53	3.27
AB Growth and Income B	1.87	-10.98	8.02	5.47	-5.04	-1.56	-1.98	0.56	7.66	7.87	0.83	2.41	0.67	-0.2	4.36	0.64	6.52	2.7	1.75	-0.46	-2.02	-0.29	1.3	-2.34	0.6	1.31	0.59	4.09	3.48	-0.82	1.64	-2.59	-1.94	2.82	0	2.47	-0.8	-0.27	-1.08	3.84	0.07	2.12	0	1.04	1.54	-3.28	-0.78	1.84	3.1
AB Growth and Income C	1.87	-10.98	8.44	5.06	-4.67	-1.56	-2.37	0.56	8.06	7.46	1.18	2.41	0.67	-0.2	4.01	0.96	6.5	2.4	2.05	-0.74	-1.73	-0.59	1.6	-2.33	0.6	1.01	0.88	4.08	3.47	-0.81	1.64	-2.58	-1.93	2.82	-0.27	2.75	-0.8	-0.27	-1.08	3.83	0.07	2.11	0	1.03	1.53	-3.27	-0.78	1.84	3.09
AB Growth B	1.05	-6.89	4.58	2.63	-6.16	-0.52	-2.02	2.4	7.49	5.33	1.73	4.24	3.15	-1.58	7.59	0.99	1.33	6.02	1.51	0.32	-3.19	3.16	1.53	-9.97	-1.53	4.7	1.34	5.94	4.67	-3.99	0.75	-3.91	-2.56	8.4	1.43	5.59	-1.01	1.02	-0.89	5.87	0.39	4.11	-2.65	-0.83	-0.76	-7.54	-3.04	-2.7	3.44
AB Growth C	1.05	-6.88	4.58	2.63	-6.09	-0.58	-2.02	2.46	7.47	5.32	1.72	4.23	3.14	-1.57	7.63	0.94	1.33	6.06	1.51	0.32	-3.19	3.15	1.53	-9.96	-1.52	4.69	1.33	5.93	4.71	-3.99	0.75	-3.9	-2.55	8.38	1.43	5.62	-1.01	1.02	-0.85	5.82	0.42	4.09	-2.65	-0.83	-0.8	-7.49	-3.07	-2.7	3.43
AB Municipal Income California A	1.3	2.59	-2.34	-0.49	2.01	-0.73	1.43	-0.21	0.47	2.74	-0.69	-4.81	0.87	3.07	-0.34	1.74	1.06	0.6	1.55	-0.21	-2.15	-0.35	0.38	1.35	2.15	0.57	0.94	-0.74	1.3	1.57	-0.3	-0.72	1.76	0.81	0.72	-0.27	1.18	-0.8	-0.75	0.73	1.01	0.28	0.78	-0.6	-0.22	0.55	-0.36	1.09	1.56
AB Municipal Income California B	1.23	2.45	-2.31	-0.64	2.05	-0.79	1.28	-0.18	0.43	2.68	-0.84	-4.78	0.78	3.02	-0.4	1.58	1.09	0.45	1.5	-0.18	-2.21	-0.5	0.42	1.29	2	0.61	0.88	-0.8	1.24	1.51	-0.36	-0.87	1.8	0.75	0.66	-0.33	1.12	-0.86	-0.8	0.67	0.86	0.22	0.82	-0.75	-0.18	0.4	-0.32	1.03	1.5
AB Municipal Income California C	1.23	2.45	-2.31	-0.64	2.05	-0.79	1.28	-0.18	0.43	2.68	-0.75	-4.87	0.78	3.02	-0.4	1.58	1.09	0.54	1.41	-0.18	-2.21	-0.5	0.42	1.29	2	0.61	0.88	-0.8	1.24	1.51	-0.36	-0.87	1.8	0.75	0.66	-0.33	1.12	-0.86	-0.8	0.67	0.86	0.31	0.73	-0.75	-0.18	0.4	-0.33	1.03	1.5
AB Municipal Income National A	-0.01	-0.08	-2.4	0.67	1.99	-0.11	1.04	-0.94	0.61	3.1	0.16	-3.22	0.6	3	0.33	1.65	1.13	0.83	1.36	-0.13	-2.4	-0.48	0.3	1.44	1.59	0.61	0.9	-0.71	1.5	1.2	-0.23	-0.49	1.79	0.77	0.67	-0.39	1.18	-0.76	-0.61	0.5	0.9	0.3	0.74	-0.46	0.06	0.39	-0.2	0.96	1.67
AB Municipal Income National B	-0.07	-0.13	-2.47	0.61	1.93	-0.17	0.99	-1	0.57	3.05	0.1	-3.28	0.54	2.93	0.27	1.59	1.07	0.77	1.31	-0.29	-2.36	-0.54	0.24	1.28	1.64	0.55	0.84	-0.76	1.44	1.14	-0.28	-0.54	1.74	0.71	0.62	-0.45	1.12	-0.82	-0.66	0.44	0.85	0.24	0.69	-0.52	-0.1	0.43	-0.27	0.91	1.61
AB Municipal Income National C	-0.07	-0.13	-2.47	0.61	1.93	-0.17	0.99	-1	0.57	3.05	0.1	-3.18	0.43	2.93	0.27	1.59	1.07	0.87	1.31	-0.29	-2.46	-0.54	0.24	1.38	1.54	0.65	0.84	-0.86	1.44	1.14	-0.28	-0.45	1.63	0.71	0.62	-0.35	1.02	-0.82	-0.56	0.34	0.85	0.24	0.69	-0.52	0	0.33	-0.27	1.01	1.51
AB Municipal Income New York A	0.77	0.6	-2.06	0.24	2.1	-0.04	1.03	-0.37	0.39	2.8	-0.19	-3.32	1	2.69	0	1.25	0.82	0.63	1.17	-0.36	-1.89	-0.2	0.42	1.37	1.83	0.52	0.91	-0.74	1.52	1.21	-0.44	-0.6	1.62	0.78	0.69	-0.22	1.09	-0.8	-0.65	0.58	0.89	0.28	0.83	-0.71	-0.08	0.35	-0.24	1.16	1.47
AB Municipal Income New York B	0.71	0.44	-2.23	0.18	2.04	-0.1	0.97	-0.43	0.35	2.74	-0.25	-3.38	0.94	2.62	-0.05	1.09	0.77	0.67	1.12	-0.42	-1.95	-0.26	0.36	1.31	1.68	0.57	0.86	-0.79	1.36	1.16	-0.39	-0.66	1.46	0.82	0.63	-0.28	1.03	-0.96	-0.61	0.52	0.83	0.22	0.78	-0.77	-0.13	0.29	-0.3	1	1.42
AB Municipal Income New York C	0.71	0.54	-2.33	0.18	2.04	-0.1	0.97	-0.33	0.25	2.74	-0.25	-3.28	0.83	2.62	-0.05	1.19	0.76	0.57	1.12	-0.42	-1.85	-0.26	0.36	1.31	1.68	0.57	0.76	-0.79	1.46	1.15	-0.49	-0.66	1.56	0.72	0.73	-0.38	1.03	-0.87	-0.71	0.52	0.93	0.22	0.77	-0.77	-0.13	0.29	-0.41	1.11	1.41
AB Short Duration R	0.33	0.83	0	0.21	0.98	0.14	0.57	0.09	0.4	0.55	0.13	-0.66	0.06	0.91	-0.29	0.14	0.5	0.32	0.45	0.39	-1.02	-0.26	0.13	0.35	0.6	0.06	0.31	-0.32	0.26	0.1	-0.25	-0.16	0.52	0.27	0.2	-0.19	0.54	-0.17	-0.11	0.26	0.34	0.16	0.16	0.16	0.26	0.2	0.13	0.69	0.7
AB Small Cap Growth A	-0.49	-6.12	1.72	8.62	-6.04	-2.24	-2.29	1.59	8.71	8.76	1.89	6.86	5.49	-3.78	10.14	4.45	1.53	4.68	0.28	-0.09	-5.49	1.67	3	-7.47	-2.54	6.72	2.73	6.94	3.82	-3.12	0.75	-5.17	-6.29	5.38	4.54	6.81	-1.76	1.07	-2.45	4.76	1.12	9.89	0.26	5.27	0.67	-7.91	-2.32	-6.38	1.54
AB Small Cap Growth B	-0.57	-6.2	1.65	8.56	-6.07	-2.35	-2.41	1.59	8.67	8.62	1.84	6.78	5.41	-3.85	10.07	4.36	1.51	4.57	0.22	-0.16	-5.52	1.62	2.96	-7.57	-2.57	6.63	2.65	6.9	3.73	-3.19	0.68	-5.24	-6.3	5.26	4.44	6.75	-1.79	0.96	-2.51	4.69	1.03	9.84	0.22	5.13	0.63	-7.99	-2.36	-6.42	1.44
AB Small Cap Growth C	-0.57	-6.2	1.74	8.55	-6.14	-2.27	-2.4	1.5	8.75	8.61	1.83	6.77	5.47	-3.9	10.12	4.35	1.51	4.57	0.22	-0.16	-5.51	1.62	2.95	-7.56	-2.57	6.62	2.7	6.88	3.77	-3.23	0.73	-5.23	-6.34	5.25	4.49	6.73	-1.79	0.96	-2.51	4.68	1.08	9.81	0.22	5.16	0.63	-7.96	-2.4	-6.41	1.44
AB Tax Managed Balanced Wealth Strat A	0.85	-6.65	5.42	1.93	-3.28	-2.31	-0.34	1.36	5.02	4.04	0.31	0.81	1.41	0.4	2.48	0.58	2.7	1.13	0.93	-0.65	-2.13	0.38	1.22	-1.5	0.76	1.19	1.21	1.94	2.07	-1.25	0.99	-1.43	-0.45	2.01	0.57	1.87	0.61	1	-1.04	2.36	1.01	2.37	-0.33	0.32	1.16	-2.05	-0.47	0.34	1.94
AB Tax Managed Balanced Wealth Strat B	0.74	-6.74	5.42	1.82	-3.37	-2.3	-0.45	1.35	4.99	3.91	0.3	0.71	1.41	0.3	2.27	0.58	2.6	1.03	0.93	-0.71	-2.22	0.38	1.15	-1.59	0.76	1.12	1.21	1.84	1.96	-1.24	0.9	-1.5	-0.54	2	0.48	1.78	0.61	0.91	-1.04	2.18	0.99	2.37	-0.41	0.26	1.16	-2.13	-0.57	0.34	1.85
AB Tax Managed Balanced Wealth Strat C	0.74	-6.74	5.42	1.93	-3.37	-2.4	-0.34	1.23	4.98	4.01	0.3	0.61	1.41	0.4	2.27	0.58	2.59	1.03	0.93	-0.71	-2.22	0.38	1.15	-1.58	0.76	1.11	1.21	1.84	2.05	-1.33	0.9	-1.49	-0.54	2	0.48	1.87	0.52	0.91	-1.03	2.26	0.9	2.36	-0.41	0.26	1.16	-2.13	-0.56	0.34	1.93
AB Tax-Managed Cnsrv Wlth Strat A	1.51	-1.99	2.15	0.3	0	-1.61	0.82	0.5	2.64	3.56	-0.3	-1.83	0.98	0.39	1.26	0.38	1.72	0.66	0.65	-0.37	-1.49	0.28	0.61	-0.84	0.66	0.76	0.75	1.11	1.3	-0.73	0.46	-1.02	-0.09	1.38	0.45	1.09	0.36	0.71	-0.63	1.35	0.77	1.59	-0.26	0.25	0.79	-1.21	-0.3	0.44	1.23
AB Tax-Managed Cnsrv Wlth Strat B	1.38	-2.03	2.09	0.2	0	-1.67	0.8	0.4	2.57	3.47	-0.28	-1.97	0.96	0.31	1.23	0.28	1.68	0.55	0.64	-0.36	-1.64	0.18	0.61	-0.92	0.65	0.66	0.64	1.09	1.35	-0.89	0.45	-1.07	-0.18	1.36	0.35	1.07	0.35	0.6	-0.7	1.32	0.66	1.55	-0.34	0.23	0.68	-1.19	-0.39	0.35	1.2
AB Tax-Managed Cnsrv Wlth Strat C	1.38	-2.03	2.09	0.19	0	-1.66	0.8	0.4	2.57	3.47	-0.28	-1.97	0.96	0.31	1.23	0.28	1.68	0.64	0.64	-0.45	-1.54	0.09	0.61	-0.92	0.65	0.65	0.64	1.09	1.35	-0.89	0.45	-1.07	-0.18	1.35	0.35	1.07	0.35	0.6	-0.7	1.32	0.66	1.55	-0.25	0.14	0.77	-1.27	-0.39	0.35	1.2
Aberdeen Tax-Free Income A	1.23	2.06	-1.78	-0.5	2.01	-0.3	1.28	-0.11	0.44	2.62	-0.5	-3.66	0.36	3.16	-0.6	1.29	0.82	0.63	1.36	-0.21	-2.47	-0.51	0.15	1.42	2.07	0.43	0.91	-0.79	1.2	0.81	-0.45	-0.57	1.3	0.73	0.45	-0.47	0.89	-0.59	-0.51	0.43	0.73	0.25	0.41	-0.7	0.05	0.35	-0.33	0.93	1.12
Aberdeen Tax-Free Income Institutional	1.25	2.08	-1.76	-0.48	2.03	-0.28	1.3	-0.09	0.46	2.64	-0.39	-3.73	0.38	3.18	-0.58	1.31	0.84	0.65	1.38	-0.19	-2.45	-0.49	0.27	1.35	2.1	0.45	0.93	-0.77	1.22	0.83	-0.43	-0.55	1.32	0.75	0.47	-0.45	0.91	-0.57	-0.48	0.36	0.85	0.28	0.34	-0.58	-0.02	0.47	-0.31	0.96	1.14
Advance Capital I Balanced Retail	0.89	-4.75	3.54	3.65	-2.01	-1.63	-0.05	0.66	5.58	5.2	0.49	-1.03	1.75	0.67	2.77	1	3.2	1.57	1.52	-0.14	-2.46	0.36	1.39	-1.86	1.25	1.19	1.3	1.9	2.77	-1.35	0.99	-1.22	-1.1	2.5	0.86	1.99	0.03	0.2	-1.62	2.84	0.73	2.39	-0.28	0.94	0.76	-2.24	-0.09	-0.15	1.84
Advance Capital I Equity Growth Retail	-0.72	-7.34	7.32	7.21	-6.83	-2.24	-1.2	1.91	8.41	8.23	0.82	3.8	4.54	-3.45	7.8	1.79	2.05	3.44	1.11	-0.16	-1.49	2.15	1.95	-6.77	-1.93	4.18	2.89	4.72	4.09	-3.25	1.22	-1.2	-3.61	5.23	1.45	5.35	-0.77	1.33	-2.39	6.24	0.55	5.27	-0.26	2.1	0.29	-4.94	-0.42	-3.56	2.16
AI Kansas Tax-Exempt Bond Institutional	0.78	1.59	-1.12	-0.32	1.62	0.06	1.03	0.15	0.5	1.68	-0.23	-2.11	0.41	1.96	-0.5	0.58	0.5	0.4	1.02	-0.21	-1.58	-0.21	0.15	0.99	1.16	0.32	0.42	-0.6	0.79	0.41	-0.36	-0.33	0.96	0.41	0.4	-0.33	0.69	-0.34	-0.42	0.42	0.52	0.24	0.39	-0.4	-0.03	0.36	-0.12	0.83	1.11
Alger International Growth B Inc	-0.99	-9.01	6.29	4.29	-7.09	-1.98	-0.16	1.56	8.14	6.68	1.46	2.1	2.44	-1.76	6.39	1.8	3.3	2.85	-0.44	-0.78	-4.61	3.89	1.81	-8.35	-2.79	3.75	1.69	4.15	4.44	-3.59	1.58	-0.89	-2.69	5.07	1.43	5.09	1.03	1.63	-2.71	3.92	0.79	3.54	-3.61	1.38	1.17	-5.1	-0.61	-3.36	1.79
Alger Small Cap Growth A	-0.34	-7.82	5.17	6.67	-6.25	-0.7	-2.12	0.72	7.53	7.33	2.48	6.67	5.11	-2.43	9.42	2.53	0.49	5.65	1.86	-0.23	-4.12	2.63	2.33	-7.73	-4.43	5.41	2.2	8.61	3.74	-3.82	2.43	-2.16	-5.29	7.67	4.97	7.61	-0.57	3.27	-2.98	5.76	-0.73	9.14	-0.34	4.37	1.29	-5.09	0.34	-3.84	1.22
Alger Small Cap Growth B	-0.72	-7.58	4.69	6.72	-6.29	-0.75	-2.26	0.77	7.63	7.09	2.65	6.13	5.47	-2.59	9.47	2.43	0.26	5.79	1.74	-0.24	-4.41	2.82	2	-7.82	-4.51	5.56	2.11	8.51	3.8	-3.89	2.38	-2.33	-5.24	7.29	5.15	7.35	-0.41	3.13	-3.03	5.83	-0.79	8.93	-0.55	4.58	1.05	-5.03	0.18	-3.83	1.14
Alger Small Cap Growth C	-0.72	-7.58	4.69	6.72	-6.29	-0.75	-2.26	0.77	7.63	7.09	2.65	6.45	5.15	-2.59	9.47	2.43	0.26	5.79	1.74	-0.24	-4.41	2.82	2.24	-7.8	-4.5	5.26	2.11	8.76	3.55	-3.89	2.38	-2.33	-5.24	7.54	4.91	7.57	-0.62	3.13	-2.83	5.61	-0.79	8.93	-0.36	4.39	1.23	-5.02	0.18	-4	1.14
Alger Spectra A	-1.81	-5.13	3.03	1.26	-7.26	0.89	0	2.44	7.79	6.22	1.89	2.41	2.17	-2.84	7.3	1.53	1.01	4.48	-0.48	-0.96	-4.67	5.07	2.25	-10.06	-4.9	4.78	2.46	6.51	3.05	-2.34	1.28	-1.1	-4.15	6.99	0.93	3.85	1.93	2.62	-1.56	6.05	0.54	6.35	-1.65	2.58	0	-4.53	1.06	0.26	2.99
AllianzGI Focused Growth A	1.14	-10.22	6.75	0.99	-6.02	-2.48	-1.47	1.16	6.32	3.73	1.77	3.17	1.45	-1.95	7.41	1.2	2.9	3.96	1.15	-1.09	-3.86	1.88	2.1	-5.82	-1.44	2.49	1.32	4.11	4.85	-3.91	0.35	-1.53	-1.96	5.33	-0.1	4.87	-2.32	0.86	-0.09	3.87	0.59	4.11	-0.43	1.04	2.46	-4.42	-0.44	-1.59	2.83
AllianzGI Focused Growth Administrative	1.14	-10.25	6.82	0.97	-6.05	-2.42	-1.5	1.22	6.25	3.75	1.71	3.22	1.43	-1.92	7.45	1.22	2.82	4.03	1.12	-1.06	-3.82	1.87	2.06	-5.78	-1.43	2.48	1.36	4.13	4.86	-3.89	0.33	-1.49	-1.96	5.32	-0.05	4.84	-2.28	0.85	-0.05	3.84	0.61	4.13	-0.39	1.02	2.5	-4.41	-0.44	-1.58	2.86
AllianzGI Focused Growth C	1.11	-10.28	6.65	1	-6.1	-2.57	-1.55	1.1	6.31	3.66	1.63	3.13	1.35	-1.93	7.33	1.14	2.75	3.95	1.05	-1.16	-3.87	1.83	1.97	-5.87	-1.5	2.41	1.24	4.09	4.81	-3.97	0.23	-1.57	-2.01	5.18	-0.11	4.76	-2.35	0.79	-0.17	3.79	0.54	4.06	-0.46	0.98	2.4	-4.49	-0.52	-1.63	2.77
AllianzGI Focused Growth Institutional	1.2	-10.19	6.73	1.1	-6.04	-2.38	-1.48	1.2	6.23	3.84	1.75	3.24	1.41	-1.89	7.46	1.26	2.9	4.02	1.16	-1.09	-3.81	1.95	2.08	-5.74	-1.46	2.55	1.33	4.17	4.88	-3.87	0.38	-1.52	-1.93	5.33	-0.05	4.9	-2.29	0.88	-0.05	3.87	0.65	4.14	-0.38	1.05	2.49	-4.36	-0.43	-1.54	2.89
AllianzGI Mid-Cap Institutional	-2.2	-5.62	8.33	5.49	-3.65	-0.54	-1.63	1.66	4.35	7.81	0.97	1.44	4.72	-3.6	5.61	3.54	1.71	3.36	1.63	0.8	-2.38	2.44	1.19	-7.84	-1.7	2.6	4.22	5.26	5	-3.3	0	-1.52	-4.62	6.45	1.14	5.62	0.71	2.46	-3.09	4.26	2.04	6.33	-2.51	2.89	1.25	-6.17	-1.64	-3.68	1.39
AllianzGI NFJ Mid-Cap Value A	-2.47	-10.98	7.75	10.53	-6.64	-6.33	-3.89	-1.15	10.53	10.53	3.31	6	7.3	-1.33	7.11	3.44	7.87	2.91	1.77	-0.62	-2.71	2.36	3.48	-5.46	-1.07	1.56	1.19	7.79	3.98	-5.82	0.84	-2.29	-4.62	2.33	0.79	2.59	-1	-0.12	-2.88	5.01	2.06	2.61	0.77	2.62	0.4	-4.68	-0.87	-1.48	2.4
AllianzGI NFJ Mid-Cap Value Admin	-2.09	-10.98	7.78	10.53	-6.6	-6.35	-3.87	-1.14	10.53	10.53	3.28	6.01	7.25	-1.32	7.11	3.46	7.9	2.93	1.76	-0.58	-2.73	2.34	3.49	-5.42	-1.06	1.55	1.23	7.81	3.99	-5.81	0.83	-2.27	-4.61	2.36	0.82	2.61	-1.03	-0.12	-2.85	5.05	2.04	2.63	0.76	2.67	0.39	-4.67	-0.82	-1.51	2.37
AllianzGI NFJ Mid-Cap Value C	-2.52	-10.98	7.64	10.53	-6.72	-6.37	-3.94	-1.21	10.53	10.53	3.24	5.9	7.26	-1.41	7.03	3.39	7.84	2.81	1.7	-0.66	-2.79	2.28	3.43	-5.51	-1.14	1.48	1.18	7.73	3.88	-5.86	0.77	-2.37	-4.68	2.27	0.76	2.52	-1.08	-0.22	-2.92	4.99	1.96	2.55	0.7	2.62	0.29	-4.75	-0.91	-1.58	2.32
AllianzGI NFJ Mid-Cap Value Instl	-2.45	-10.98	7.76	10.53	-6.64	-6.26	-3.85	-1.13	10.53	10.53	3.33	5.98	7.38	-1.31	7.12	3.49	7.94	2.91	1.79	-0.57	-2.71	2.41	3.51	-5.42	-1.05	1.58	1.26	7.82	4.03	-5.79	0.82	-2.25	-4.57	2.37	0.81	2.62	-0.98	-0.12	-2.82	5.07	2.1	2.64	0.8	2.68	0.39	-4.65	-0.8	-1.49	2.42
AllianzGI NFJ Small-Cap Value A	2.21	-4.18	1.79	2.68	0.07	-2.14	-2.29	-0.27	6.51	7.47	0.7	3.1	2.61	-2.01	5.94	2.74	4.99	1.72	2.98	1.3	-3.72	1.21	5.36	-3.63	0.65	3.89	2	8.48	1.33	-1.98	4.53	-1.42	-4.26	4.12	4.2	4.89	0.6	1.57	-3.36	2.36	-0.82	7.34	-1.32	3.17	1.3	-3.53	1.98	-1.3	2.58
AllianzGI NFJ Small-Cap Value Admin	2.2	-4.1	1.77	2.66	0.11	-2.07	-2.27	-0.32	6.56	7.5	0.69	2.2	2.6	-1.97	5.89	2.74	5.06	1.68	2.98	1.33	-3.68	1.21	5.36	-3.62	0.65	3.92	2	8.51	1.38	-1.97	4.52	-1.42	-4.22	4.12	4.23	4.88	0.6	1.59	-3.32	2.36	-0.8	7.37	-1.35	3.2	1.3	-3.53	2.01	-1.27	2.57
AllianzGI NFJ Small-Cap Value C	2.14	-4.19	1.71	2.57	0.02	-2.17	-2.32	-0.38	6.46	7.39	0.66	3.02	2.52	-2.01	5.83	2.67	4.94	1.63	2.92	1.24	-3.76	1.16	5.29	-3.67	0.54	3.83	1.94	8.41	1.29	-2.03	4.43	-1.46	-4.3	4.05	4.11	4.83	0.52	1.52	-3.4	2.3	-0.9	7.3	-1.39	3.09	1.24	-3.61	1.94	-1.38	2.49
AllianzGI NFJ Small-Cap Value Instl	2.28	-4.06	1.81	2.74	0.09	-2.1	-2.25	-0.26	6.55	7.52	0.73	3.13	2.6	-1.93	5.95	2.77	5.04	1.72	3.03	1.31	-3.64	1.22	5.4	-3.58	0.63	3.95	2.02	8.52	1.39	-1.96	4.55	-1.39	-4.18	4.12	4.23	4.92	0.64	1.58	-3.3	2.39	-0.77	7.37	-1.32	3.21	1.35	-3.52	2.04	-1.29	2.59
Alpine Int Real Estate Equity Instl	-1.71	-6.75	3.14	1.01	0.61	1.67	-1.71	-1.09	7.99	8.82	3.43	2.35	4.95	7.24	5.86	2.32	3.49	2.06	3.24	1.96	-4.64	-0.37	3.38	0.23	2.81	4.41	2.53	10.46	5.86	1.51	3.01	-2.23	-0.7	3.71	2.47	4.16	-0.23	2.18	-4.97	3.67	3.95	7.8	3.05	4.03	1.65	-5.88	-1.25	1.18	2.29
ALPS | WMC Research Value A	0.53	-10.19	8.02	6.16	-3.99	-2.88	-2.59	-0.19	8.57	6.67	1.48	0.49	2.1	-1.42	6.25	1.21	6.37	0.99	2.52	-1.09	-2.63	0.57	2.12	-1.38	1.12	2.36	1.08	5.23	3.79	-1.36	3.4	-1.58	-1.98	3.03	2.08	3.6	-0.46	1.28	-2.76	3.54	-0.31	3.12	0.22	1.01	2.44	-2.49	0.55	1.87	1.08
Amana Income Investor	0.97	-9.77	4.17	4.15	-0.99	-2.49	-2.91	1.2	6.15	5.93	1.13	-0.52	1.98	-0.06	4.66	1.92	9.12	-0.84	3.06	-1.43	-3.4	1.61	2.8	0.94	1.27	4.08	2.3	7	2.01	-1.04	6.85	-1.91	-2.77	0.49	1.59	5.33	2.36	3.67	-5.63	2.31	0.96	6.59	-0.72	3.28	2.7	-2.46	0.31	-0.04	1.25
American Beacon Balanced Instl	1.78	-7.17	3.3	4.19	-1.42	-1.44	-1.37	-0.37	5.93	6.21	1.15	0.16	1.38	0.32	3.84	2	4.47	1.33	1.9	-0.57	-1.66	0.29	2.27	-1.29	1.3	1.22	1.06	3.98	2.68	-0.76	1.88	-0.96	-0.69	2.15	1.36	1.74	-0.13	0.79	-1.83	2.2	0.69	1.74	0.34	0.55	1.49	-2.21	0.27	1.37	1.95
American Beacon Balanced Inv	1.81	-7.02	3.35	4.16	-1.49	-1.41	-1.43	-0.29	5.91	6.22	1.03	0.26	1.27	0.34	3.68	1.85	4.48	1.32	1.91	-0.68	-1.66	0.31	2.22	-1.28	1.22	1.2	1.04	3.96	2.64	-0.8	1.83	-1.01	-0.73	2.2	1.29	1.77	-0.14	0.7	-1.87	2.18	0.7	1.7	0.36	0.51	1.51	-2.27	0.29	1.3	1.93
American Beacon Intl Equity AMR	0.08	-10.98	5.64	5.75	-3.78	-4.33	-2.44	-1.43	10.53	6.9	2.28	3.42	2.95	2.19	6.15	2.23	7.39	2.65	2.58	-0.34	-1.43	0.81	2.37	-2.65	0.93	2.87	3.68	6.4	4.43	-1.62	4	-2.26	-2.75	-0.15	1.16	3.1	3.15	2.35	-2.94	1.94	5.26	5.8	-0.09	3.36	4.96	-3.3	-0.13	0.65	2.92
American Beacon Intl Equity Instl	0.08	-10.98	5.58	5.79	-3.75	-4.35	-2.53	-1.35	10.53	6.93	2.21	3.36	2.96	2.16	6.13	2.2	7.39	2.6	2.59	-0.4	-1.44	0.76	2.32	-2.61	0.87	2.89	3.65	6.33	4.43	-1.63	3.96	-2.27	-2.81	-0.15	1.17	3.07	3.12	2.32	-2.91	1.86	5.28	5.78	-0.14	3.33	4.9	-3.28	-0.13	0.61	2.9
American Beacon Intl Equity Inv	0.08	-10.98	5.85	5.86	-3.85	-4.3	-2.46	-1.44	10.53	6.9	2.15	3.38	2.98	2.12	6.12	2.18	7.38	2.55	2.55	-0.4	-1.45	0.77	2.28	-2.69	0.88	2.91	3.62	6.33	4.37	-1.64	3.94	-2.29	-2.84	-0.15	1.13	3.04	3.1	2.29	-2.94	1.88	5.22	5.73	-0.14	3.31	4.9	-3.31	-0.18	0.62	2.89
American Beacon Lg Cap Value AMR	1.68	-10.98	5.26	6.53	-3.62	-2.17	-2.8	-0.51	8.68	8.69	1.51	1.85	2.09	-0.68	6.12	2.98	6.35	1.69	2.61	-0.92	-1.17	0.65	3.22	-2.38	1.28	1.84	1.58	6.6	3.43	-1.33	3.1	-1.05	-1.88	2.74	1.81	3.51	-0.14	1.82	-2.44	3.18	0.76	2.58	0.52	1.6	3.06	-3.02	0.37	1.11	2.06
American Beacon Lg Cap Value Inst	1.58	-10.98	5.29	6.45	-3.61	-2.22	-2.84	-0.5	8.66	8.66	1.57	1.75	2.13	-0.74	6.11	2.88	6.36	1.72	2.51	-0.91	-1.21	0.7	3.12	-2.36	1.26	1.76	1.62	6.53	3.44	-1.41	3.12	-1.04	-1.9	2.71	1.74	3.52	-0.19	1.8	-2.42	3.14	0.7	2.6	0.47	1.59	3.08	-3.07	0.37	1.1	1.99
American Beacon Lg Cap Value Inv	1.56	-10.98	5.22	6.45	-3.61	-2.3	-2.78	-0.52	8.62	8.57	1.55	1.74	2.07	-0.7	6.06	2.86	6.32	1.66	2.55	-0.95	-1.19	0.6	3.12	-2.39	1.25	1.77	1.56	6.5	3.43	-1.41	3.08	-1.08	-1.93	2.71	1.76	3.46	-0.2	1.77	-2.47	3.13	0.71	2.56	0.49	1.51	3.07	-3.07	0.34	1.05	1.99
American Century All Cap Growth Inv	-0.25	-4.35	3.85	4.38	-4.52	-3.13	-2.62	0.63	4.63	6.04	0.8	2.94	4.87	-4.05	7.83	2.35	-1.18	2.32	0.07	0.21	-3.36	1.7	2.72	-7.95	-3.69	4.68	1.17	5.72	4.25	-0.53	3.9	-1.21	-6.24	6.38	3.23	6.38	1.23	4.29	-3.84	4.98	2.48	9.25	-1.67	5.26	2.05	-5.5	0.44	-4.81	-0.15
American Century Balanced Inv	1.3	-5.88	4.59	3.7	-2.57	-1.15	-0.08	0.58	5.19	4.13	0.86	-0.63	1.63	0.85	2.64	1.49	2.7	1.37	1.48	-0.04	-2.29	0.33	2	-1.6	0.65	1.27	0.9	3.12	2.2	-0.85	1.35	-1.19	-1.04	2.66	0.76	2.11	-0.41	0.46	-2.31	3.03	0.28	1.86	-0.31	0.23	0.8	-1.64	0.37	0.62	1.17
American Century CA Hi-Yld Muni Inv	1.92	2.93	-2.63	-0.06	1.99	-0.45	1.43	0.12	1.05	2.48	-0.48	-3.55	0.68	2.6	-0.13	1.12	0.87	0.45	1.72	-0.16	-1.85	-0.29	0.65	1.39	1.86	0.82	1.14	-0.68	1.57	1.4	-0.31	0.23	1.92	1.29	0.69	-0.27	1.48	-0.83	-0.59	0.6	1.03	0.09	1.15	-0.35	-0.22	0.51	-0.27	1.08	1.59
American Century Equity Growth A	1.09	-10.66	7.95	5.92	-5.67	-1.98	-1.14	1.05	7.15	5.79	1.59	0.88	2.5	-0.22	5.13	2.28	3.97	1.79	1.81	-0.57	-2.28	1.02	3.03	-3.18	-0.2	1.97	0.95	5.82	3.11	-1.9	2.73	-1.53	-2.79	4.09	1.01	4.21	-1.51	1.56	-3.31	4.81	-0.14	3.13	-0.71	1.17	1.45	-2.74	0.6	0.17	1
American Century Equity Growth Instl	1.09	-10.6	8.01	5.91	-5.49	-1.91	-1.14	1.08	7.2	5.78	1.63	0.94	2.55	-0.17	5.12	2.33	3.93	1.84	1.8	-0.48	-2.28	1.01	3.14	-3.18	-0.15	2.03	0.94	5.86	3.14	-1.86	2.77	-1.52	-2.74	4.14	1.03	4.25	-1.42	1.59	-3.27	4.8	-0.05	3.17	-0.7	1.17	1.53	-2.69	0.63	0.21	1.04
American Century Equity Growth Inv	1.09	-10.59	7.94	5.91	-5.55	-1.97	-1.14	1.1	7.14	5.78	1.59	0.94	2.5	-0.16	5.12	2.33	3.93	1.84	1.8	-0.57	-2.28	1.07	3.09	-3.18	-0.2	2.03	0.94	5.81	3.13	-1.9	2.77	-1.52	-2.74	4.09	1.02	4.26	-1.46	1.58	-3.31	4.8	-0.07	3.12	-0.71	1.17	1.49	-2.69	0.62	0.17	1.04
American Century Ginnie Mae A	0.59	0.61	-0.04	-0.06	1.31	0.17	0.45	0	0.08	0.03	0.24	-2.13	0.77	1.62	-0.39	0.41	0.53	0.41	0.44	0.14	-1.45	-0.37	0.85	0.69	1.2	0.08	0.63	-0.24	0.46	0.62	-0.42	-0.22	0.86	0.64	0.17	-0.3	0.77	-0.48	-0.54	0.27	1.18	0.25	0.09	-0.67	-0.43	-0.31	0.01	1.28	1.49
American Century Ginnie Mae Inv	0.62	0.64	-0.02	-0.04	1.33	0.19	0.47	0.02	0.1	0.05	0.26	-2.1	0.79	1.64	-0.36	0.43	0.55	0.43	0.46	0.17	-1.43	-0.35	0.87	0.71	1.23	0.1	0.65	-0.22	0.48	0.64	-0.4	-0.2	0.88	0.66	0.19	-0.28	0.79	-0.46	-0.52	0.29	1.2	0.3	0.1	-0.67	-0.39	-0.29	0.01	1.33	1.52
American Century Global Gold A	10.53	2.63	-10.64	-0.96	10.53	0.66	-7.72	-6.95	-1.01	10.53	4.57	3.82	10.53	1.01	9.4	10.53	-1.68	-10.98	3.42	6.79	-10.98	9.43	-2.93	-2.19	7.29	9.78	2.31	4.19	-7.2	-7.17	7.01	-5.04	-10.96	1.19	10.11	-3.03	5.15	10.53	-7.32	9.99	10.53	10.53	-9.45	9.37	10.53	-10.37	-1.65	-0.86	3.8
American Century Global Gold Inv	10.53	2.63	-10.51	-0.96	10.53	0.66	-7.62	-6.95	-1.01	10.53	4.58	3.82	10.53	1.01	9.4	10.53	-1.76	-10.98	3.43	6.88	-10.98	9.54	-2.91	-2.19	7.39	9.69	2.39	4.19	-7.12	-7.25	7.1	-5.03	-10.95	1.19	10.1	-2.94	5.14	10.53	-7.23	9.97	10.53	10.53	-9.48	9.46	10.53	-10.39	-1.6	-0.86	3.85
American Century Government Bond A	1.6	2.15	-0.37	-1.01	1.87	-0.13	1.28	0.06	0.24	1.01	-0.25	-2.23	0.02	2.02	-0.94	0.02	0.64	0.37	0.83	0.47	-2.3	-0.57	0.36	0.76	1.32	0.09	0.66	-0.52	0.76	0.51	-0.52	-0.3	1.24	0.95	0.47	-0.75	0.95	-0.8	-0.74	0.33	0.83	-0.05	0.32	-0.8	-0.23	-0.01	0.2	1.17	1.35
American Century Government Bond Inv	1.64	2.17	-0.35	-0.99	1.89	-0.11	1.3	0.08	0.26	1.03	-0.23	-2.21	0.04	2.04	-0.92	0.03	0.66	0.39	0.85	0.49	-2.28	-0.55	0.38	0.78	1.34	0.11	0.68	-0.49	0.78	0.53	-0.5	-0.27	1.25	0.97	0.49	-0.73	0.97	-0.78	-0.72	0.35	0.85	-0.03	0.34	-0.78	-0.21	0.01	0.22	1.19	1.37
American Century Growth A	-0.27	-9.61	8.57	4.76	-7.01	-2.23	-0.79	0.79	7.07	4.47	0.51	2.73	1.55	-2.19	6.54	0.7	3.19	3.04	-0.05	-1.42	-2.44	0.62	2.77	-3.68	0.11	1.65	2.07	2.8	4.06	-2.87	-0.11	-1.11	-1.39	4.5	-0.99	4.4	-1.46	0.51	-1.01	4.97	-0.58	2.51	-0.62	0.58	-0.38	-3.23	-0.15	-1.1	1.86
American Century Growth Instl	-0.2	-9.52	8.62	4.84	-6.99	-2.21	-0.78	0.92	7.04	4.47	0.57	2.82	1.52	-2.1	6.5	0.75	3.2	3.1	0	-1.4	-2.4	0.67	2.77	-3.61	0.11	1.73	2.09	2.85	4.06	-2.82	-0.1	-1.04	-1.31	4.52	-0.97	4.41	-1.38	0.55	-0.94	4.95	-0.53	2.56	-0.56	0.57	-0.33	-3.16	-0.15	-1.07	1.92
American Century Growth Inv	-0.26	-9.56	8.66	4.8	-7.03	-2.22	-0.78	0.86	7.09	4.43	0.57	2.77	1.53	-2.11	6.48	0.7	3.22	3.07	0	-1.41	-2.41	0.62	2.79	-3.64	0.11	1.69	2.11	2.82	4.05	-2.84	-0.1	-1.1	-1.32	4.5	-0.97	4.4	-1.39	0.5	-0.95	4.95	-0.56	2.53	-0.57	0.57	-0.33	-3.23	-0.1	-1.13	1.94
American Century Heritage A	0.87	-4.76	2.72	3.65	-3.62	-3.32	-2.97	0.83	4.56	5.7	0.53	2.63	4.51	-3.53	8.65	2.43	0.18	1.19	0.81	-0.18	-3.85	1.77	2.84	-7.3	-3.27	4.27	1.33	5.36	4.46	-0.68	3.61	-1.08	-6.12	6.43	3.11	6.51	1.22	4.31	-3.77	4.89	2.4	9.16	-1.48	5.18	1.93	-5.44	0.32	-4.83	-0.2
American Century Heritage Instl	0.86	-4.6	2.8	3.6	-3.58	-3.28	-2.93	0.81	4.73	5.62	0.63	2.69	4.44	-3.38	8.6	2.49	0.27	1.16	0.89	-0.18	-3.87	1.83	2.88	-7.25	-3.2	4.38	1.3	5.43	4.45	-0.67	3.7	-1.05	-6.07	6.46	3.11	6.52	1.27	4.42	-3.81	4.92	2.48	9.2	-1.45	5.23	1.94	-5.41	0.44	-4.88	-0.07
American Century Heritage Inv	0.87	-4.62	2.71	3.73	-3.7	-3.19	-3.06	0.94	4.52	5.77	0.52	2.71	4.47	-3.4	8.56	2.5	0.18	1.08	0.89	-0.18	-3.82	1.85	2.81	-7.22	-3.23	4.32	1.32	5.39	4.41	-0.68	3.65	-1.07	-6.05	6.44	3.15	6.51	1.21	4.4	-3.78	4.9	2.44	9.17	-1.46	5.23	1.9	-5.42	0.38	-4.82	-0.13
American Century Income & Growth A	1.2	-10.98	7.65	6.18	-5.32	-2.81	-1.61	0.65	7.73	6.19	1.72	0.41	2.02	-0.44	5.7	1.58	5.44	1.99	1.74	-1.04	-1.73	0.65	3.12	-2.78	0.07	0.92	0.36	5.32	3.72	-2.61	2.98	-1.67	-2.22	3.67	0.36	3.83	-1.26	1.5	-3.44	4.19	-0.47	2.74	-0.55	0.69	1.88	-2.8	0.77	0.88	1.42
American Century Income & Growth Inst	1.2	-10.98	7.69	6.22	-5.2	-2.76	-1.61	0.75	7.71	6.27	1.74	0.45	2.06	-0.37	5.73	1.58	5.41	2.02	1.77	-0.98	-1.69	0.65	3.19	-2.74	0.07	0.99	0.36	5.38	3.75	-2.57	3.04	-1.66	-2.16	3.69	0.41	3.86	-1.23	1.52	-3.41	4.25	-0.44	2.8	-0.51	0.72	1.94	-2.76	0.79	0.91	1.48
American Century Income & Growth Inv	1.2	-10.98	7.69	6.18	-5.25	-2.76	-1.61	0.7	7.72	6.23	1.73	0.41	2.06	-0.42	5.74	1.58	5.44	2.02	1.7	-0.99	-1.69	0.65	3.14	-2.74	0.07	0.94	0.36	5.39	3.72	-2.61	3.05	-1.68	-2.19	3.7	0.39	3.83	-1.23	1.5	-3.44	4.25	-0.46	2.77	-0.55	0.74	1.91	-2.79	0.81	0.88	1.45
American Century IntermTrm Tx-Fr Bd Inv	1.15	2.04	-1.73	-0.44	2.24	-0.6	1.57	-0.17	0.56	2.22	-0.54	-3.23	0.77	2.41	-0.43	0.9	0.62	0.27	1.44	-0.63	-2.18	-0.09	0.18	0.94	1.59	0.28	0.57	-0.81	1.13	0.46	-0.37	-0.72	1.14	0.66	0.48	-0.33	0.86	-0.5	-0.35	0.4	0.69	0.22	0.47	-0.52	0.03	0.42	-0.52	1.19	1.36
American Century International Bd Inv	1.69	1.57	-0.34	0.6	6.52	2.87	1.04	0.33	1.82	6.05	-1.9	-3.43	-1.24	6.65	-1.1	2.59	5.18	0.22	0.95	0.27	-4.06	1.21	0	-0.52	2.4	1.86	3.72	4.57	2.03	-2.03	0.62	-1.53	0.99	-3.15	-0.65	-0.8	2.71	-2.5	-1.54	-1.71	1.2	1.77	-1.13	-0.69	2.85	1.65	-0.88	1.04	1.33
American Century International Gr A	-0.73	-9.52	4.53	3.1	-3.76	-4.4	-2.3	-2.69	8.12	5.59	1.51	2.24	1.9	0.14	6.71	0.67	5.98	2.9	1.96	-0.12	-3.61	0.12	1.25	-4.56	0	3.23	3	6.31	4.14	-2.43	4.08	-2.72	-2.01	0	1.94	2.91	2.5	2.87	-2.17	2.53	5.27	6.94	-0.46	3.36	3.97	-5.29	-0.64	0.65	2.93
American Century International Gr Instl	-0.58	-9.61	4.51	3.39	-3.74	-4.38	-2.29	-2.68	8.09	5.73	1.51	2.23	2.03	0.14	6.82	0.53	6.02	3.02	1.96	-0.12	-3.48	0.12	1.24	-4.54	0.13	3.21	3.11	6.39	4.13	-2.43	4.07	-2.61	-2.01	0.11	1.93	2.9	2.6	2.85	-2.05	2.52	5.3	7.03	-0.46	3.35	4.05	-5.27	-0.64	0.73	2.92
American Century International Gr Inv	-0.58	-9.49	4.52	3.24	-3.8	-4.39	-2.3	-2.68	8.1	5.58	1.66	2.23	2.03	0	6.7	0.67	6.09	2.9	1.96	-0.12	-3.49	0.12	1.24	-4.55	0	3.22	3.12	6.29	4.16	-2.43	4.07	-2.61	-2.01	0	1.94	2.91	2.61	2.86	-2.16	2.52	5.32	7.04	-0.56	3.45	3.96	-5.28	-0.64	0.64	3.02
American Century Select A	0	-8.39	6.74	4.29	-5.28	-2.61	-1.74	1.99	7.02	5.72	2.37	1.06	2.01	-1.67	3.24	0.96	4.23	2.21	1.28	-1.67	-1.51	0.85	1.77	-3.94	-1.72	1.11	-0.52	4.62	4.78	-2.49	-0.03	-2.23	-3.09	5.08	-0.49	4.09	-1.87	-1.24	-0.38	4.26	-0.57	-0.56	-0.16	0.4	-1.41	-4.68	-1.05	-2.97	1.35
American Century Select Instl	0.03	-8.35	6.87	4.33	-5.23	-2.58	-1.68	2.01	7.08	5.74	2.4	1.11	2.04	-1.64	3.25	0.97	4.28	2.24	1.34	-1.67	-1.45	0.89	1.82	-3.93	-1.69	1.15	-0.48	4.67	4.81	-2.45	0	-2.17	-3.06	5.1	-0.43	4.12	-1.86	-1.19	-0.35	4.31	-0.54	-0.52	-0.13	0.45	-1.36	-4.65	-1	-2.94	1.39
American Century Select Inv	0	-8.4	6.84	4.29	-5.23	-2.63	-1.69	1.98	7.08	5.74	2.38	1.09	2.02	-1.65	3.24	0.98	4.25	2.22	1.32	-1.68	-1.49	0.9	1.78	-3.93	-1.68	1.13	-0.51	4.66	4.78	-2.47	0	-2.21	-3.06	5.08	-0.46	4.1	-1.85	-1.2	-0.38	4.29	-0.58	-0.52	-0.13	0.42	-1.37	-4.69	-1.01	-2.96	1.37
American Century Short Term Govt A	0.44	0.45	0.35	-0.42	0.94	0	0.39	-0.01	0.19	0.27	-0.09	-0.6	-0.1	0.83	-0.41	-0.01	0.41	0.11	0.42	0.13	-0.8	-0.38	0.02	0.24	0.35	0.04	0.26	-0.15	0.18	0.08	-0.13	-0.11	0.53	0.33	0.22	-0.36	0.57	-0.26	-0.05	0.18	0.42	0.19	0.19	0.01	0.32	0.12	0.12	0.67	0.67
American Century Short-Term Govt Inv	0.46	0.46	0.37	-0.39	0.96	0.02	0.4	0.01	0.21	0.3	-0.07	-0.58	-0.08	0.85	-0.39	0.01	0.43	0.13	0.44	0.16	-0.78	-0.36	0.04	0.26	0.37	0.06	0.28	-0.13	0.21	0.1	-0.11	-0.09	0.55	0.35	0.24	-0.34	0.59	-0.23	-0.03	0.2	0.44	0.22	0.21	0.03	0.34	0.14	0.14	0.7	0.69
American Century Ultra® A	1.08	-9.48	6.24	3.52	-6.04	-3	-0.98	2.77	6.89	4.42	1.94	3.18	1.15	-1.91	6.62	0.62	1.81	2.2	1.41	-0.29	-1.28	1.63	1.32	-5.45	-1.14	2.28	1.28	4.43	3.92	-3.02	0.39	-2.4	-3.07	4.25	-0.21	4.55	-1.95	-0.42	0.39	5.03	-1.23	1.04	-1.43	0.61	-0.91	-5.16	-0.32	-4.63	1.92
American Century Ultra® Instl	1.15	-9.49	6.43	3.5	-5.99	-2.95	-0.97	2.83	6.93	4.48	1.95	3.25	1.17	-1.91	6.63	0.69	1.82	2.23	1.46	-0.25	-1.26	1.68	1.36	-5.44	-1.08	2.3	1.33	4.48	3.98	-2.99	0.38	-2.31	-3.07	4.29	-0.14	4.58	-1.94	-0.37	0.44	5.04	-1.16	1.05	-1.4	0.66	-0.89	-5.09	-0.31	-4.58	1.98
American Century Ultra® Inv	1.11	-9.48	6.33	3.53	-6.01	-3.02	-0.93	2.8	6.93	4.43	1.97	3.19	1.18	-1.93	6.64	0.65	1.8	2.25	1.43	-0.29	-1.27	1.65	1.37	-5.46	-1.09	2.29	1.31	4.45	3.95	-3.02	0.42	-2.37	-3.07	4.27	-0.18	4.59	-1.96	-0.41	0.42	5.07	-1.2	1.06	-1.45	0.67	-0.89	-5.15	-0.28	-4.63	1.97
American Funds AMCAP A	0.46	-8.18	6.76	7.26	-6.24	-0.77	-0.93	0.86	8.07	6.32	0.63	1.95	3.69	-2.79	5.49	1.42	2.87	2.2	1.63	-1.2	-0.93	1.46	1.32	-4.15	-1.01	2.15	1.76	3.11	3.31	-2.13	0.45	-1.11	-2.53	4.43	1.32	3.58	-0.64	-0.54	-0.65	4.01	0.85	2.67	-0.76	1.33	0.3	-3.38	0.52	-1.94	2.46
American Funds American Balanced A	1.66	-8.29	5.08	5.97	-2.61	-2.01	-0.57	0.14	6.08	5.14	1.1	0.45	2.43	-0.5	3.7	0.6	4.52	1.62	1.71	-0.84	-1.53	0.7	1.44	-1.3	0.59	0.4	1.14	2.2	2.55	-1.39	1.32	-1.29	-0.91	2.25	0.34	1.74	-0.19	-0.61	-0.61	2.25	0.27	1.85	-0.06	1	0.88	-1.53	0.11	0.67	1.85
American Funds American High-Inc A	3.09	-1.65	1.21	7.19	1.54	2.48	1.54	3.25	4.88	2.3	2.01	-1.2	1.95	2.86	2.21	1.2	2.14	1.49	-0.12	0.4	-0.76	-1.66	1.55	0.94	1.61	1.23	1.98	1.28	1.48	-0.18	1.34	-2.72	-1.04	1.71	1.98	1.83	0.47	-0.72	-0.77	0.94	0.85	1.42	1.04	0.73	0.98	-0.29	-0.23	0.87	1.28
American Funds American Mutual A	0.93	-10	4.45	5.64	-2.73	-2.56	-2.07	0.92	6.53	5.46	0.63	0.82	1.86	-0.55	4.42	0.6	5.57	0.82	1.63	-0.92	-1.01	0.78	2.04	-1.12	0.36	1.05	0.68	3.43	2.63	-2.04	2.2	-0.98	-1.65	2.14	0.87	3.11	-0.63	0.04	-1.38	2.94	0.38	2.44	0.3	1.07	1.58	-1.7	0.52	0.81	1.61
American Funds Bond Fund of Amer A	2.22	0.21	-0.54	2.68	2.43	0.99	1.45	0.67	2.2	2.93	0.2	-2.73	0.62	3.33	-0.35	0.7	1.7	0.95	0.87	0.84	-2.23	-0.6	0.48	0.89	1.73	0.62	0.97	0.05	1.18	0.15	-0.08	-0.98	0.76	0.69	0.77	-0.29	1.22	-0.85	-0.6	0.35	0.81	0.46	0.23	-0.49	0.16	0.1	0.04	1.23	1.39
American Funds Capital Income Bldr A	1.69	-4.58	1.04	2.53	1.45	-1.5	-1.06	0.43	4.76	3.7	1.7	-0.64	0.18	2.83	2.54	1.35	5.68	0.67	1.83	0	-2.24	-0.06	2.28	-0.25	1.87	2.37	2.3	3.47	4.1	-1.69	1.39	-1.35	-0.52	0.58	2.24	1.58	0.15	1.25	-2.19	1.12	2.4	2.79	0.53	1.5	2.59	-1.94	1.08	1.98	2.01
American Funds Capital World Bond A	2.11	0.84	0	1.87	5.34	2	1.78	0.26	2.46	5.21	-1.48	-3.4	-0.29	6.18	-0.93	1.83	4.2	0.27	0.32	1.43	-4.25	0.27	0.44	0	2.8	1.55	3.29	3.18	1.76	-0.7	0.55	-1.81	1.13	-0.81	-0.05	-0.31	1.76	-1.48	-1.72	-0.69	1.3	1.35	0.21	-1.23	1.9	0	-0.96	1.69	1.07
American Funds Europacific Growth A	-0.46	-8.7	5.67	4.79	-2.59	-3.18	-4.14	-2.67	9.64	5.14	2.34	3.02	3.37	2.61	5.98	1.31	6.3	2.42	2.91	1.32	-3.6	0.58	1.25	-3.06	1.47	2.15	3.43	5.65	3.99	-1.21	3.86	-2.54	-1.74	0.86	1.7	4.34	3.42	4.03	-2.95	4.91	5.15	6.03	-0.92	2.36	5.18	-5.81	0.25	1.18	3.31
American Funds Fundamental Invs A	0.21	-9.23	4.63	6.66	-4.04	-3.82	-2.2	0.1	9.07	5.29	1.22	1.62	3.44	-1.35	6.83	1.54	7.2	0.87	2.3	-1.45	-2.39	0.71	2.83	-1.9	0.08	2.81	1.59	5.58	2.36	-2.85	3.96	-1.6	-3.04	2.68	1.89	4.74	1.57	1.49	-3.22	3.8	2.14	6.33	-1.36	2.35	3.64	-2.57	0.39	0.18	1.41
American Funds Growth Fund of Amer A	1.03	-6.89	7.98	7.23	-7.65	-2	-0.77	0.28	8.22	6.93	1.3	2.18	4.27	-2.71	6.26	1.55	3.97	2.65	1.87	-1.05	-1.5	1.28	1.3	-4.05	-0.77	2.58	2	4.23	3.13	-2.45	2.1	-1.43	-2.53	4.62	1.57	4.96	0.99	0.88	-1.75	4.65	2.17	5.06	-2.56	1.96	1.77	-3.69	0.41	-1.1	1.85
American Funds Income Fund of Amer A	1.31	-6.19	2.5	5.03	-0.49	-0.98	-0.56	0.41	5.5	4.26	1.26	0.06	1.49	0.86	3.2	1.24	6.31	0.64	1.45	-0.13	-2.13	-0.12	2.45	-0.64	1.35	2	1.31	2.93	3.25	-1.83	2.09	-1.58	-0.83	1	1.95	1.8	-0.48	0.89	-2.36	1.27	1.59	2.48	0.59	1.79	1.7	-1.41	1.48	1.9	1.5
American Funds Interm Bd Fd of Amer A	0.81	1.11	-0.32	-0.3	1.39	-0.02	0.93	-0.13	0.37	0.98	0.11	-1.61	0.15	1.6	-0.54	0.1	0.67	0.38	0.68	0.38	-1.36	-0.24	0.19	0.57	1.06	0.11	0.4	-0.61	0.46	0.2	-0.4	-0.17	0.88	0.59	0.3	-0.66	0.97	-0.57	-0.36	0.39	0.45	0.12	0.08	-0.27	0.12	0.04	0.2	0.96	1.03
American Funds Invmt Co of Amer A	1.48	-9.56	5.72	5.88	-3.66	-2.73	-1.53	-0.22	7.08	5.32	1.51	0.83	2.58	-1	5.06	1.58	5.65	1.14	1.61	-1.26	-1.51	0.1	2.03	-2.02	0.56	1.39	1	4.3	2.19	-1.95	2.62	-1.5	-2.04	2.19	0.96	3.5	0.03	0.67	-1.74	2.89	1.26	3.32	-0.31	1.12	2.28	-1.68	0.95	0.88	1.72
American Funds New Economy A	1.03	-10.03	9.69	10.01	-9.37	-1.55	-3.45	0.47	10.53	8.69	1.53	3.9	4.24	-2.79	7	1.23	3.71	3.41	0.67	-0.26	-2.46	1.26	0.99	-5.4	-0.87	2.91	2.99	4.92	4.13	-3.42	0.79	-2	-2.89	4.62	2.06	4.62	-0.51	1.15	-1.05	6.05	2.65	3.97	-1.11	1.45	1.47	-5.2	0.21	-1.53	3.58
American Funds New Perspective A	0.77	-10.13	8.42	6.65	-4.57	-3.22	-2.81	-2.42	9.78	7.15	2	3.07	4.05	0.09	6.19	2.52	6.25	1.59	2.13	-0.51	-3.64	1.72	1.74	-4.05	0.66	2.3	3.01	5.38	3.49	-2.67	3.15	-2.59	-2.51	2.01	0.74	4.05	2.3	2.14	-2.34	3.78	3.06	5.45	-2.15	2.51	4.39	-3.95	0.1	0.46	3.41
American Funds SMALLCAP World A	-0.63	-6.95	1.03	5.03	-4.19	-1.8	-3.14	-0.18	9.28	8.98	3.82	4.68	6.44	-0.39	8.31	3.38	3.08	3.55	1.91	1.66	-2.96	-0.75	1.34	-5.03	-0.45	4.98	2.05	6.27	4.49	-0.64	3.19	-2.59	-3.92	2.94	3.47	5.3	0.51	3.02	-4.26	5.68	3.35	7.91	0	3.94	3.77	-6.02	-1.43	-1.5	2.8
American Funds Tax-Exempt Bond A	0.94	1.9	-1.7	-0.44	2	-0.53	1.58	-0.05	0.68	2.36	-0.6	-3.23	0.69	2.83	-0.37	1.16	0.67	0.5	1.62	-0.44	-2.04	-0.22	0.43	1.01	1.89	0.5	0.74	-0.7	1.06	0.65	-0.22	-0.62	1.39	0.82	0.65	-0.46	0.98	-0.54	-0.55	0.41	0.81	0.24	0.57	-0.55	0.01	0.5	-0.31	1.16	1.39
American Funds Tax-Exempt CA A	1.33	2.35	-2.26	-0.19	1.88	-0.74	1.57	-0.08	0.83	2.39	-0.72	-3.53	0.79	2.83	-0.31	1.02	0.83	0.53	1.72	-0.55	-2.16	-0.31	0.48	1.15	1.86	0.58	0.83	-0.76	1.24	0.75	-0.2	-0.62	1.49	0.87	0.63	-0.5	1.18	-0.62	-0.58	0.48	0.93	0.21	0.75	-0.63	-0.15	0.52	-0.39	1.2	1.55
American Funds Tax-Exempt MD A	0.83	1.89	-1.57	-0.31	1.95	-0.39	1.38	-0.05	0.82	2.05	-0.42	-3.11	0.64	2.48	-0.45	0.98	0.71	0.31	1.7	-0.48	-1.94	-0.09	0.3	0.95	1.69	0.44	0.67	-0.71	1.08	0.6	-0.28	-0.73	1.5	0.7	0.69	-0.62	1.14	-0.55	-0.49	0.4	0.65	0.25	0.51	-0.55	-0.07	0.41	-0.37	0.96	1.27
American Funds Tax-Exempt VA A	0.97	2.05	-1.86	-0.65	2.41	-0.83	1.74	-0.06	0.71	2.43	-0.59	-3.82	0.8	2.8	-0.69	1.05	0.73	0.29	1.68	-0.71	-2.48	-0.05	0.2	1.03	1.92	0.29	0.69	-0.94	1.15	0.46	-0.51	-0.84	1.57	0.74	0.55	-0.54	0.92	-0.53	-0.66	0.39	0.81	0.18	0.49	-0.6	-0.01	0.39	-0.3	0.99	1.29
American Funds US Government Sec A	1.29	1.56	-0.25	-0.57	1.8	-0.2	1.06	-0.17	0.35	1.35	-0.15	-2.76	0.25	2.21	-0.9	0.13	0.74	0.57	0.84	0.6	-2.15	-0.2	0.36	0.75	1.61	0.19	0.62	-0.92	0.62	0.66	-0.54	-0.33	1.34	0.88	0.45	-1.02	1.25	-1.01	-0.65	0.32	0.92	-0.03	0.12	-0.95	-0.33	-0.1	0.14	1.29	1.35
American Funds Washington Mutual A	0.69	-10.98	5.47	6.36	-3.69	-3.11	-2.59	0.74	7.97	5.54	1.75	0.62	1.82	-1.18	5.19	0.77	6.35	1.04	2.24	-1.63	-1.1	0.59	1.88	-1.7	1.11	0.92	0.2	3.3	2.79	-2.27	2.69	-1.78	-1.16	2.11	0.45	3.02	-1.05	0.06	-1.75	3.06	0.33	2.63	0.82	0.93	1.9	-1.87	0.69	1.49	1.29
AMF Short US Government	0.4	0.56	0.11	-0.28	0.84	-0.01	0.5	0.15	0.23	0.62	0.04	-0.62	-0.16	0.85	-0.25	0.02	0.49	0.22	0.58	0.32	-1	-0.25	0.11	0.34	0.92	-0.11	0.46	-0.4	0.27	0.08	-0.13	0.11	0.59	0.41	0.22	-0.34	0.52	0.03	-0.04	0.34	0.45	0.17	0.14	0.27	0.26	0.28	0.27	0.58	0.68
AMF Ultra Short Mortgage	0.27	0.25	0.15	0.12	0.41	0.11	0.18	0.19	0.18	0.19	0.17	-0.23	-0.13	0.27	0.08	0.17	0.29	0.09	0.27	0.19	-0.12	-0.01	0.08	0.2	0.4	0	0.22	0.11	0.23	0.24	-0.08	0.26	0.16	0.18	0.08	-0.01	0.31	0.21	0.12	0.32	0.34	0.25	0.32	0.27	0.27	0.38	0.27	0.5	0.63
AMG FQ Global Risk-Balanced Instl	1.03	-6.21	3.71	3.79	-2.4	-1.04	-0.84	0.24	5.42	5.54	1.39	0.19	1.41	0.51	3.71	0.89	3.55	2.14	1.34	-0.21	-2.24	0.85	1.47	-2.57	0.6	1.65	1.5	4.02	2.92	-1.82	1.48	-1.33	-1.64	2.46	1.32	2.55	0.75	1.42	-2.51	2.88	1.75	3.74	-0.29	0.91	1.81	-3.26	-0.23	0.15	1.33
AMG Managers Bond Service	3.03	0.61	-1.56	1.42	3.11	0.64	1.58	0.13	2.28	3.89	-0.16	-4.79	0.55	4.23	-0.73	0.93	2.03	1.02	0.81	0.76	-2.89	-0.95	0.63	1.09	2.05	0.68	0.82	-0.02	1.11	0.35	0.12	-1.02	0.56	0.68	0.59	-0.04	0.8	-0.26	-0.51	0.41	0.61	0.5	0.44	-0.85	0.19	-0.32	0.19	1.93	2.52
AMG Managers Brandywine	1.02	-3.49	0.73	-0.62	-4.29	-0.6	-3.36	2.56	5.66	6.62	2.81	1.29	4.07	-3.14	8.4	3.38	0.67	3.37	1.69	-0.67	-4.86	-0.5	3.37	-5.54	-1.34	5.73	0.58	8.34	3.11	-1.51	5.01	-2.28	-6.26	6.29	3.11	6.48	1.43	3.35	-5.17	4.18	-0.1	5.63	0.27	3.19	1.24	-5.47	-0.98	-2.33	1.21
AMG Managers Brandywine Blue	-0.21	-3.12	4.81	-1.3	-2.75	0.38	-2.49	0.78	4.85	6.09	3.96	1.76	3.42	-3.17	7.34	1.92	1.75	2.02	2.67	2.12	-5.57	0.33	4.31	-4.49	-0.58	5.44	1.27	6.78	4.22	-3.17	3.02	-2.26	-5.45	5.31	4.28	7.34	0.32	1.19	-4.76	3.45	-0.27	5.04	-0.06	2.48	0.5	-3.81	-1.01	-1.35	1.07
AMG Managers Cadence Cptl Apprec Instl	0.37	-7.76	5.05	1.37	-4.28	-1.02	-1.27	2.17	5.59	5.52	0.85	2.24	2.6	-1.4	6.37	0.89	2.08	1.3	1.77	0.12	-4.79	1.76	2.84	-4.99	0	3.23	2.21	6.24	2.77	-1.88	2.98	-1.42	-3	3.37	1.55	4.9	-0.83	1.78	-2.83	3.97	0.84	5.77	-1.15	1.69	1.67	-4.45	-0.98	-3.26	1.23
AMG Managers Cadence Cptl Apprec Inv	0.3	-7.72	5.04	1.24	-4.28	-1.04	-1.29	2.12	5.52	5.53	0.79	2.21	2.58	-1.43	6.34	0.84	2.06	1.2	1.81	0.06	-4.77	1.67	2.78	-5.04	0	3.17	2.19	6.2	2.79	-1.92	2.93	-1.45	-3.06	3.39	1.47	4.91	-0.9	1.77	-2.85	3.91	0.86	5.7	-1.22	1.69	1.66	-4.46	-1	-3.35	1.21
AMG Managers Cadence Cptl Apprec Svc	0.3	-7.72	5.04	1.24	-4.2	-1.04	-1.29	2.04	5.6	5.53	0.79	2.21	2.58	-1.36	6.27	0.91	2.06	1.26	1.8	0.06	-4.76	1.67	2.84	-5.02	0	3.23	2.19	6.18	2.79	-1.91	2.99	-1.45	-3.05	3.38	1.52	4.89	-0.9	1.82	-2.84	3.95	0.8	5.73	-1.17	1.68	1.65	-4.45	-1	-3.29	1.2
AMG Managers Cadence Mid Cap Instl	0.8	-5.1	2.5	0.75	-3.41	-1.35	-1.3	0.66	5.37	7.83	1.73	1.98	4.11	-2.08	8.34	2.31	0.39	3.13	2.23	0.88	-5.16	2.91	2.83	-6.24	-0.83	4.83	2.54	7.02	3.99	-1.86	3.78	-1.74	-4.53	6.13	2.48	5.48	-0.04	2.6	-4.33	3.83	1.33	6.27	-1.68	2.76	1.83	-4.7	-0.31	-4.14	-1.1
AMG Managers Cadence Mid Cap Investor	0.75	-5.14	2.48	0.7	-3.41	-1.44	-1.26	0.61	5.35	7.8	1.71	1.91	4.09	-2.07	8.25	2.32	0.35	3.11	2.19	0.81	-5.14	2.84	2.85	-6.3	-0.85	4.81	2.46	7.02	3.92	-1.87	3.76	-1.79	-4.58	6.13	2.43	5.44	-0.04	2.52	-4.35	3.84	1.26	6.28	-1.73	2.74	1.79	-4.75	-0.33	-4.17	-1.14
AMG Managers Cadence Mid Cap Service	0.74	-5.11	2.53	0.63	-3.33	-1.43	-1.32	0.67	5.31	7.82	1.75	1.9	4.12	-2.06	8.3	2.3	0.35	3.13	2.22	0.85	-5.15	2.86	2.83	-6.3	-0.85	4.87	2.49	7.01	3.93	-1.85	3.77	-1.77	-4.58	6.12	2.45	5.46	-0.04	2.57	-4.34	3.83	1.28	6.29	-1.72	2.74	1.8	-4.73	-0.32	-4.16	-1.12
AMG Managers Intermediate Duration Govt	1.15	0.1	0.57	-0.09	0.85	0.47	0.57	0	0.47	0.38	0.14	-1.6	0.62	1.62	-0.23	0.14	0.8	0.52	0.8	0.37	-1.58	-0.38	0.62	1	1.46	0.14	0.75	-0.34	0.57	0.33	-0.42	-0.33	1.14	0.71	0.23	-0.49	0.76	-0.54	-0.73	0.33	0.77	0.24	0.38	-0.76	0.02	-0.19	0.08	1.56	1.35
AMG Managers Short Duration Government	0.21	0.1	0.31	0.1	0.52	0.31	0.21	0.21	0.31	0.26	0.26	-0.1	0.15	0.23	0.26	0	0.36	0.21	0	0.05	0.05	-0.1	0.1	0.52	0.21	0.1	0.1	0.57	0.21	0.31	0.21	0.31	0.16	0.21	0.16	0.21	0.26	0.16	0.05	0.36	0.42	0.21	0.31	0.47	0.47	0.31	0.21	0.57	0.34
AMG Managers Skyline Special Equities	-0.51	-8.53	4.64	5.6	-3.83	-3.36	-3.13	0.15	9.41	8.79	2.45	4.86	3.72	-1.43	7.55	3.02	3.62	2.2	2.11	1.66	-3.09	-1.16	3.37	-4.35	-0.75	4.3	0.52	7.95	3.33	-3.07	3.21	-1.22	-4.28	5.72	2.44	5.62	-0.32	0.29	-1.45	4.23	-0.2	8.22	0.62	3.5	1.88	-4.52	-1.18	-5.05	4.09
Aquila Churchill Tax-Free Fund of KY A	0.96	1.76	-1.12	-0.38	1.78	-0.12	1.3	0.15	0.72	1.94	-0.42	-3.36	0.54	2.67	-0.6	0.93	0.79	0.45	1.8	-0.32	-1.69	-0.15	0.22	1.11	1.71	0.57	0.53	-0.72	0.96	0.59	-0.45	-0.56	1.54	0.42	0.47	-0.61	0.96	-0.71	-0.75	0.49	0.97	0.21	0.46	-0.83	-0.15	0.51	-0.44	1.06	1.47
Aquila Churchill Tax-Free Fund of KY C	0.88	1.69	-1.19	-0.43	1.7	-0.26	1.3	0.08	0.56	1.96	-0.58	-3.34	0.47	2.61	-0.67	0.85	0.7	0.29	1.83	-0.57	-1.77	-0.22	0.25	1.13	1.55	0.37	0.63	-0.96	0.91	0.66	-0.61	-0.53	1.38	0.44	0.31	-0.59	0.8	-0.69	-0.81	0.42	0.81	0.24	0.31	-0.9	-0.13	0.34	-0.42	0.9	1.4
Aquila Churchill Tax-Free Fund of KY Y	1.02	1.72	-1.11	-0.3	1.71	-0.09	1.28	0.19	0.64	2.04	-0.49	-3.18	0.46	2.75	-0.58	0.89	0.73	0.44	1.9	-0.41	-1.68	-0.21	0.34	1.21	1.67	0.54	0.62	-0.88	1.13	0.57	-0.53	-0.42	1.45	0.51	0.4	-0.52	0.97	-0.72	-0.71	0.51	0.99	0.23	0.48	-0.9	-0.06	0.43	-0.35	1.1	1.38
Aquila Tax-Free Fund of Colorado A	0.93	1.98	-1.48	-0.58	2.03	-0.39	1.47	0.13	0.79	2.46	-0.85	-3.74	0.89	2.91	-0.76	0.61	0.87	0.36	1.51	-0.67	-2.41	-0.24	0.24	1.3	1.72	0.46	0.61	-1.14	0.96	0.61	-0.63	-0.82	1.39	0.54	0.41	-0.59	0.81	-0.6	-0.64	0.41	0.62	0.36	0.29	-0.83	-0.13	0.54	-0.34	0.91	1.13
Aquila Tax-Free Fund of Colorado C	0.85	1.91	-1.57	-0.67	1.98	-0.47	1.39	0.03	0.72	2.29	-0.82	-3.84	0.8	2.76	-0.77	0.55	0.8	0.27	1.44	-0.84	-2.41	-0.32	0.16	1.2	1.65	0.38	0.44	-1.11	0.87	0.54	-0.7	-0.9	1.31	0.46	0.33	-0.68	0.73	-0.69	-0.72	0.34	0.54	0.25	0.22	-0.9	-0.22	0.46	-0.42	0.84	1.05
Aquila Tax-Free Trust of Arizona A	1.03	2.07	-1.64	-0.57	1.93	-0.2	1.37	0.04	0.8	2.45	-0.58	-3.54	0.7	2.98	-0.66	0.79	0.77	0.54	1.49	-0.48	-2.38	-0.42	0.33	1.37	1.79	0.46	0.79	-0.94	1.17	0.7	-0.43	-0.8	1.45	0.63	0.49	-0.58	0.88	-0.58	-0.71	0.5	0.63	0.24	0.48	-0.71	-0.03	0.34	-0.23	1.08	1.2
Aquila Tax-Free Trust of Arizona C	0.96	2.01	-1.71	-0.65	1.97	-0.36	1.3	0.05	0.63	2.47	-0.72	-3.61	0.71	2.83	-0.75	0.74	0.7	0.46	1.42	-0.55	-2.45	-0.4	0.16	1.37	1.63	0.47	0.72	-1.08	1.08	0.72	-0.58	-0.86	1.38	0.55	0.42	-0.65	0.81	-0.66	-0.78	0.43	0.56	0.17	0.42	-0.78	-0.1	0.27	-0.3	1.02	1.13
Aquila Tax-Free Trust of Arizona Y	1.02	2.01	-1.54	-0.66	2.14	-0.27	1.44	0	0.81	2.45	-0.47	-3.52	0.64	2.96	-0.65	0.87	0.8	0.53	1.5	-0.55	-2.38	-0.29	0.35	1.29	1.84	0.43	0.8	-0.94	1.17	0.76	-0.51	-0.66	1.45	0.62	0.51	-0.58	0.89	-0.68	-0.58	0.43	0.75	0.26	0.41	-0.68	-0.04	0.45	-0.23	1.02	1.38
Aquila Tax-Free Trust of Oregon A	1.03	2.16	-1.62	-0.47	1.94	-0.28	1.46	0.14	0.7	2.52	-0.57	-3.59	0.6	2.87	-0.56	0.88	0.77	0.54	1.48	-0.56	-2.27	-0.24	0.32	1.36	1.77	0.54	0.87	-1.11	1.25	0.77	-0.52	-0.8	1.71	0.7	0.57	-0.67	0.96	-0.77	-0.71	0.48	0.78	0.22	0.47	-0.79	-0.13	0.42	-0.51	1.06	1.46
Aquila Tax-Free Trust of Oregon C	0.96	2.09	-1.69	-0.54	1.89	-0.36	1.39	0.05	0.72	2.36	-0.62	-3.67	0.52	2.81	-0.65	0.83	0.71	0.47	1.42	-0.64	-2.35	-0.21	0.16	1.27	1.71	0.47	0.8	-1.17	1.17	0.7	-0.59	-0.87	1.64	0.62	0.5	-0.74	0.88	-0.84	-0.78	0.42	0.71	0.15	0.4	-0.86	-0.11	0.25	-0.58	1.09	1.29
Aquila Tax-Free Trust of Oregon Y	1.02	2.19	-1.61	-0.47	2.07	-0.18	1.34	0.18	0.71	2.53	-0.55	-3.59	0.56	2.95	-0.65	0.96	0.9	0.44	1.49	-0.46	-2.37	-0.11	0.25	1.38	1.83	0.42	0.88	-1.03	1.26	0.84	-0.51	-0.85	1.8	0.6	0.59	-0.67	0.97	-0.77	-0.68	0.6	0.81	0.15	0.49	-0.77	-0.05	0.43	-0.6	1.19	1.45
Ariel Appreciation Investor	1.32	-8.83	4.83	6.12	-5.27	-4.66	-4.47	2.06	8.17	9.27	3.08	2.11	2.75	-0.74	5.77	0.53	4.44	2.19	1.22	0.27	-2.2	0.84	1.35	-4.5	1.82	2.22	0.69	4.15	4.66	-3.48	1.52	-0.69	-1.81	2.74	1.73	3.42	-1.6	-0.27	-1.7	3.88	-0.57	0.92	0.83	0.11	0.57	-2.47	-1.14	-1.89	1.92
Ariel Fund Investor	1.25	-3.51	-1.76	6.37	-2.71	-5.11	-2.87	2.52	7.36	5.57	3.79	3.29	2.67	-1.69	3.53	3.83	2.78	2.55	3.09	0.96	-1.79	1.37	5.23	-5.13	2.72	2.95	1.92	4.1	2.47	-2.82	3.12	-0.53	-2.96	3.54	1.2	3.25	-0.65	-1.32	-3.45	3.57	-1.63	4.55	0.67	2.71	-0.79	-2.85	-2.68	-2.28	1.91
Baron Asset Retail	-0.26	-7.5	-4.63	7.76	-2.91	-5.64	-2.59	1.07	7.91	6.32	2.62	4.06	2.94	-0.69	4.69	2.77	1.72	3.72	2.02	1.77	0.38	-0.74	2.89	-4.92	-0.87	5	2.17	7.72	5.72	-1.1	2.04	-1.51	-4.96	5.5	2.39	6.05	-1.5	0.96	-0.11	4.88	-0.25	1.76	1.24	6.12	0.2	-3.47	0.69	-4.29	2.46
Barrett Opportunity	0.19	-8.6	1.28	3.54	-4.17	-1.32	-3.89	-0.66	6.77	6.28	0.23	1.54	2.63	-1.4	4.74	1.59	5.42	0.87	1.81	-2.12	-2.21	0.71	2.34	-2.01	1.18	2.14	2.01	4.9	2.61	-2.96	4.66	-1.19	-2.78	2.42	3.97	2.81	0.81	0.71	-2.26	3.83	1.23	2.82	0.34	5.33	0.23	-2.59	1.68	0.74	2.09
Bernstein CA Municipal	0.93	1.49	-1.91	0.01	1.54	-0.27	1.18	0.04	0.55	1.73	-0.63	-2.29	0.49	2.02	-0.31	0.63	0.53	0.32	1.21	-0.44	-1.88	-0.39	0.46	0.89	1.36	0.16	0.66	-0.59	0.81	0.54	-0.52	-0.72	1.25	0.32	0.39	-0.43	0.76	-0.36	-0.45	0.27	0.49	0.34	0.24	-0.48	-0.04	0.41	-0.29	0.97	1.05
Bernstein Intermediate Duration	1.9	1.17	-0.26	0.63	1.85	0.19	1.34	-0.02	1.27	1.73	-0.33	-3.44	0.9	2.48	-0.6	0.41	1.16	0.8	0.9	0.68	-2.34	-0.51	0.48	0.86	1.58	0.31	0.94	-0.57	0.92	0.62	-0.38	-0.65	1.04	1.06	0.58	-0.62	1.09	-0.68	-0.79	0.39	0.8	0.14	0.42	-0.94	-0.09	-0.24	0.17	1.39	1.4
Bernstein NY Municipal	0.9	1.35	-1.17	-0.39	1.81	-0.1	1.16	-0.22	0.51	1.78	-0.43	-2.39	0.51	2.44	-0.51	0.72	0.49	0.43	1.18	-0.5	-1.76	-0.37	0.28	1.01	1.48	0.19	0.55	-0.72	0.78	0.35	-0.38	-0.72	1.3	0.42	0.49	-0.5	0.71	-0.35	-0.52	0.29	0.66	0.22	0.25	-0.48	-0.03	0.43	-0.29	0.86	1.16
Bernstein U.S. Gov Short Dur	0.4	0.83	0.16	-0.29	0.97	0.08	0.51	-0.04	0.26	0.49	0.02	-0.81	-0.09	0.82	-0.3	0.06	0.43	0.21	0.5	0.36	-1.04	-0.28	0.03	0.42	0.49	0.03	0.35	-0.35	0.21	0.06	-0.17	-0.16	0.47	0.31	0.16	-0.23	0.49	-0.24	-0.07	0.19	0.35	0.18	0.08	0.08	0.19	0.14	0.25	0.55	0.73
Berwyn	2.01	-5.25	-2.8	7.78	-2.2	-3.42	-0.78	1.15	8.56	7.45	2	3.47	1.17	1.39	9.01	5.52	6.54	2.87	2.28	-0.65	-1.54	0.31	5	-1.01	0.26	3.41	0.65	7.46	2.07	-1.35	2.8	-1.91	-6.73	6.89	3.55	6.52	-0.41	3.55	-1.71	2.96	-1.73	6.91	-2.84	2.56	-1.46	-3.76	-2.5	-2.6	0.49
Berwyn Income	2.29	-0.65	-0.86	1.73	2.08	0.28	0.84	0.74	3	3.64	0.53	-1.94	0.99	2.77	0.79	1.4	2.22	0.85	1.27	1.08	-3.09	-0.69	1.39	0.52	2.15	1.09	1.1	0.83	1.28	-0.41	0.41	-2.06	-0.17	1.45	1.17	0.84	0.75	-0.5	-1.34	1.02	0.84	1.1	0.67	0.08	0.34	-0.84	0.34	0.68	1.86
BlackRock Balanced Capital Instl	0.09	-7.38	3.63	5.12	-3.44	-1.21	-1.5	0.32	5.94	4.87	0.75	0.28	1.7	-0.73	3.17	1.16	5.25	1.21	1.23	-0.7	-2.05	0.11	2.69	-1.49	0.08	1.13	0.64	2.9	2.34	-1.16	1.59	-1.12	-1.51	1.65	0.34	2.16	0.33	-0.18	-1.19	2.77	0.63	2.26	0.19	1.03	1.24	-1.38	0.04	1.17	2.03
BlackRock Balanced Capital Inv A	0.09	-7.44	3.6	5.14	-3.49	-1.17	-1.55	0.32	5.9	4.83	0.71	0.29	1.66	-0.74	3.09	1.16	5.21	1.21	1.2	-0.74	-2.01	0.08	2.66	-1.51	0.04	1.1	0.64	2.87	2.33	-1.2	1.6	-1.16	-1.55	1.69	0.26	2.15	0.3	-0.19	-1.23	2.78	0.61	2.27	0.15	0.99	1.21	-1.42	0.04	1.16	2
BlackRock Balanced Capital Inv B	0	-7.46	3.55	5.05	-3.57	-1.25	-1.59	0.24	5.83	4.79	0.6	0.27	1.58	-0.8	3.05	1.07	5.13	1.17	1.15	-0.8	-2.11	0	2.62	-1.6	0	1.05	0.54	2.83	2.27	-1.27	1.52	-1.23	-1.59	1.58	0.23	2.11	0.23	-0.27	-1.3	2.71	0.55	2.17	0.12	0.94	1.13	-1.46	-0.04	1.08	1.93
BlackRock Balanced Capital Inv C	0.05	-7.46	3.52	5.05	-3.57	-1.27	-1.62	0.29	5.85	4.75	0.65	0.23	1.61	-0.81	3.03	1.09	5.14	1.15	1.14	-0.81	-2.07	0	2.6	-1.56	0	1.03	0.51	2.85	2.23	-1.26	1.56	-1.22	-1.63	1.62	0.2	2.09	0.23	-0.27	-1.29	2.69	0.58	2.18	0.08	0.97	1.12	-1.46	-0.04	1.1	1.91
BlackRock Basic Value Instl	0.2	-10.98	9.12	9.23	-6.29	-2.87	-3	-0.68	9.15	7.08	1.1	1.9	3.93	-2.06	5.49	1.71	7.84	2.03	2.28	-1.72	-1.85	1.14	2.51	-4.36	0.12	1.86	0.8	4.8	2.76	-2.26	2.83	-2.19	-2.65	2.3	0.13	3.91	-0.81	0.23	-2.19	4.13	0.7	3.25	0.12	2.62	2.4	-2.16	-0.39	2.04	2.09
BlackRock Basic Value Inv A	0.18	-10.98	9.06	9.22	-6.31	-2.88	-3.01	-0.73	9.14	7.07	1.1	1.83	3.92	-2.03	5.43	1.72	7.82	1.97	2.29	-1.76	-1.86	1.08	2.52	-4.38	0.09	1.86	0.73	4.82	2.71	-2.27	2.81	-2.2	-2.66	2.24	0.1	3.9	-0.84	0.23	-2.2	4.09	0.68	3.23	0.13	2.6	2.35	-2.18	-0.43	2.05	2.04
BlackRock Basic Value Inv B	0.13	-10.98	8.98	9.18	-6.37	-2.97	-3.06	-0.79	9.03	7.04	1	1.79	3.84	-2.11	5.38	1.64	7.74	1.94	2.2	-1.8	-1.96	1.03	2.44	-4.44	0.02	1.79	0.68	4.75	2.65	-2.34	2.76	-2.27	-2.75	2.19	0.07	3.82	-0.91	0.17	-2.27	4.03	0.63	3.16	0.03	2.55	2.3	-2.25	-0.5	1.97	1.99
BlackRock Basic Value Inv C	0.11	-10.98	9.02	9.14	-6.36	-2.94	-3.08	-0.76	9.03	7.01	1.02	1.78	3.84	-2.11	5.38	1.64	7.72	1.95	2.21	-1.83	-1.94	1.05	2.42	-4.44	0.02	1.77	0.69	4.76	2.63	-2.3	2.73	-2.26	-2.75	2.21	0.03	3.84	-0.92	0.14	-2.26	4.07	0.6	3.18	0.03	2.52	2.33	-2.25	-0.51	1.99	1.98
BlackRock California Muni Opps Instl	1.65	2.57	-2.33	-0.27	2.57	-0.74	1.66	-0.12	0.82	1.84	-0.79	-3.54	1.02	2.84	-0.24	1.3	0.49	0.14	1.7	-0.79	-2.38	-0.31	0.31	1.52	1.82	0.73	0.63	-0.93	1.48	1.04	-0.41	-0.62	1.3	0.58	0.55	-0.56	0.83	-0.47	-0.49	0.46	1.01	0.1	0.77	-0.53	-0.31	0.56	-0.59	1.03	1.33
BlackRock California Muni Opps Inv A1	1.73	2.47	-2.34	-0.28	2.56	-0.75	1.65	-0.12	0.81	1.83	-0.8	-3.55	1.01	2.84	-0.25	1.38	0.4	0.13	1.69	-0.79	-2.39	-0.32	0.39	1.47	1.77	0.8	0.62	-1.02	1.47	1.02	-0.42	-0.63	1.3	0.57	0.54	-0.55	0.8	-0.48	-0.5	0.45	1	0.09	0.76	-0.54	-0.32	0.55	-0.6	1.02	1.33
BlackRock California Muni Opps Inv C1	1.68	2.52	-2.46	-0.32	2.52	-0.8	1.61	-0.17	0.77	1.79	-0.84	-3.51	0.88	2.79	-0.3	1.34	0.36	0.17	1.57	-0.84	-2.43	-0.36	0.35	1.42	1.73	0.76	0.58	-1.06	1.42	0.97	-0.45	-0.68	1.26	0.53	0.5	-0.6	0.76	-0.52	-0.54	0.41	0.96	0.05	0.72	-0.59	-0.35	0.51	-0.64	0.98	1.28
BlackRock Emerging Mkts Instl	0.53	-10.98	4.85	6.66	-2.54	-0.65	-2.73	-3.82	8.18	6.8	5.36	5.76	6.83	0.94	8.04	0.47	8.27	3.1	4.54	1.6	-8.68	-1.95	-1.76	-2.02	2.82	5.49	2.6	10.15	5.85	1.06	7.63	-7.73	-2.05	3.95	2.13	6.37	0.8	10.1	-6.72	9.78	7.13	10.53	-0.27	1.18	7.23	-10.43	-2.35	1.33	3.92
BlackRock Emerging Mkts Inv A	0.54	-10.98	4.92	6.64	-2.58	-0.66	-2.77	-3.88	8.19	6.8	5.44	5.65	6.83	0.87	8.08	0.4	8.23	3.07	4.61	1.49	-8.69	-1.98	-1.72	-2.05	2.79	5.43	2.58	10.12	5.89	1.02	7.64	-7.82	-2.09	3.96	2.11	6.32	0.82	10.05	-6.69	9.74	7.11	10.53	-0.28	1.16	7.2	-10.45	-2.39	1.31	3.88
BlackRock Emerging Mkts Inv C	0.45	-10.98	4.8	6.51	-2.6	-0.7	-2.81	-3.97	8.15	6.72	5.32	5.57	6.74	0.82	7.99	0.34	8.21	3.02	4.43	1.51	-8.79	-2.02	-1.82	-2.1	2.72	5.38	2.52	10.04	5.81	0.96	7.59	-7.88	-2.11	3.85	2.01	6.28	0.75	10	-6.79	9.64	7.11	10.53	-0.34	1.07	7.14	-10.51	-2.44	1.23	3.82
BlackRock Energy & Resources Inv A	8.2	-3.74	1.76	2.6	6.25	-1.63	3.7	-3.52	4.6	10.53	2.02	-1.74	7.89	-0.58	9.74	2.01	10.53	-1.39	6.56	3.95	-1.11	-1.46	10.25	3.11	-2.82	10.53	1.42	10.53	-3.19	3.97	10.53	-2.65	-6.83	3.67	8.3	10.53	8.73	9.15	-9.09	4.33	4.12	10.53	-9.81	7.31	8.7	-3.63	-0.82	-3.02	-3.49
BlackRock Energy & Resources Inv B	8.11	-3.8	1.67	2.52	6.25	-1.71	3.68	-3.6	4.55	10.53	1.96	-1.8	7.8	-0.59	9.67	1.96	10.53	-1.44	6.5	3.88	-1.18	-1.49	10.2	3.04	-2.9	10.53	1.39	10.53	-3.24	3.91	10.53	-2.71	-6.9	3.62	8.24	10.53	8.65	9.08	-9.14	4.26	4.05	10.53	-9.87	7.25	8.65	-3.71	-0.87	-3.07	-3.56
BlackRock Energy & Resources Inv C	8.17	-3.8	1.67	2.52	6.2	-1.66	3.63	-3.55	4.55	10.53	1.96	-1.76	7.8	-0.63	9.67	1.96	10.53	-1.44	6.51	3.88	-1.18	-1.52	10.21	3.04	-2.87	10.53	1.37	10.53	-3.24	3.89	10.53	-2.72	-6.9	3.62	8.25	10.53	8.65	9.09	-9.14	4.27	4.06	10.53	-9.87	7.25	8.64	-3.7	-0.87	-3.09	-3.55
BlackRock Equity Dividend Instl	0.67	-7.95	2.69	4.02	-1.74	-2.27	-1.11	0.31	5.59	4.55	1.3	0.52	2.56	0	4.53	0.77	7.24	-0.72	2.48	0	-2.5	1.37	2.78	-0.89	1.09	3.33	0.29	5.55	1.72	-0.49	5.35	-1.67	-2.59	1.4	2.21	4.03	1.11	3.29	-4.17	2.69	1.23	5.39	-0.9	1.46	4.33	-1.56	0.23	1.05	0.7
BlackRock Equity Dividend Inv A	0.67	-8.05	2.73	4.02	-1.8	-2.37	-1.11	0.31	5.63	4.55	1.2	0.55	2.56	-0.09	4.56	0.68	7.26	-0.72	2.4	0	-2.56	1.37	2.78	-0.95	1.1	3.33	0.3	5.47	1.73	-0.56	5.43	-1.74	-2.58	1.33	2.21	3.98	1.11	3.23	-4.11	2.62	1.17	5.4	-0.9	1.46	4.27	-1.56	0.18	1.05	0.7
BlackRock Equity Dividend Inv B	0.57	-8.12	2.61	4.01	-1.89	-2.36	-1.21	0.2	5.53	4.54	1.11	0.46	2.55	-0.18	4.53	0.68	7.12	-0.79	2.39	-0.08	-2.67	1.36	2.61	-0.91	1.01	3.16	0.26	5.38	1.75	-0.7	5.34	-1.73	-2.69	1.26	2.21	3.92	1.04	3.16	-4.23	2.62	1.1	5.31	-0.96	1.39	4.24	-1.67	0.18	0.9	0.64
BlackRock Equity Dividend Inv C	0.58	-8.07	2.66	3.98	-1.92	-2.4	-1.13	0.21	5.51	4.52	1.13	0.47	2.5	-0.18	4.53	0.69	7.17	-0.81	2.35	-0.08	-2.62	1.31	2.66	-0.99	1.03	3.22	0.28	5.4	1.65	-0.64	5.36	-1.77	-2.65	1.28	2.18	3.87	1.06	3.15	-4.22	2.6	1.14	5.28	-0.98	1.42	4.22	-1.64	0.12	1.01	0.59
BlackRock EuroFund Instl	-0.43	-10.98	9.98	5.83	-3.86	-5	-3.41	-2.62	10.53	5.62	1.46	2.45	0	0.66	6.64	3.92	7.91	1.81	2.05	-4.23	-0.49	0.85	2.51	-2.59	-0.56	3.94	3.18	7.28	5.14	-1.06	5.12	-2.38	-2.67	-0.66	2.16	4.11	2.65	0.55	-4.15	2.17	4.23	7.27	1.53	3.01	5.46	-2.82	-0.14	1	3.11
BlackRock EuroFund Inv A	-0.44	-10.98	10	5.81	-3.83	-5.05	-3.44	-2.65	10.53	5.49	1.47	2.48	0	0.58	6.63	3.89	7.92	1.76	2.08	-4.34	-0.5	0.85	2.47	-2.62	-0.5	3.84	3.22	7.23	5.11	-1.07	5.11	-2.4	-2.7	-0.66	2.12	4.04	2.68	0.5	-4.15	2.14	4.18	7.3	1.49	2.99	5.42	-2.85	-0.14	1.01	3.05
BlackRock EuroFund Inv C	-0.52	-10.98	9.89	5.78	-3.97	-5.18	-3.37	-2.77	10.53	5.41	1.44	2.33	0	0.49	6.59	3.88	7.72	1.75	1.97	-4.34	-0.59	0.85	2.35	-2.62	-0.67	3.81	3.18	7.12	5.06	-1.13	5.09	-2.52	-2.73	-0.79	2.1	3.97	2.59	0.47	-4.17	2	4.19	7.14	1.48	2.86	5.38	-2.92	-0.17	0.93	2.98
BlackRock Exchange BlackRock	1.15	-10.84	7.73	5.02	-4.45	-2.43	-1.6	2.34	6.11	4.46	1.05	-0.14	1.08	0.78	1.97	0.34	5.53	1.97	1.8	-1.87	-0.46	0.17	1.54	-2.33	0.08	0.8	-0.13	3.53	2.44	-3.01	2.77	-2.41	-1.3	2.71	0.45	3.35	-0.04	0.74	-1.02	2.14	-0.05	3.22	-0.25	1.42	1.83	-2.4	-0.92	0.77	2.11
BlackRock Floating Rate Income Inv A	-0.13	-0.41	-2.17	1.64	1.07	0.99	0.72	1.12	3.4	2.07	1.14	-0.26	-0.03	1.51	1.66	1.08	1.01	1.8	0.08	0.18	0.49	0.2	0.56	0.35	0.26	0.55	0.63	0.6	0.48	0.44	0.53	0.38	-0.11	0.07	0.6	0.74	0.52	0.19	0.45	0.21	0.44	0.71	0.56	0.53	0.55	0.11	0.12	0.42	0.57
BlackRock Global Allocation Instl	0.7	-7.33	5.46	6.88	-2.39	-0.52	-1.58	0.18	8.21	7.09	2	1.62	1.51	2.45	3.62	1.26	6.12	1.73	1.44	0.19	-2.32	0.2	2.3	-1.24	0.39	1.9	1.61	5.06	2.54	-1.27	3.62	-1.54	-1.5	0.79	1.39	2.14	1.59	2.56	-1.59	1.96	2.17	4.49	-0.06	1.7	2.83	-2.43	0.17	0.52	1.69
BlackRock Global Allocation Inv A	0.7	-7.43	5.48	6.8	-2.35	-0.61	-1.5	0.18	8.04	7.11	2.01	1.59	1.51	2.38	3.63	1.19	6.09	1.74	1.51	0.06	-2.26	0.13	2.31	-1.3	0.4	1.91	1.55	5.02	2.56	-1.28	3.57	-1.54	-1.51	0.8	1.34	2.15	1.54	2.51	-1.59	1.97	2.12	4.5	-0.11	1.7	2.79	-2.44	0.17	0.46	1.66
BlackRock Global Allocation Inv B	0.72	-7.47	5.38	6.75	-2.46	-0.62	-1.61	0.09	8.01	7.08	1.89	1.49	1.46	2.35	3.55	1.14	6.03	1.7	1.4	0	-2.37	0.14	2.23	-1.33	0.34	1.81	1.51	4.92	2.47	-1.3	3.51	-1.63	-1.54	0.69	1.24	2.1	1.45	2.5	-1.68	1.89	2.11	4.41	-0.17	1.62	2.74	-2.5	0.11	0.4	1.59
BlackRock Global Allocation Inv C	0.64	-7.46	5.41	6.72	-2.47	-0.64	-1.56	0.09	8.01	7.08	1.93	1.49	1.42	2.33	3.56	1.17	6.03	1.67	1.37	0.07	-2.36	0.07	2.21	-1.33	0.34	1.79	1.55	4.92	2.47	-1.34	3.54	-1.62	-1.58	0.71	1.28	2.06	1.49	2.45	-1.61	1.82	2.12	4.42	-0.18	1.61	2.76	-2.52	0.12	0.38	1.6
BlackRock Latin America Instl	7.16	-10.98	10.53	3.65	2.23	-2.98	-2.87	5.1	10.53	2.23	2.34	3.79	5.78	3.3	6.88	2.99	10.53	1.68	4.97	1.31	-10.74	-0.18	3.19	3.27	5.32	7.52	3.2	9.58	9.2	-0.58	10.53	-8.59	-2.05	7.46	4.92	5.71	6.12	10.53	-3.74	8.82	1.28	10.53	-0.27	-0.27	7.83	-10.98	3.51	2.7	1.68
BlackRock Latin America Inv A	7.11	-10.98	10.53	3.68	2.27	-3.09	-2.89	5.13	10.53	2.24	2.27	3.81	5.74	3.26	6.87	3.02	10.53	1.69	4.94	1.31	-10.81	-0.18	3.22	3.24	5.3	7.47	3.22	9.51	9.19	-0.62	10.53	-8.61	-2.1	7.48	4.88	5.68	6.1	10.53	-3.77	8.78	1.26	10.53	-0.3	-0.3	7.82	-10.98	3.49	2.68	1.65
BlackRock Latin America Inv B	7.17	-10.98	10.53	3.61	2.15	-3.11	-3.01	5.13	10.53	2.16	2.2	3.73	5.75	3.17	6.73	2.95	10.53	1.58	4.96	1.2	-10.86	-0.19	3.1	3.13	5.23	7.46	3.1	9.44	9.13	-0.69	10.53	-8.68	-2.15	7.35	4.89	5.61	6	10.53	-3.82	8.74	1.19	10.53	-0.36	-0.36	7.73	-10.98	3.43	2.59	1.6
BlackRock Latin America Inv C	7.18	-10.98	10.53	3.62	2.16	-3.12	-3.01	5.13	10.53	2.16	2.2	3.73	5.68	3.25	6.74	2.95	10.53	1.58	4.92	1.2	-10.84	-0.25	3.11	3.2	5.19	7.43	3.17	9.42	9.14	-0.69	10.53	-8.67	-2.16	7.36	4.84	5.62	6.05	10.53	-3.85	8.74	1.19	10.53	-0.34	-0.39	7.76	-10.98	3.42	2.62	1.6
BlackRock National Municipal Instl	0.97	1.95	-1.64	-0.2	2.03	-0.24	1.48	-0.14	1.02	2	-0.33	-2.88	0.84	2.61	0.09	1.17	0.63	0.77	1.54	-0.31	-1.73	-0.36	0.64	1.09	1.72	0.71	0.71	-0.45	1.08	1.23	-0.09	-0.34	1.33	0.91	0.68	-0.16	0.99	-0.62	-0.64	0.5	1	0.25	0.84	-0.21	-0.12	0.41	-0.16	1.05	1.47
BlackRock National Municipal Inv A	0.94	1.93	-1.66	-0.05	1.98	-0.32	1.46	-0.07	1	1.88	-0.35	-2.8	0.72	2.68	-0.03	1.15	0.71	0.62	1.52	-0.33	-1.66	-0.38	0.52	1.21	1.56	0.78	0.69	-0.57	1.31	0.95	-0.02	-0.45	1.32	0.98	0.65	-0.26	0.96	-0.64	-0.57	0.38	1.09	0.18	0.83	-0.34	-0.13	0.48	-0.18	1.03	1.35
BlackRock National Municipal Inv B	0.89	1.99	-1.79	-0.16	1.88	-0.27	1.32	-0.11	0.96	1.84	-0.4	-2.85	0.68	2.64	0.02	1.11	0.58	0.68	1.48	-0.38	-1.7	-0.42	0.48	1.17	1.52	0.74	0.65	-0.61	1.13	1.02	-0.06	-0.5	1.28	0.94	0.61	-0.31	0.92	-0.69	-0.61	0.44	0.86	0.26	0.78	-0.28	-0.28	0.44	-0.22	0.99	1.31
BlackRock National Municipal Inv C1	0.89	1.89	-1.7	-0.26	1.97	-0.37	1.42	-0.21	0.96	1.93	-0.4	-2.94	0.77	2.54	0.02	1.11	0.67	0.68	1.47	-0.38	-1.8	-0.42	0.57	1.07	1.61	0.74	0.55	-0.52	1.03	1.11	-0.16	-0.41	1.27	0.84	0.61	-0.22	0.91	-0.69	-0.62	0.34	0.95	0.26	0.68	-0.29	-0.18	0.34	-0.23	0.98	1.4
BlackRock Natural Resources Instl	3.22	-4.65	1.66	3.38	3.22	-1.58	4.67	-2.28	0.51	10.53	-0.59	-3.8	7.62	-1.79	2.14	2.14	10.33	-1.35	5.1	0.75	-1.78	-0.94	7.38	3.58	-2.53	10.53	0.91	8.01	-2.34	2.86	10.53	-1.19	-7.26	4.53	9.2	8.82	8.9	6.85	-8.95	3.53	4.3	10.53	-10.98	5.61	5.55	-3.53	0.23	0.54	-4.24
BlackRock Natural Resources Inv A	3.24	-4.68	1.62	3.35	3.19	-1.54	4.65	-2.35	0.51	10.53	-0.64	-3.84	7.64	-1.85	2.16	2.07	10.3	-1.37	5.11	0.72	-1.8	-0.99	7.39	3.55	-2.53	10.53	0.92	7.98	-2.36	2.84	10.53	-1.21	-7.27	4.51	9.17	8.81	8.87	6.82	-8.96	3.52	4.26	10.53	-10.98	5.58	5.54	-3.55	0.22	0.51	-4.26
BlackRock Natural Resources Inv B	3.19	-4.77	1.54	3.31	3.15	-1.63	4.55	-2.35	0.42	10.53	-0.65	-3.94	7.61	-1.9	2.03	2.04	10.21	-1.41	5.03	0.66	-1.86	-1.06	7.32	3.49	-2.62	10.53	0.86	7.92	-2.42	2.76	10.53	-1.25	-7.35	4.44	9.11	8.76	8.78	6.75	-9.02	3.45	4.19	10.53	-10.98	5.52	5.48	-3.64	0.17	0.44	-4.33
BlackRock Natural Resources Inv C	3.17	-4.78	1.56	3.29	3.13	-1.65	4.61	-2.44	0.48	10.53	-0.66	-3.94	7.61	-1.93	2.06	2.07	10.21	-1.43	5.01	0.67	-1.84	-1.04	7.3	3.49	-2.61	10.53	0.87	7.88	-2.43	2.77	10.53	-1.27	-7.34	4.43	9.11	8.74	8.8	6.75	-9.03	3.45	4.2	10.53	-10.98	5.53	5.47	-3.63	0.18	0.45	-4.34
BlackRock NJ Municipal Bond Instl	0.5	0.94	-1.8	0.21	2.56	-0.15	1.34	-0.56	1.08	2.15	-0.27	-3.16	0.61	2.97	-0.23	1.04	0.62	0.89	1.12	-0.63	-2.04	-0.67	0.31	1.28	1.71	0.97	0.88	-0.2	1.68	1.47	0.33	-0.85	1.67	0.85	0.81	0.07	0.74	-0.95	-0.88	0.54	1.56	0.24	1.34	-0.45	-0.29	0.54	-0.2	1.18	1.68
BlackRock NJ Municipal Bond Inv A1	0.61	0.84	-1.71	0.2	2.55	-0.16	1.33	-0.56	1.08	2.14	-0.28	-3.17	0.6	2.86	-0.14	1.03	0.61	0.78	1.2	-0.73	-1.96	-0.67	0.3	1.22	1.76	0.96	0.87	-0.21	1.67	1.46	0.23	-0.76	1.57	0.94	0.81	-0.02	0.72	-0.86	-0.98	0.63	1.46	0.33	1.33	-0.46	-0.39	0.63	-0.2	1.27	1.58
BlackRock NJ Municipal Bond Inv C1	0.57	0.8	-1.76	0.16	2.51	-0.21	1.29	-0.6	1.03	2.1	-0.32	-3.22	0.56	2.92	-0.28	0.99	0.56	0.84	1.07	-0.68	-2.1	-0.72	0.26	1.27	1.62	0.92	0.83	-0.25	1.62	1.4	0.28	-0.9	1.53	0.89	0.76	0.03	0.68	-1	-1.02	0.59	1.51	0.19	1.3	-0.51	-0.33	0.49	-0.25	1.13	1.63
BlackRock NY Municipal Opps Instl	1.33	1.95	-2.14	0.05	1.68	-0.45	1.37	-0.49	1.03	1.94	-0.06	-2.85	0.86	2.06	0.01	0.26	0.25	0.86	1.17	-0.75	-2	-0.17	0.31	1.23	1.46	0.49	0.78	-0.34	1.37	1	-0.07	-0.49	1.29	0.89	0.85	-0.24	0.87	-0.67	-0.69	0.3	1.07	0.19	0.98	-0.3	-0.34	0.57	-0.15	1.18	1.4
BlackRock NY Municipal Opps Inv A1	1.23	1.95	-2.15	0.04	1.77	-0.46	1.27	-0.41	0.93	2.02	-0.07	-2.95	0.95	2.05	0	0.26	0.18	0.94	1.16	-0.76	-2	-0.17	0.3	1.26	1.41	0.49	0.77	-0.34	1.36	0.99	-0.08	-0.58	1.37	0.88	0.84	-0.23	0.85	-0.68	-0.7	0.29	1.06	0.18	0.97	-0.31	-0.34	0.56	-0.16	1.17	1.48
BlackRock NY Municipal Opps Inv C1	1.18	1.91	-2.19	0	1.72	-0.5	1.23	-0.45	0.89	1.97	-0.11	-2.99	0.9	2	-0.05	0.22	0.11	0.9	1.12	-0.8	-2.05	-0.21	0.26	1.12	1.37	0.54	0.73	-0.38	1.31	0.93	-0.12	-0.63	1.33	0.83	0.8	-0.27	0.81	-0.72	-0.74	0.25	1.01	0.14	0.94	-0.35	-0.38	0.52	-0.3	1.23	1.35
BlackRock PA Municipal Bond Instl	1.16	2.69	-2.19	-0.38	1.69	-0.28	1.45	0.12	1.01	2	-0.5	-2.97	0.39	2.78	0.04	1.31	0.73	0.64	1.75	-0.57	-2.48	-0.61	0.03	1.47	1.7	0.65	0.75	-0.51	1.31	1.31	-0.01	-0.76	1.41	0.74	0.89	-0.33	0.83	-0.59	-0.79	0.19	1.11	0.26	1.04	-0.38	-0.16	0.2	-0.24	1.07	1.55
BlackRock PA Municipal Bond Inv A1	1.24	2.59	-2.2	-0.39	1.77	-0.37	1.44	0.11	1	2.08	-0.59	-2.88	0.29	2.77	0.04	1.3	0.81	0.54	1.74	-0.57	-2.39	-0.71	0.03	1.5	1.74	0.55	0.83	-0.52	1.3	1.2	-0.01	-0.77	1.4	0.82	0.88	-0.32	0.72	-0.59	-0.79	0.18	1.1	0.26	1.12	-0.48	-0.16	0.19	-0.16	1.06	1.45
BlackRock PA Municipal Bond Inv C1	1.1	2.64	-2.24	-0.43	1.63	-0.33	1.41	0.07	0.96	1.95	-0.55	-3.02	0.34	2.72	-0.01	1.27	0.68	0.58	1.7	-0.62	-2.53	-0.66	-0.02	1.46	1.61	0.6	0.7	-0.56	1.25	1.24	-0.05	-0.81	1.36	0.69	0.93	-0.46	0.76	-0.64	-0.84	0.14	1.06	0.22	0.99	-0.44	-0.2	0.14	-0.2	1.02	1.4
BlackRock Pacific Instl	0.88	-5.74	-2.58	2.72	-2.15	-3.14	0.53	-1.2	2.58	3.04	3.88	4.36	7.43	4.14	6.05	-2.12	7.77	2.33	1.09	7.63	-6.28	-2.44	4.01	-2.62	0.64	0.95	1.42	6.26	3.18	-2.07	4.73	-2.07	-2.45	-0.49	1.93	1.27	4.98	8.2	-1.53	2.68	5.34	6.69	-0.08	3.73	4.92	-5.24	-0.63	-0.08	1.19
BlackRock Pacific Inv A	0.89	-5.75	-2.58	2.65	-2.08	-3.23	0.45	-1.21	2.6	3.05	3.83	4.38	7.4	4.03	6.08	-2.14	7.7	2.35	1.09	7.58	-6.28	-2.45	3.98	-2.65	0.59	0.96	1.37	6.25	3.16	-2.08	4.7	-2.08	-2.46	-0.54	1.94	1.23	4.97	8.21	-1.54	2.61	5.33	6.69	-0.11	3.71	4.87	-5.24	-0.63	-0.12	1.16
BlackRock Pacific Inv C	0.83	-5.83	-2.62	2.61	-2.23	-3.25	0.42	-1.26	2.46	2.98	3.78	4.33	7.34	3.94	5.98	-2.2	7.63	2.32	0.99	7.55	-6.38	-2.52	3.88	-2.71	0.54	0.9	1.3	6.21	3.09	-2.17	4.66	-2.18	-2.49	-0.61	1.85	1.22	4.88	8.11	-1.6	2.56	5.27	6.57	-0.13	3.63	4.84	-5.37	-0.67	-0.18	1.1
BlackRock Short-Term Municipal Instl	0.45	0.31	-0.17	0.21	0.6	0.2	0.27	-0.02	0.18	0.29	0.07	-0.13	0.15	0.35	-0.04	0.04	0.16	0.16	0.33	-0.05	-0.34	-0.06	0.04	0.23	0.35	0.04	0.04	-0.26	0.26	0.1	-0.05	-0.12	0.27	0.2	0.29	0	0.21	0.1	0.01	0.01	0.44	0.12	0.11	0.06	0.08	0.35	0.06	0.43	0.47
BlackRock Strategic Global Bond Instl	4.24	-2.82	1.84	5.52	2.73	2.9	2.37	2.4	7.32	3.15	1.06	-2.18	1.01	4.52	1.5	2.25	5.2	0.76	0.17	1.05	-3.35	-0.66	1.09	1.45	2.62	2.03	3.18	4.84	3.03	-1.17	2.31	-4.13	0.2	-0.75	0.49	-0.38	2.05	-0.86	-2.96	0.57	1.28	2.35	0.81	-2.31	2.34	-1.23	-1.04	2.37	1.59
BlackRock Strategic Global Bond Inv A	4.22	-3.05	2.05	5.5	2.5	2.88	2.36	2.58	7.11	3.33	1.04	-2.38	0.98	4.69	1.3	2.41	5.01	0.74	0.15	1.2	-3.54	-0.51	1.07	1.49	2.54	1.84	3.33	4.82	3.01	-1.34	2.29	-4.01	0.18	-0.77	0.31	-0.23	2.01	-1.04	-2.99	0.55	1.42	2.33	0.79	-2.5	2.49	-1.25	-1.06	2.18	1.57
BlackRock Strategic Global Bond Inv C1	4.17	-2.89	1.78	5.46	2.66	2.83	2.31	2.53	7.06	3.1	1.17	-2.43	0.92	4.46	1.43	2.37	4.96	0.69	0.1	1.15	-3.59	-0.73	1.02	1.44	2.49	1.97	3.11	4.94	2.8	-1.07	2.25	-4.05	-0.02	-0.83	0.42	-0.28	1.96	-1.09	-3.04	0.51	1.2	2.29	0.92	-2.55	2.28	-1.3	-1.11	2.31	1.52
BlackRock Strategic Muni Opps Instl	1.05	2.71	-2.16	-0.72	2.54	-0.88	1.61	-0.16	0.88	2.1	-0.17	-3.27	0.7	2.99	-0.76	1.23	0.69	0.5	1.58	-1.07	-2.55	0.21	0.03	0.88	1.86	0.5	0.69	-0.91	1.38	0.6	-0.56	-1.21	1.52	0.51	0.59	-0.73	0.79	-0.65	-0.76	0.38	0.89	0.29	0.56	-0.74	-0.16	0.61	-0.57	1.08	1.51
BlackRock Strategic Muni Opps Inv A1	1.08	2.71	-2.17	-0.73	2.53	-0.89	1.6	-0.27	0.97	2	-0.18	-3.19	0.6	2.99	-0.7	1.24	0.68	0.39	1.67	-1.08	-2.66	0.22	0.12	0.99	1.65	0.49	0.68	-0.91	1.45	0.59	-0.56	-1.32	1.63	0.49	0.49	-0.73	0.77	-0.67	-0.76	0.47	0.8	0.37	0.45	-0.77	-0.14	0.6	-0.6	1.19	1.4
BlackRock US Government Bond Instl	1.24	1.6	-0.08	-0.55	1.53	-0.17	1.22	-0.17	0.38	1.59	-0.17	-2.95	0.3	2.21	-0.93	0.01	0.68	0.52	0.8	0.61	-2.04	-0.21	0.27	0.81	1.38	0.13	0.51	-0.64	0.52	0.09	-0.38	-0.29	1.08	0.58	0.29	-0.68	0.88	-0.58	-0.29	0.3	0.5	0.2	0.14	-0.25	0.04	-0.06	0.24	0.94	0.94
BlackRock US Government Bond Inv A	1.29	1.46	-0.12	-0.58	1.48	-0.11	1.09	-0.12	0.25	1.64	-0.3	-2.98	0.26	2.17	-0.97	0.07	0.64	0.38	0.86	0.57	-2.07	-0.34	0.33	0.67	1.35	0.09	0.48	-0.57	0.39	0.16	-0.51	-0.23	0.94	0.55	0.36	-0.8	0.85	-0.52	-0.42	0.26	0.56	0.07	0.11	-0.29	0.11	-0.19	0.21	0.91	1
BlackRock US Government Bond Inv C	1.23	1.5	-0.27	-0.65	1.42	-0.18	1.03	-0.18	0.19	1.49	-0.27	-3.05	0.19	2.21	-1.12	0	0.58	0.32	0.8	0.51	-2.14	-0.31	0.17	0.61	1.39	0.03	0.41	-0.73	0.32	0.09	-0.48	-0.39	0.88	0.59	0.2	-0.77	0.78	-0.68	-0.49	0.2	0.5	0.01	0.05	-0.26	-0.06	-0.16	0.14	0.74	0.94
BlackRock US Government Bond Svc	1.21	1.58	-0.2	-0.57	1.6	-0.19	1.2	-0.2	0.36	1.57	-0.2	-2.98	0.27	2.19	-1.05	0.08	0.66	0.49	0.78	0.58	-2.07	-0.23	0.25	0.79	1.36	0.1	0.48	-0.57	0.4	0.17	-0.51	-0.32	1.05	0.56	0.27	-0.7	0.86	-0.61	-0.32	0.27	0.47	0.17	0.12	-0.28	0.02	-0.08	0.22	0.92	0.91
BlackRock Value Opportunities Instl	-0.27	-8.41	3.85	9.82	-5.72	-2.59	-2.6	0.35	10.48	9.96	-0.62	6.19	3.25	-1.92	6.74	3.8	3.74	3.22	2.82	-0.48	-4.26	0.61	4.61	-5.2	-0.49	2.89	0.56	6.98	2.85	-4.24	2.94	-2.52	-4.91	5	3.85	6.57	-0.29	1.68	-2.69	5.2	-0.11	7.23	-0.76	3.45	1.48	-4.09	-1.7	-1.54	1.31
BlackRock Value Opportunities Inv A	-0.27	-8.41	3.75	9.82	-5.7	-2.66	-2.62	0.35	10.44	9.98	-0.67	6.19	3.23	-1.94	6.65	3.79	3.74	3.21	2.81	-0.52	-4.27	0.62	4.54	-5.23	-0.5	2.87	0.53	6.97	2.84	-4.25	2.89	-2.51	-4.92	4.93	3.82	6.57	-0.33	1.66	-2.68	5.14	-0.1	7.23	-0.8	3.42	1.46	-4.1	-1.72	-1.55	1.28
BlackRock Value Opportunities Inv B	-0.35	-8.53	3.73	9.8	-5.82	-2.7	-2.71	0.25	10.43	9.9	-0.73	6.14	3.16	-2.06	6.65	3.72	3.67	3.16	2.73	-0.6	-4.29	0.51	4.51	-5.28	-0.59	2.82	0.44	6.92	2.79	-4.33	2.84	-2.59	-4.99	4.89	3.77	6.48	-0.4	1.62	-2.79	5.13	-0.18	7.14	-0.85	3.34	1.42	-4.2	-1.75	-1.6	1.21
BlackRock Value Opportunities Inv C	-0.36	-8.47	3.68	9.75	-5.77	-2.69	-2.71	0.26	10.39	9.94	-0.74	6.11	3.18	-2.05	6.64	3.7	3.66	3.18	2.7	-0.58	-4.3	0.52	4.51	-5.31	-0.56	2.8	0.45	6.91	2.77	-4.32	2.82	-2.57	-4.98	4.87	3.74	6.52	-0.41	1.58	-2.74	5.09	-0.17	7.14	-0.83	3.36	1.38	-4.17	-1.8	-1.59	1.2
Bridges Investment	-0.17	-8.66	6.02	6.88	-5.92	-2.52	-0.76	0.67	10.53	8.22	1.08	0.58	3.89	-1.13	6.01	2.5	2.49	2.58	0.72	-0.5	-2.9	1.29	0.67	-4.5	-0.07	2.33	1.26	3.96	3.54	-2.91	1.3	-2.49	-2.54	4.51	1.59	4.32	-0.99	0.16	-1	3.9	0.39	1.4	-0.31	0.25	0.08	-4.09	-0.69	-2.28	1.34
Brown Advisory Intermediate Income Adv	1.34	1.33	-0.46	0.17	1.69	0.06	1.15	0.02	0.57	1.17	-0.17	-2.11	0.27	2.14	-0.62	0.19	0.91	0.55	0.83	0.54	-1.63	-0.48	0.24	0.8	1.27	0.18	0.46	-0.43	0.57	0.18	-0.3	-0.34	0.86	0.54	0.34	-0.56	0.91	-0.52	-0.61	0.25	0.49	0.09	0.19	-0.43	-0.05	-0.03	0.21	1.06	1.14
Brown Advisory Intermediate Income Inv	1.33	1.42	-0.54	0.29	1.56	0.09	1.26	0.05	0.6	1.19	-0.14	-2.22	0.4	2.13	-0.59	0.21	0.92	0.56	0.84	0.55	-1.59	-0.36	0.16	0.81	1.27	0.2	0.56	-0.4	0.58	0.2	-0.27	-0.4	0.97	0.56	0.37	-0.52	0.93	-0.48	-0.66	0.37	0.51	0.12	0.22	-0.39	-0.03	-0.01	0.23	1.07	1.15
Bruce	2.91	0.01	0.12	5.59	5.18	2.17	-1.91	-2.08	10.53	9.38	5.32	2.75	2.08	5.62	6.57	9.11	1.59	10.03	5.54	5.32	0.91	-2.34	3.04	-2.66	3.44	5.59	1.19	6.22	10.53	-0.8	-1.39	-2.01	-4.34	5.07	4.83	6.27	0.39	2.91	-3.36	-1.05	1.55	6.17	1.24	4.62	1.27	-2.06	0.89	-0.83	0.69
Burnham A	-1.21	-6.57	2.92	2.04	-3.54	-1.62	-0.93	1.66	5.39	3.44	1.18	1.85	0.67	-0.67	3.51	1.22	4.29	2	2.22	-1.35	-3.72	1.2	0.78	-2.68	-0.19	1.44	1.31	3.65	2.41	-2.03	2.61	-2.36	-2.26	2.51	-0.08	2.98	-0.22	3.09	-2.42	3.15	0.74	2.6	-3.94	0.6	1.35	-2.84	0.08	1.86	0.48
Calamos Convertible A	0.98	-4.34	2.05	6.37	-2.91	0.69	-1.08	-0.68	5.95	4.9	0.62	0.79	1.98	-0.37	4.58	2.71	2.74	3.72	1.27	0.32	-3.52	0.61	1.45	-3.77	-0.53	1.88	-0.52	4.24	2.48	-2.41	0.05	-1.35	-3.15	2.76	1.47	3.15	-0.24	1.57	-1.8	2.38	0.6	4.11	-1.45	1.32	1.27	-2.47	0.24	0	0.62
Calamos Convertible C	0.87	-4.39	1.98	6.3	-2.97	0.63	-1.14	-0.71	5.82	4.84	0.54	0.79	1.87	-0.44	4.58	2.61	2.72	3.62	1.18	0.29	-3.6	0.56	1.4	-3.86	-0.57	1.83	-0.57	4.14	2.41	-2.45	-0.05	-1.4	-3.22	2.76	1.35	3.15	-0.33	1.53	-1.89	2.32	0.53	4.05	-1.5	1.27	1.21	-2.56	0.22	-0.1	0.57
Calamos Growth & Income A	0.95	-3.97	2.07	5.07	-1.92	1.08	-0.58	0.55	4.8	5.78	0.81	1.17	1.91	-0.27	5.42	2.76	1.43	3.02	0.8	-0.28	-4.42	0.62	2.21	-3.21	-0.63	2.7	0.43	5.73	2.7	-2.62	2.41	-1.14	-4.14	3.82	2.13	2.67	1.28	2.25	-2	2	1.48	5.32	-1.45	1.97	0.89	-3.98	-0.22	-0.77	1.42
Calamos Growth & Income C	0.86	-4.01	2.01	4.99	-1.94	0.97	-0.62	0.49	4.72	5.74	0.74	1.12	1.82	-0.35	5.38	2.67	1.41	2.93	0.73	-0.32	-4.5	0.54	2.16	-3.29	-0.66	2.61	0.4	5.62	2.66	-2.67	2.33	-1.2	-4.18	3.72	2.1	2.58	1.21	2.22	-2.12	1.95	1.4	5.29	-1.5	1.9	0.81	-4.02	-0.33	-0.8	1.32
Calamos Growth A	0.94	-3.96	1.78	3.04	-6.31	-1.34	-0.97	3.06	5.81	7.91	1.74	5.79	5.21	-0.63	8.99	1.38	-0.42	3.82	0.92	1.49	-5.61	5.09	3.87	-8.52	-1.83	7.06	1.7	7.74	2.77	-4.02	1.32	-3.14	-5.99	7.87	0.43	5.82	-0.97	2.53	-2.49	6.45	1.38	7.61	-3.32	1.8	1.08	-7.33	-0.68	-4.94	1.09
Calamos Growth C	0.86	-4.04	1.72	2.98	-6.36	-1.4	-1.02	3	5.72	7.86	1.67	5.72	5.14	-0.68	8.91	1.32	-0.5	3.77	0.86	1.41	-5.66	5.03	3.8	-8.57	-1.87	6.97	1.62	7.68	2.72	-4.07	1.25	-3.21	-6.06	7.81	0.39	5.74	-1.01	2.45	-2.56	6.4	1.33	7.53	-3.38	1.74	1.01	-7.39	-0.73	-5	1.02
Calamos Market Neutral Income A	0.29	1.15	0.72	2.38	0.31	1.03	0.28	0.17	1.49	1.39	0.14	-0.91	0	1.38	1.82	1.06	1.16	1.13	0.28	0.76	-1.04	-1.89	0.46	-0.29	1.09	0.9	0.58	1.43	1.48	-1.48	0	-2.18	-2.21	1.37	0.98	1.91	-0.31	0.29	-1.34	0.8	0.2	2.53	0.08	0.88	0.31	-0.48	0.03	0.4	1.36
Calvert Balanced A	0.84	-5.93	4.66	2.9	-2.74	-1.7	-0.27	0.36	4.61	4.72	0.27	0.21	1.58	0.05	3.49	0.83	2.3	1.7	0.72	-0.16	-1.89	0.85	1.15	-2.01	0.81	0.77	0.88	2.47	2.39	-1.13	0.99	-0.7	-0.96	2.67	0.53	2.27	-0.28	0.24	-1.1	2.36	0.26	1.68	0	0.33	0.48	-2.16	0.1	0.32	1.54
Calvert Balanced C	0.76	-5.98	4.55	2.81	-2.82	-1.77	-0.37	0.29	4.5	4.62	0.17	0.08	1.52	-0.04	3.42	0.73	2.19	1.65	0.66	-0.28	-1.97	0.79	1.06	-2.08	0.71	0.7	0.82	2.35	2.34	-1.22	0.9	-0.77	-1.05	2.65	0.45	2.16	-0.39	0.22	-1.19	2.26	0.2	1.6	-0.07	0.29	0.39	-2.23	-0.11	0.25	1.5
Calvert Bond A	0.53	0.74	-0.94	0.78	1.45	0.66	1.04	-0.45	1.27	3.29	0.34	-2.98	0.79	2.8	-0.32	0.46	1.12	1.31	0.75	1.14	-2.06	-0.48	0.66	1.12	1.61	0.56	0.51	-0.33	1.05	0.93	0.06	-0.03	1.12	0.95	0.74	-0.47	1.08	-0.64	-0.51	0.5	0.72	-0.13	0.23	-0.51	-0.16	0.1	0.12	1.28	1.21
Calvert Equity A	0.99	-10.44	8.81	7.05	-4.85	-4.24	-0.51	0.48	6.69	6.16	0.87	3.33	1.21	-2.52	5.3	0.52	3.66	0.4	0.62	-1.81	-0.66	1.63	1.14	-3.33	-0.57	0.6	2.02	3.56	3.08	-2.5	0.6	-0.3	-2.34	4.5	0.44	3.97	-1.48	0.03	-1.07	3.97	-1.39	2.55	-0.33	1.55	0.52	-2.99	0.03	-1.2	2.83
Calvert Equity C	0.94	-10.52	8.74	6.99	-4.94	-4.32	-0.58	0.4	6.62	6.09	0.83	3.26	1.1	-2.56	5.21	0.44	3.61	0.35	0.56	-1.89	-0.75	1.61	1.02	-3.35	-0.65	0.55	1.95	3.51	3.02	-2.56	0.51	-0.37	-2.39	4.44	0.37	3.9	-1.54	-0.03	-1.14	3.89	-1.42	2.46	-0.38	1.48	0.44	-3.03	-0.03	-1.27	2.77
Calvert Income A	0.43	0.25	-0.84	3	1.5	0.95	1.1	-0.5	2.13	3.72	0.8	-1.94	1.05	2.81	0.52	0.65	1.69	1.25	0.44	1.14	-1.79	-0.58	0.68	0.86	1.44	0.57	0.34	-0.17	0.98	0.8	0.23	-0.71	0.48	0.95	0.83	-0.28	1.02	-0.64	-0.45	0.41	0.79	0.12	0.34	-0.63	-0.28	0.15	0.09	1.34	1.21
Calvert Tax-Free Responsible Impact Bd A	1.57	3.02	-2.67	-0.66	2.7	-0.88	1.86	-0.15	1.04	2.8	-0.66	-4.54	1.07	3.18	-0.78	1.26	0.71	0.34	1.83	-0.68	-2.69	-0.4	0.15	0.94	1.13	0.52	0.45	-0.45	1.12	1.11	-0.15	-0.64	1.43	0.66	0.59	-0.19	1	-0.66	-0.45	0.52	0.89	0.21	0.95	-1.02	-0.03	0.58	-0.47	1.08	1.42
Cavanal Hill Bond Investor	1.09	1.3	-0.58	0.49	2.08	-0.04	1.44	-0.13	1.27	1.76	0.05	-3.39	0.77	2.3	-0.65	0.35	0.79	0.77	0.87	0.55	-1.74	-0.38	0.35	0.89	1.62	0.24	0.67	-0.8	0.86	0.68	-0.3	-0.17	1.23	0.77	0.44	-0.69	1	-0.5	-0.49	0.46	0.7	0.07	0.25	-0.58	-0.27	0.17	0.16	1.16	1.37
Cavanal Hill Intermediate Bond Investor	0.34	0.81	-0.28	0.74	1.52	0.14	1.05	0.15	0.88	0.88	0.14	-1.43	0.31	1.33	-0.35	0.2	0.68	0.4	0.6	0.24	-0.93	-0.24	0.22	0.62	1.09	0.22	0.51	-0.55	0.53	0.32	-0.18	-0.08	0.92	0.6	0.3	-0.37	0.71	-0.09	-0.28	0.3	0.61	0.15	0.21	-0.24	-0.05	0.15	0.35	0.96	1.05
Cavanal Hill Intermediate Tx-Fr Bd Inv	0.99	1.88	-1.28	-0.67	1.94	-0.5	1.2	0.03	0.47	1.65	-0.35	-2.6	0.77	2.32	-0.51	0.84	0.59	0.12	1.37	-0.42	-2.14	0.04	0.31	0.96	1.5	0.2	0.57	-0.89	0.82	0.39	-0.38	-0.66	0.97	0.42	0.4	-0.33	0.6	-0.21	-0.51	0.23	0.53	0.15	0.21	-0.42	0.05	0.34	-0.33	0.82	0.93
Cavanal Hill US Large Cap Equity Inv	0	-9.98	5.83	5.83	-5.63	-2.44	-2.33	0.62	9.52	5.75	0.82	2.48	1.42	-1.99	6.03	0.54	6.34	1.52	1.88	-1	-2.74	0.9	1.51	-1.63	1.02	2.48	1.6	4.98	3.74	-1.34	2.72	-1.86	-2.82	3.36	1.54	3.1	-0.11	1.42	-1.06	3.86	0.56	2.67	-0.2	2.05	1.18	-3.02	0	-0.9	2.53
Century Shares Trust Instl	-0.54	-7.26	5.43	1.94	-3.83	-1.84	-3.4	2.92	8.42	4.83	-0.21	2.96	1.03	-0.87	4.54	1.88	2.85	3.38	3.58	-0.71	-1.32	0.61	1.27	-3.61	0.03	1.19	-0.22	4.08	3.86	-2.38	0.45	-1.27	-0.75	3.74	1.13	0.98	-1.14	1.24	0.94	3.79	-0.38	0.12	0.62	0.65	0.91	-2.79	0.13	0.66	2.71
ClearBridge Aggressive Growth A	1.63	-7.83	10.53	8.08	-8.35	-0.11	-1.29	3.64	6.73	8.88	0.72	2.32	1.63	-0.87	3.72	1.32	5.4	5.35	2.05	-2.34	-3.33	1.97	0.16	-5.66	0.23	4.02	-0.89	4.46	4.79	-2.77	0.21	-1.98	-3.13	4.32	1.57	7.68	1.38	2.27	-1.65	2.76	1.77	5.66	-0.74	-0.14	1.42	-4.67	-1.31	-0.17	2.35
ClearBridge Aggressive Growth B	1.58	-7.89	10.53	8.02	-8.42	-0.17	-1.35	3.57	6.66	8.79	0.67	2.25	1.56	-0.95	3.66	1.24	5.33	5.27	1.99	-2.41	-3.39	1.91	0.09	-5.73	0.17	3.93	-0.95	4.39	4.71	-2.83	0.14	-2.05	-3.19	4.23	1.49	7.61	1.33	2.2	-1.72	2.69	1.7	5.58	-0.81	-0.21	1.35	-4.73	-1.38	-0.24	2.28
ClearBridge Aggressive Growth C	1.57	-7.87	10.53	8.02	-8.42	-0.16	-1.36	3.57	6.68	8.81	0.66	2.26	1.58	-0.95	3.67	1.25	5.35	5.28	1.99	-2.4	-3.39	1.91	0.1	-5.73	0.17	3.95	-0.94	4.39	4.72	-2.83	0.15	-2.05	-3.18	4.25	1.49	7.61	1.33	2.21	-1.71	2.7	1.71	5.59	-0.8	-0.2	1.39	-4.71	-1.37	-0.22	2.29
ClearBridge All Cap Value A	-0.09	-10.98	6.44	10.53	-7.77	-2.28	-3.35	0.31	9.94	10.18	0.69	3.43	3.98	-2.07	7.17	1.44	5.02	3.57	1.31	-1.63	-3.04	1.14	2.96	-5.68	-0.29	1.24	0.65	5.5	1.96	-3.45	2.41	-2.89	-3.04	3.28	1.31	4.02	0.26	1.11	-2.65	3.05	0.9	3.76	-0.26	2.05	2.2	-2.47	-1.1	-0.26	2.24
ClearBridge All Cap Value B	-0.1	-10.98	6.36	10.53	-7.81	-2.38	-3.39	0.33	9.72	10.15	0.63	3.32	4	-2.17	7.17	1.35	4.87	3.52	1.23	-1.72	-3.06	1.13	2.82	-5.7	-0.38	1.15	0.53	5.52	1.86	-3.52	2.33	-2.92	-3.15	3.26	1.25	3.99	0.14	1.04	-2.75	3.05	0.81	3.72	-0.35	1.98	2.15	-2.58	-1.11	-0.35	2.12
ClearBridge All Cap Value C	-0.2	-10.98	6.24	10.53	-7.9	-2.28	-3.49	0.33	9.84	10.15	0.63	3.32	3.91	-2.09	7.09	1.36	4.96	3.45	1.3	-1.79	-2.99	1.05	2.9	-5.7	-0.38	1.15	0.53	5.52	1.86	-3.52	2.41	-2.99	-3.15	3.18	1.25	3.99	0.21	1.04	-2.69	2.97	0.81	3.72	-0.35	2.05	2.15	-2.51	-1.18	-0.28	2.19
ClearBridge All Cap Value I	0	-10.98	6.46	10.53	-7.75	-2.25	-3.3	0.41	9.88	10.21	0.76	3.46	3.99	-1.96	7.19	1.42	5.07	3.57	1.35	-1.6	-2.98	1.19	2.97	-5.63	-0.28	1.28	0.63	5.59	1.99	-3.37	2.42	-2.89	-3.04	3.34	1.35	4.12	0.26	1.08	-2.58	3.1	0.89	3.87	-0.26	2.13	2.21	-2.41	-1.08	-0.26	2.31
ClearBridge Appreciation A	0.44	-8.3	5.81	5.04	-4.63	-1.98	-1.37	1.39	7.15	4.19	0.49	1	2.03	-0.64	4.16	1.54	4.71	1.52	1.93	-1.4	-1.42	0.65	2.01	-2.83	0.36	0.58	1	3.76	2.61	-1.16	1.79	-1.19	-2.43	2.27	-0.42	3.21	-0.34	0.88	-1.01	3.19	-0.55	1.8	-0.14	2.46	0.73	-1.39	0	-1.22	2.89
ClearBridge Appreciation B	0.36	-8.41	5.8	4.94	-4.62	-2.1	-1.4	1.23	7.1	4.1	0.5	0.92	1.9	-0.65	4.08	1.49	4.64	1.4	1.89	-1.43	-1.52	0.59	1.98	-2.94	0.3	0.52	0.95	3.63	2.53	-1.18	1.69	-1.21	-2.47	2.17	-0.5	3.14	-0.41	0.83	-1.1	3.13	-0.64	1.7	-0.14	2.38	0.61	-1.42	-0.09	-1.33	2.83
ClearBridge Appreciation C	0.36	-8.41	5.8	4.93	-4.61	-2.1	-1.4	1.32	7.09	4.09	0.42	0.92	1.98	-0.73	4.08	1.49	4.63	1.4	1.97	-1.5	-1.52	0.66	1.9	-2.94	0.3	0.52	0.95	3.63	2.62	-1.25	1.69	-1.21	-2.47	2.24	-0.5	3.06	-0.35	0.76	-1.03	3.13	-0.64	1.7	-0.14	2.44	0.68	-1.49	-0.09	-1.25	2.82
ClearBridge Appreciation I	0.44	-8.3	5.9	5.04	-4.54	-1.97	-1.28	1.39	7.13	4.18	0.57	0.95	2.11	-0.64	4.24	1.54	4.79	1.53	2	-1.4	-1.42	0.72	2.01	-2.8	0.36	0.65	1.07	3.76	2.65	-1.09	1.8	-1.13	-2.36	2.28	-0.35	3.21	-0.27	0.88	-0.94	3.19	-0.51	1.81	-0.07	2.53	0.67	-1.32	0.02	-1.22	2.96
ClearBridge International Value A	-0.58	-10.43	5.61	5.92	-4.44	-5.65	-2.03	-0.76	8.47	5.27	0.29	1.06	2.85	2.77	4.14	1.64	5.62	3.48	2.11	-0.08	-2.92	-0.71	1.59	-3.29	0.89	3.21	2.33	7	3.91	-1.69	4.18	-3.72	-1.56	0.15	1.28	2.9	2.6	3.39	-2.39	2.03	4.64	5.28	0	4.11	5.1	-4.58	-1.65	1.82	2.15
ClearBridge International Value C	-0.72	-10.52	5.53	5.9	-4.54	-5.72	-2.06	-0.94	8.38	5.23	0.21	0.93	2.87	2.59	4.07	1.58	5.6	3.39	2.02	-0.16	-2.97	-0.77	1.46	-3.38	0.79	3.21	2.27	6.82	3.88	-1.75	4.05	-3.74	-1.62	0	1.23	2.84	2.45	3.39	-2.54	1.99	4.48	5.24	0	3.98	5.1	-4.7	-1.75	1.78	2.07
ClearBridge Large Cap Value A	0.99	-10.98	8.95	10.53	-7.79	-1.7	-2.77	-0.13	8.02	8.88	1.9	0.78	2.14	-1.3	5.57	1.4	5.77	3.67	2.23	-3.04	-2.66	0.79	2.56	-3.21	0.74	0.69	1.25	4.94	2.45	-2.38	2.14	-1.76	-2.59	2.92	1.55	2.95	0.05	1.08	-1.48	2.52	1.23	2.89	0.43	1.54	2.15	-2.38	0.12	1.56	0.56
ClearBridge Large Cap Value C	1.01	-10.98	8.87	10.53	-7.87	-1.73	-2.89	-0.14	7.93	8.76	1.81	0.73	2.06	-1.36	5.54	1.31	5.71	3.57	2.16	-3.1	-2.76	0.75	2.5	-3.32	0.64	0.65	1.17	4.87	2.37	-2.43	2.08	-1.86	-2.69	2.86	1.46	2.9	-0.05	0.99	-1.56	2.47	1.13	2.79	0.39	1.45	2.05	-2.43	0.03	1.49	0.47
ClearBridge Small Cap C	0.21	-9.96	10.18	10.53	-6.97	1.11	-4.37	2.2	9.9	10.53	3.31	2.51	5.39	-1.42	8.79	2.56	1.77	4.05	-1.34	0.85	-3.84	2.26	5.18	-9.31	-2.48	4.61	-1.26	8.87	6.17	-2.58	-2.08	-0.9	-2.8	6.25	1.33	6.61	-2.1	0.93	-1.66	6.64	-0.88	5.4	-2.53	4.3	-0.88	-6.69	-2.07	-4.93	3.46
ClearBridge Small Cap I	0.28	-9.88	10.31	10.53	-6.85	1.16	-4.28	2.3	10.01	10.53	3.37	2.62	5.47	-1.34	8.91	2.62	1.87	4.13	-1.25	0.96	-3.77	2.33	5.27	-9.22	-2.38	4.69	-1.18	8.97	6.24	-2.48	-1.99	-0.83	-2.7	6.35	1.4	6.7	-2	1.01	-1.58	6.76	-0.82	5.52	-2.46	4.4	-0.8	-6.61	-1.98	-4.83	3.52
ClearBridge Tactical Dividend Income A	1.02	-10.81	10.53	4.07	-6.61	-2.53	-0.36	2.16	7.31	2.95	1.12	1.42	1.48	-0.31	4.69	0.37	3.09	2.06	-0.07	-2.3	-1.36	1.37	0.36	-5.12	0.3	0.15	0.75	2.59	2.72	-2.47	-0.14	-2.25	-2.97	1.99	-1.05	2.81	-0.81	0.59	-0.44	3.04	-0.66	1.68	0	2.01	0.91	-1.67	-0.43	-0.93	3.09
ClearBridge Value C	5.48	-10.98	10.53	9.31	-7.03	-0.3	-3.01	0.41	10.53	10.53	0.55	1.98	3.01	-1.44	6.6	1.8	4.86	1.1	-0.71	-1.59	-1.49	2.19	3.9	-7.83	0.43	1.76	0.76	7.63	6.08	-3.59	-0.24	-2.22	-2.89	5.04	1.49	4.42	-3.24	0.95	-1.14	7.4	-0.12	0.41	-1.38	1.63	-1.91	-4.41	0.6	-4.57	3.98
ClearBridge Value I	5.62	-10.98	10.53	9.41	-6.95	-0.21	-2.93	0.48	10.53	10.53	0.61	2.09	3.1	-1.38	6.69	1.89	4.94	1.18	-0.63	-1.52	-1.41	2.28	3.98	-7.75	0.53	1.83	0.84	7.74	6.17	-3.5	-0.17	-2.13	-2.8	5.11	1.58	4.5	-3.15	1.04	-1.05	7.49	-0.04	0.49	-1.29	1.71	-1.82	-4.33	0.68	-4.49	4.08
Clipper	4.03	-10.98	5.26	6.45	-2.96	-3.22	-5.72	-1.55	7.79	8.59	0.23	0.24	3.75	-0.35	2.14	1.82	5.07	0.53	-0.78	-2.52	-0.25	-0.87	3.87	-2.77	1.21	-0.73	0.8	3.71	3.79	-2.81	0.81	-1.06	-0.58	1.69	0.09	0.94	-1.08	0.63	-1.27	0.79	1.7	0.15	0.55	0.73	0.55	-1.56	0.92	0.66	0.48
Cohen & Steers Realty Shares	0.87	-3.7	-5.79	4.68	0.97	-3.46	1.7	2.34	4.19	6.63	2.24	5.78	0.82	3.12	1.58	4.61	3.54	3.56	2.15	5.83	-10.98	7.53	3.13	1.53	7.98	0.01	6.26	4.77	5.61	-8.93	3.2	-1.07	6	3.14	5.46	7.42	-3.81	0.66	-1.74	4.51	0.33	6.71	2.52	5.25	-3.1	-2.83	5.66	3.52	3.25
Colorado BondShares A Tax-Exempt	0.61	0.81	-0.14	0.25	1.31	0.62	0.4	-0.64	0.89	1.16	0.75	-0.14	0.53	0.72	0.7	0.9	0.58	0.68	0.66	0.64	-0.33	0.18	0.36	0.6	0.52	0.61	0.3	0.31	0.8	0.82	0.24	0.38	0.63	0.54	0.72	0.18	0.73	0.2	0.2	0.53	0.51	0.49	0.44	0.49	0.08	0.46	0.32	0.81	0.63
Columbia Acorn Z	0.85	-5.93	4.23	6.45	-3.19	-2.32	-1.59	1.28	8.68	7.13	3.07	4.69	5.27	-1.15	8.16	3.23	2.5	3.63	1.92	1.51	-3.56	1.8	3.53	-5.09	-0.09	4.55	2.51	6.29	3.2	-2.16	2.82	-1.84	-4.1	4.99	3.36	5.6	-0.49	1.6	-2.41	4.94	0.66	6.57	0.2	2.93	1.03	-4.54	-0.18	-3.9	2.01
Columbia AMT-Free GA Interm Muni Bd A	0.72	1.17	-1.45	-0.3	1.75	-0.29	1.14	-0.02	0.61	1.7	-0.14	-2.85	0.71	2.28	-0.5	0.87	0.6	0.32	1.39	-0.5	-2.06	-0.33	0.23	1.08	1.72	0.4	0.59	-0.89	0.96	0.32	-0.36	-0.8	1.25	0.59	0.49	-0.52	0.78	-0.52	-0.53	0.22	0.69	0.13	0.51	-0.72	-0.15	0.51	-0.44	0.9	1.38
Columbia AMT-Free GA Interm Muni Bd B	0.75	1.01	-1.51	-0.36	1.68	-0.35	1.08	-0.08	0.64	1.63	-0.29	-2.82	0.55	2.22	-0.47	0.81	0.44	0.35	1.33	-0.57	-2.21	-0.39	0.26	0.92	1.66	0.34	0.52	-0.95	0.99	0.25	-0.42	-0.86	1.09	0.53	0.43	-0.59	0.71	-0.49	-0.69	0.26	0.63	0.06	0.46	-0.78	-0.21	0.35	-0.5	0.94	1.22
Columbia AMT-Free GA Interm Muni Bd C	0.66	1.1	-1.51	-0.36	1.67	-0.35	1.08	-0.09	0.55	1.64	-0.2	-2.91	0.65	2.22	-0.56	0.9	0.44	0.25	1.42	-0.66	-2.12	-0.39	0.17	1.01	1.66	0.34	0.52	-0.95	0.99	0.25	-0.51	-0.86	1.19	0.53	0.43	-0.59	0.71	-0.58	-0.59	0.16	0.72	-0.03	0.46	-0.78	-0.12	0.35	-0.5	0.84	1.31
Columbia AMT-Free GA Interm Muni Bd Z	0.74	1.19	-1.43	-0.28	1.77	-0.36	1.25	0	0.63	1.72	-0.11	-2.83	0.73	2.3	-0.48	0.98	0.53	0.34	1.5	-0.57	-2.04	-0.31	0.25	1.1	1.74	0.42	0.61	-0.87	0.98	0.43	-0.44	-0.78	1.27	0.61	0.51	-0.5	0.8	-0.5	-0.51	0.24	0.71	0.15	0.53	-0.7	-0.13	0.53	-0.42	0.92	1.4
Columbia AMT-Free MD Interm Muni Bd A	0.87	1.57	-1.87	-0.22	2.05	-0.47	1.28	-0.21	0.68	1.74	-0.4	-2.87	0.78	2.22	-0.5	0.74	0.39	0.2	1.44	-0.68	-2.21	-0.24	0.21	0.85	1.22	0.2	0.48	-0.71	0.76	0.21	-0.45	-0.71	1.04	0.39	0.47	-0.54	0.66	-0.35	-0.53	0.12	0.59	0.12	0.38	-0.75	-0.07	0.42	-0.42	1.1	1.36
Columbia AMT-Free MD Interm Muni Bd B	0.81	1.51	-1.93	-0.28	1.98	-0.53	1.23	-0.27	0.61	1.68	-0.46	-2.84	0.71	2.06	-0.56	0.68	0.32	0.23	1.29	-0.65	-2.27	-0.3	0.05	0.79	1.24	0.14	0.33	-0.77	0.7	0.15	-0.51	-0.77	0.97	0.42	0.32	-0.51	0.6	-0.5	-0.5	0.06	0.43	0.05	0.42	-0.91	-0.13	0.35	-0.48	1.04	1.3
Columbia AMT-Free MD Interm Muni Bd C	0.81	1.51	-1.93	-0.28	1.98	-0.53	1.23	-0.27	0.61	1.67	-0.46	-2.93	0.72	2.15	-0.56	0.68	0.32	0.14	1.38	-0.65	-2.27	-0.3	0.05	0.79	1.24	0.05	0.42	-0.77	0.7	0.15	-0.51	-0.77	0.97	0.33	0.41	-0.6	0.6	-0.41	-0.6	0.06	0.52	0.05	0.32	-0.82	-0.13	0.35	-0.48	1.04	1.3
Columbia AMT-Free MD Interm Muni Bd Z	0.9	1.59	-1.84	-0.2	2.07	-0.45	1.3	-0.18	0.7	1.76	-0.38	-2.85	0.8	2.24	-0.48	0.76	0.41	0.22	1.46	-0.57	-2.19	-0.22	0.13	0.88	1.33	0.13	0.5	-0.68	0.78	0.23	-0.43	-0.69	1.06	0.41	0.49	-0.42	0.59	-0.33	-0.42	0.14	0.51	0.14	0.4	-0.73	-0.05	0.44	-0.4	1.12	1.38
Columbia AMT-Free NY Interm Muni Bd T	1.58	2.33	-1.72	-0.67	2.28	-0.59	1.79	-0.26	0.76	2.51	-0.92	-3.89	1.03	3.18	-0.84	1.01	0.7	0.25	1.76	-0.91	-2.57	-0.24	0.36	1.23	1.8	0.35	0.6	-1.07	1.05	0.44	-0.55	-0.99	1.58	0.62	0.45	-0.65	1.05	-0.73	-0.83	0.37	0.88	0.2	0.46	-0.92	-0.15	0.37	-0.5	1.16	1.32
Columbia AMT-Free NY Interm Muni Bd Z	1.6	2.34	-1.7	-0.65	2.3	-0.57	1.8	-0.24	0.78	2.53	-0.9	-3.88	1.05	3.19	-0.84	1.03	0.72	0.26	1.77	-0.89	-2.56	-0.23	0.37	1.24	1.81	0.36	0.61	-1.06	1.06	0.45	-0.54	-0.97	1.59	0.63	0.46	-0.63	1.06	-0.72	-0.82	0.38	0.89	0.21	0.47	-0.9	-0.13	0.38	-0.49	1.17	1.33
Columbia AMT-Free OR Interm Muni Bd Z	1.18	2.19	-1.83	-0.68	2.01	-0.36	1.57	-0.05	0.75	2.41	-0.52	-3.54	0.68	3.05	-0.69	1.07	0.84	0.4	1.85	-0.71	-2.47	0	0.41	1.16	1.97	0.4	0.72	-0.88	1.19	0.72	-0.47	-0.8	1.64	0.57	0.75	-0.64	1.06	-0.56	-0.65	0.41	0.9	0.25	0.41	-0.81	0.01	0.42	-0.41	1.09	1.24
Columbia AMT-Free SC Interm Muni Bd A	0.74	1.28	-1.39	-0.27	1.77	-0.38	1.26	-0.11	0.72	1.89	-0.4	-2.81	0.91	2.6	-0.51	1.05	0.79	0.14	1.7	-0.69	-2.28	-0.33	0.31	1.09	1.84	0.4	0.7	-0.97	1.18	0.51	-0.37	-0.9	1.46	0.59	0.5	-0.53	0.88	-0.63	-0.64	0.32	0.63	0.22	0.42	-0.75	-0.07	0.41	-0.33	1.01	1.39
Columbia AMT-Free SC Interm Muni Bd B	0.68	1.22	-1.36	-0.33	1.62	-0.44	1.3	-0.27	0.66	1.82	-0.46	-2.87	0.84	2.54	-0.58	0.99	0.73	0.08	1.64	-0.75	-2.34	-0.4	0.25	1.02	1.78	0.34	0.63	-1.03	1.12	0.44	-0.43	-0.97	1.4	0.53	0.44	-0.6	0.82	-0.6	-0.8	0.26	0.66	0.06	0.36	-0.81	-0.13	0.45	-0.49	1.04	1.23
Columbia AMT-Free SC Interm Muni Bd C	0.68	1.31	-1.45	-0.33	1.71	-0.44	1.2	-0.17	0.56	1.91	-0.55	-2.87	0.84	2.64	-0.67	0.99	0.82	0.08	1.64	-0.75	-2.34	-0.49	0.25	1.02	1.78	0.34	0.73	-1.13	1.12	0.54	-0.52	-0.87	1.31	0.62	0.43	-0.69	0.82	-0.6	-0.71	0.16	0.66	0.06	0.36	-0.71	-0.13	0.35	-0.49	1.04	1.33
Columbia AMT-Free SC Interm Muni Bd Z	0.76	1.3	-1.36	-0.15	1.7	-0.36	1.38	-0.09	0.64	1.91	-0.38	-2.79	0.93	2.62	-0.49	1.07	0.81	0.16	1.82	-0.76	-2.17	-0.41	0.33	1.11	1.86	0.42	0.72	-0.95	1.2	0.53	-0.35	-0.88	1.49	0.61	0.52	-0.51	0.9	-0.52	-0.72	0.34	0.74	0.14	0.44	-0.73	-0.05	0.53	-0.41	1.13	1.31
Columbia AMT-Free Tax-Exempt Bond A	1.12	2.75	-3.18	-0.91	2.89	-0.88	2.02	-0.37	0.55	2.47	-0.66	-4.02	0.79	3.07	-0.89	1	0.81	0.55	1.54	-0.44	-2.5	-0.5	0.33	1.34	1.86	0.54	0.79	-0.96	1.08	1.07	-0.49	-0.72	1.58	0.56	0.54	-0.49	1.07	-0.71	-0.73	0.3	1.01	0.05	0.81	-0.73	-0.25	0.33	-0.47	1.38	1.37
Columbia AMT-Free Tax-Exempt Bond B	1.06	2.68	-3.24	-0.73	2.57	-0.95	1.97	-0.44	0.49	2.4	-0.73	-4.09	0.73	3	-0.71	0.7	0.74	0.49	1.48	-0.51	-2.56	-0.55	0.26	1.28	1.8	0.48	0.73	-1.03	1.02	1.01	-0.55	-0.79	1.52	0.5	0.48	-0.55	1.02	-0.8	-0.79	0.24	0.94	-0.02	0.75	-0.79	-0.31	0.26	-0.54	1.05	1.57
Columbia AMT-Free VA Interm Muni Bd A	0.8	1.6	-1.44	-0.3	2.06	-0.46	1.3	-0.02	0.78	1.76	-0.48	-3.03	0.8	2.43	-0.57	0.95	0.59	0.23	1.55	-0.66	-2.02	-0.14	0.22	1.06	1.6	0.31	0.59	-0.81	0.86	0.31	-0.45	-0.79	1.22	0.48	0.47	-0.62	0.75	-0.44	-0.63	0.3	0.68	0.1	0.49	-0.91	-0.17	0.49	-0.39	1.15	1.43
Columbia AMT-Free VA Interm Muni Bd B	0.74	1.44	-1.41	-0.45	2	-0.53	1.24	-0.08	0.71	1.69	-0.54	-3.1	0.73	2.36	-0.54	0.8	0.53	0.25	1.4	-0.64	-2.17	-0.2	0.25	0.9	1.53	0.24	0.52	-0.87	0.8	0.24	-0.5	-0.85	1.15	0.42	0.4	-0.69	0.68	-0.5	-0.69	0.24	0.62	0.04	0.44	-0.97	-0.14	0.33	-0.45	1.09	1.46
Columbia AMT-Free VA Interm Muni Bd C	0.74	1.53	-1.5	-0.36	2	-0.53	1.24	-0.08	0.71	1.69	-0.54	-3.19	0.83	2.36	-0.63	0.89	0.53	0.16	1.49	-0.73	-2.08	-0.2	0.16	1	1.53	0.24	0.52	-0.96	0.89	0.24	-0.59	-0.76	1.15	0.42	0.4	-0.69	0.68	-0.5	-0.69	0.24	0.62	0.04	0.44	-0.97	-0.23	0.42	-0.54	1.09	1.46
Columbia AMT-Free VA Interm Muni Bd Z	0.82	1.62	-1.42	-0.28	2.08	-0.44	1.32	0	0.8	1.78	-0.46	-3.01	0.82	2.45	-0.54	0.97	0.61	0.25	1.57	-0.64	-2	-0.12	0.24	1.08	1.62	0.33	0.61	-0.88	0.97	0.33	-0.52	-0.68	1.24	0.5	0.49	-0.6	0.77	-0.42	-0.61	0.32	0.7	0.13	0.51	-0.89	-0.15	0.51	-0.46	1.17	1.54
Columbia Balanced Z	1.35	-5.59	3.84	3.87	-3.52	-1.26	-0.52	0.41	5.24	3.48	0.58	0.27	2.29	-0.31	3.41	0.91	3	0.98	1.65	-0.77	-2.61	0.84	1.28	-3.27	0.25	1.04	1.15	2.87	3.25	-1.93	0.62	-1.15	-1.7	2.86	0.66	3.68	0.28	0.04	-1.43	3.33	0.55	1.27	0.13	1.03	-0.45	-1.65	-0.2	0	3.02
Columbia Bond Z	2.64	1.16	-1.05	0.32	2.55	0.14	1.6	-0.13	1.24	2.33	-0.43	-4.1	0.87	2.76	-0.82	0.25	1	0.78	1.02	0.83	-2.36	-0.32	0.48	1.04	1.87	0.33	0.78	-0.64	0.82	0.54	-0.35	-0.55	1.32	1.08	0.55	-0.94	1.21	-1.05	-0.87	0.48	0.89	-0.11	0.44	-0.97	-0.21	-0.09	0.14	1.29	1.39
Columbia California Tax-Exempt A	1.67	2.92	-3.31	-0.57	2.72	-1.21	2.18	-0.31	1.11	3.68	-1.29	-5.75	1.28	4.47	-1.09	1.49	0.84	0.33	2.15	-1.09	-3.18	-0.34	0.61	1.84	2.48	0.6	1.01	-1.35	1.52	1.24	-0.7	-1.22	2.45	0.98	0.71	-0.83	1.5	-1.33	-0.83	0.61	1.29	0.33	0.86	-1.23	-0.32	0.47	-0.59	1.41	2.06
Columbia California Tax-Exempt B	1.61	2.86	-3.38	-0.64	2.66	-1.27	2.11	-0.37	1.05	3.61	-1.36	-5.81	1.22	4.4	-1.15	1.43	0.77	0.26	2.09	-1.15	-3.24	-0.4	0.55	1.78	2.41	0.54	0.95	-1.41	1.45	1.18	-0.76	-1.29	2.39	0.91	0.65	-0.89	1.43	-1.39	-0.89	0.54	1.23	0.27	0.8	-1.29	-0.38	0.41	-0.65	1.35	2
Columbia California Tax-Exempt C	1.63	2.88	-3.35	-0.61	2.68	-1.25	2.14	-0.35	1.08	3.64	-1.33	-5.79	1.24	4.43	-1.13	1.46	0.8	0.29	2.11	-1.13	-3.22	-0.37	0.57	1.8	2.44	0.56	0.97	-1.39	1.48	1.2	-0.74	-1.26	2.41	0.94	0.68	-0.87	1.46	-1.37	-0.87	0.57	1.25	0.29	0.82	-1.27	-0.36	0.43	-0.63	1.38	2.02
Columbia Convertible Securities A	0.71	-4.18	1.35	3.76	-0.89	0	-0.29	0.82	4.14	5.23	0.11	0.2	1.86	0.91	5.22	1.73	3.59	2.49	0.4	0.3	-2.19	0	2.3	-2.03	0.53	1.68	0.64	4.07	2.33	-1.61	0.23	-1.92	-3	2.18	1.68	3.56	0.46	2.08	-2.64	1.62	0.78	3.28	-0.45	0.74	0.74	-1.35	0.16	0.18	1.76
Columbia Convertible Securities C	0.64	-4.22	1.27	3.76	-0.99	0	-0.36	0.66	4.14	5.09	0.09	0.13	1.8	0.81	5.15	1.74	3.47	2.43	0.35	0.19	-2.25	0	2.24	-2.15	0.47	1.6	0.64	3.96	2.31	-1.72	0.17	-1.94	-3.06	2.13	1.62	3.44	0.4	2.01	-2.7	1.56	0.77	3.17	-0.45	0.62	0.68	-1.41	0.09	0.12	1.71
Columbia Convertible Securities Z	0.71	-4.11	1.34	3.76	-0.83	0	-0.22	0.73	4.14	5.23	0.1	0.27	1.93	0.84	5.28	1.8	3.59	2.49	0.4	0.3	-2.14	0.06	2.3	-2.03	0.53	1.69	0.7	4.07	2.38	-1.61	0.23	-1.86	-3	2.24	1.68	3.56	0.46	2.14	-2.64	1.62	0.85	3.28	-0.4	0.75	0.8	-1.35	0.11	0.24	1.76
Columbia Corporate Income Z	1.47	1.14	-2.03	2.19	2.26	0.65	1.78	0.08	2.54	2.69	0.74	-3.02	0.36	3.16	0.33	0.8	1.4	1.19	0.69	0.86	-1.98	-1.05	0.66	1.17	1.87	0.65	1.16	-0.34	1.06	0.56	-0.03	-1.34	0.85	0.94	0.95	-0.26	1.04	-1.05	-0.88	0.55	0.88	0.07	0.44	-0.88	-0.3	-0.18	-0.08	1.2	1.61
Columbia Diversified Equity Income A	0.7	-10.98	3.83	9.54	-3.56	-3.8	-2.74	0.19	10.19	8.39	2.7	4.11	2.1	-1.41	7.37	1.49	8.07	1.57	2.06	-0.94	-2.25	-0.42	4.47	-2.72	-0.1	3.02	1.21	7.2	4.24	-1.98	4.22	-2.59	-2.63	3.26	1.58	4.36	1.62	1.92	-2.89	4.59	1.58	6.14	0	1.94	3.27	-3.4	0.56	-0.08	0.86
Columbia Diversified Equity Income B	0.56	-10.98	3.68	9.41	-3.61	-3.81	-2.74	0	10.22	8.27	2.66	3.99	2.1	-1.47	7.27	1.38	8.03	1.47	2.07	-1.04	-2.26	-0.52	4.4	-2.83	-0.1	2.93	1.12	7.23	4.09	-2.07	4.24	-2.61	-2.72	3.17	1.58	4.28	1.54	1.8	-2.9	4.52	1.43	6.14	-0.08	1.9	3.27	-3.54	0.51	-0.16	0.78
Columbia Diversified Equity Income K	0.7	-10.98	3.83	9.54	-3.52	-3.8	-2.58	0.08	10.34	8.24	2.74	4.11	2.22	-1.49	7.37	1.49	8.22	1.46	2.16	-0.9	-2.25	-0.42	4.5	-2.82	0	3.06	1.21	7.19	4.28	-2.06	4.31	-2.55	-2.62	3.25	1.62	4.36	1.62	1.93	-2.81	4.5	1.64	6.22	-0.08	1.98	3.35	-3.47	0.6	-0.08	0.94
Columbia Dividend Opportunity A	2.2	-9.97	4.83	1.77	0.93	-2.78	-3.39	2.41	5.1	6.93	1.78	-4.33	1.01	1.63	1.32	1.3	5.13	1.08	0.3	-1.74	-2.02	0.48	1.88	-0.31	2.2	1.6	1.68	5.25	2.76	-0.98	4.09	-2.11	-0.42	1.4	1.57	2.19	0	1.06	-2.27	2.19	0.64	3.49	0.52	0.69	3.09	-2.5	0.98	3.45	1.85
Columbia Dividend Opportunity B	2.22	-10.09	5.06	1.43	0.92	-2.8	-3.42	2.22	5.14	6.81	1.78	-4.52	1.18	1.45	1.33	1.15	4.97	1.09	0.31	-1.81	-2.19	0.48	1.86	-0.47	2.22	1.56	1.53	5.29	2.59	-0.98	3.98	-2.19	-0.42	1.27	1.53	2.21	-0.13	1	-2.42	2.21	0.47	3.51	0.52	0.62	2.98	-2.52	0.92	3.34	1.74
Columbia Dividend Opportunity K	2.37	-10.08	5.02	1.77	0.97	-2.95	-3.21	2.26	5.1	6.93	1.82	-4.33	1.17	1.67	1.32	1.14	5.18	1.08	0.61	-1.72	-2.17	0.63	1.92	-0.47	2.19	1.8	1.52	5.39	2.81	-0.97	3.94	-1.94	-0.42	1.26	1.74	2.19	0	0.98	-2.14	2.05	0.69	3.61	0.52	0.75	2.96	-2.37	1.02	3.44	1.85
Columbia Global Bond A	1.71	1.35	-0.33	0.67	4.28	1.44	1.11	0.35	1.57	4.17	-1.32	-3.18	-0.63	5.27	-0.9	1.37	3.59	0.15	0.74	0.94	-3.64	0.61	0.29	-0.15	2.27	1.46	2.78	2.85	1.44	-1.27	0.29	-1.38	1.02	-1.73	-0.26	-0.74	1.94	-2.02	-1.2	-0.91	0.88	1.41	-0.77	-0.75	2.2	0.77	-0.52	0.93	1.07
Columbia Global Bond B	1.71	1.18	-0.33	0.67	4.09	1.44	1.11	0.16	1.57	4.02	-1.36	-3.33	-0.63	5.23	-0.9	1.37	3.55	0	0.74	0.74	-3.64	0.61	0.09	-0.15	2.11	1.54	2.63	2.71	1.54	-1.41	0.29	-1.44	0.87	-1.87	-0.31	-0.74	1.94	-2.1	-1.35	-0.91	0.9	1.24	-0.76	-0.98	2.18	0.76	-0.57	0.92	0.91
Columbia Global Bond K	1.71	1.18	-0.17	0.67	4.28	1.44	1.26	0.23	1.72	4.01	-1.28	-3.17	-0.62	5.31	-0.75	1.37	3.63	0.15	0.73	0.83	-3.64	0.76	0.33	-0.15	2.11	1.65	2.77	2.84	1.48	-1.41	0.43	-1.33	1.01	-1.87	-0.21	-0.74	2.08	-1.97	-1.2	-0.91	0.85	1.41	-0.77	-0.71	2.2	0.77	-0.47	0.93	1.07
Columbia Global Equity Value A	0.41	-10.98	5.73	9.64	-5.42	-3.06	-2.4	-1.41	10.02	7.97	1.44	1.56	2.18	-1.5	4.99	1.34	8.25	1.78	1.75	-1.25	-2.84	-0.11	3.71	-1.96	-0.11	2.94	0.87	6.33	3.12	-1.96	3.91	-2.07	-2.87	2.75	1.78	3.9	0.56	2.07	-2.29	4.69	1.12	6.39	-0.25	2.01	3.29	-3.82	0.05	1.08	0.82
Columbia Global Equity Value B	0.27	-10.98	5.72	9.47	-5.46	-3.05	-2.55	-1.45	10	7.81	1.52	1.43	2.05	-1.56	4.98	1.22	8.17	1.78	1.64	-1.35	-2.83	-0.22	3.62	-1.95	-0.22	2.83	0.86	6.22	3.14	-2.06	3.8	-2.08	-2.96	2.74	1.68	3.8	0.56	1.96	-2.29	4.49	1.08	6.29	-0.25	1.96	3.2	-3.82	-0.07	0.99	0.74
Columbia Global Equity Value K	0.41	-10.98	5.72	9.62	-5.37	-3.05	-2.4	-1.36	10	7.95	1.48	1.69	2.05	-1.45	4.98	1.34	8.16	1.89	1.86	-1.31	-2.83	-0.11	3.75	-1.95	-0.11	2.98	0.86	6.32	3.17	-1.86	3.8	-2.02	-2.86	2.74	1.83	3.9	0.56	2.12	-2.29	4.69	1.16	6.39	-0.25	2.06	3.29	-3.74	0.01	1.08	0.82
Columbia Global Opportunities A	0.4	-7.02	4.65	3.47	-1.74	-1.1	-0.97	-0.26	3.67	4.9	1.77	-1.15	1.82	0.9	3.8	1.1	3.94	1.87	1.37	-0.19	-3.07	1.06	2.23	-3.07	0.82	1.97	1.37	4.97	3.18	-1.88	2.77	-2.06	-2.23	2.94	1.13	3.25	0.2	1.42	-2.21	2.57	1.51	4.55	-0.57	2.02	1.31	-3.6	0.13	0.67	1.53
Columbia Global Opportunities B	0.41	-7.13	4.54	3.5	-1.94	-1.11	-0.98	-0.32	3.56	4.81	1.73	-1.29	1.96	0.72	3.83	0.98	3.9	1.76	1.27	-0.17	-3.2	0.95	2.17	-3.1	0.71	1.89	1.39	4.9	3.13	-2	2.8	-2.16	-2.25	2.85	1.06	3.17	0.1	1.32	-2.23	2.59	1.37	4.49	-0.57	1.85	1.32	-3.72	0.14	0.58	1.44
Columbia Global Opportunities K	0.4	-6.98	4.65	3.47	-1.7	-1.1	-0.97	-0.22	3.67	4.9	1.81	-1.15	1.82	0.94	3.8	1.1	3.98	1.87	1.37	-0.15	-3.07	1.06	2.27	-3.07	0.82	1.9	1.49	5.08	3.11	-1.88	2.88	-2.12	-2.13	2.93	1.06	3.25	0.2	1.46	-2.21	2.67	1.45	4.65	-0.57	1.97	1.31	-3.6	0.27	0.67	1.53
Columbia High Yield Bond A	2.87	-1.27	-1.29	5.01	0.02	1.89	1.38	2.21	4.95	0.94	3.28	-0.9	1.37	2.9	2.06	0.56	2.58	1.99	-0.87	0.66	0.27	-1.96	1.73	1.64	2.01	1.63	1.98	0.94	1.25	0.1	1.52	-2.57	-0.84	1.69	1.55	1.59	0.57	-0.84	-0.43	0.9	1.12	0.9	1.26	0.6	0.86	-0.07	-0.51	0.94	1.28
Columbia High Yield Bond B	2.81	-1.34	-1.33	4.94	-0.07	1.84	1.32	2.15	4.89	0.88	3.21	-0.95	1.31	2.83	2	0.53	2.52	1.57	-0.58	0.59	-0.15	-1.66	1.66	1.57	1.95	1.57	1.91	0.88	1.19	0.03	1.46	-2.64	-0.9	1.63	1.48	1.53	0.5	-0.9	-0.49	0.84	1.06	0.83	1.2	0.54	0.8	-0.14	-0.57	0.53	1.22
Columbia High Yield Bond K	2.88	-1.26	-1.25	5.02	0.03	1.48	1.81	2.23	4.96	0.95	3.29	-0.88	1.39	2.92	2.07	0.6	2.71	1.54	-0.51	0.67	-0.07	-1.6	1.74	1.66	2.02	1.65	1.99	0.96	1.26	0.11	1.53	-2.56	-0.82	1.71	1.56	1.6	0.24	-0.83	-0.07	0.92	0.78	1.27	1.27	0.62	0.88	-0.06	-0.49	0.61	1.3
Columbia High Yield Muni Z	0.81	1.16	-1.92	0.47	1.18	-0.23	1.41	0.04	1.04	1.91	0	-2.42	0.71	2.05	0.13	1.4	0.76	0.4	1.47	-0.48	-1.54	-0.4	0.33	1.35	1.42	0.61	0.78	0.07	1.22	0.86	0.14	-0.39	1.39	0.76	0.66	0.22	0.84	-0.39	-0.3	0.58	1.03	0.31	1.02	-0.23	0.04	0.57	-0.14	1.19	1.36
Columbia Large Cap Growth A	0.72	-10.98	8.15	5.35	-6.87	-2.61	-1.04	1.06	7.57	5.4	0.4	0.92	2.56	-2.55	5.46	1.24	2.34	1.72	0.61	-1.17	-2.78	2.7	1.6	-6.49	-1.3	2.03	1.94	4.7	4.05	-2.52	0.9	-1.68	-2.71	4.75	-0.44	3.66	-0.76	1.54	-1.18	4.65	-0.92	3.33	-0.63	1.44	0	-4.22	0.56	-2.45	2.98
Columbia Large Cap Growth B	0.62	-10.98	8.05	5.27	-6.89	-2.69	-1.08	0.95	7.48	5.33	0.36	0.89	2.41	-2.58	5.31	1.23	2.27	1.68	0.53	-1.22	-2.84	2.59	1.56	-6.51	-1.41	1.95	1.91	4.64	3.96	-2.59	0.89	-1.81	-2.74	4.65	-0.52	3.59	-0.8	1.52	-1.25	4.54	-0.97	3.27	-0.66	1.33	-0.05	-4.27	0.49	-2.54	2.95
Columbia Large Cap Growth T	0.67	-10.98	8.12	5.32	-6.89	-2.62	-1.05	0.99	7.54	5.37	0.41	0.92	2.51	-2.51	5.43	1.3	2.3	1.73	0.62	-1.18	-2.79	2.66	1.61	-6.48	-1.36	2.05	1.95	4.68	4.06	-2.54	0.9	-1.69	-2.73	4.72	-0.45	3.69	-0.77	1.55	-1.19	4.63	-0.88	3.31	-0.63	1.41	0.04	-4.25	0.56	-2.46	3
Columbia Large Cap Growth Z	0.65	-10.98	8.24	5.34	-6.87	-2.58	-0.97	0.98	7.67	5.39	0.45	0.96	2.52	-2.51	5.49	1.28	2.36	1.74	0.6	-1.1	-2.79	2.71	1.62	-6.44	-1.33	2.06	1.96	4.73	4.09	-2.48	0.88	-1.65	-2.71	4.77	-0.39	3.65	-0.75	1.61	-1.16	4.66	-0.86	3.32	-0.62	1.46	0.04	-4.24	0.59	-2.45	3.02
Columbia Mid Cap Growth Z	-2.34	-4.41	2.78	2.84	-5.07	0	-2.23	0.62	5.09	8.7	1.62	2.19	5.27	-5.34	8.14	2.8	0.89	2.23	-0.25	-0.97	-4.83	1.4	2.29	-8.89	-2.17	4.26	4.09	6.13	4.86	-1.79	2.31	-3.08	-5.36	8.02	1.8	6.34	0.45	2.68	-2.3	5.65	1.42	8.66	-0.89	2.77	0.99	-5.34	-0.64	-4.2	1.67
Columbia Minnesota Tax-Exempt A	1.16	1.9	-2.23	-0.8	2.72	-0.38	1.66	-0.22	0.7	2.38	-0.44	-3.61	0.88	2.83	-0.63	1.03	0.87	0.28	1.38	-0.44	-2.33	-0.11	0.32	1.25	1.82	0.28	0.83	-0.83	1.18	0.85	-0.67	-0.65	1.6	0.49	0.45	-0.67	1.06	-0.83	-0.65	0.48	0.86	0.3	0.65	-0.84	-0.11	0.52	-0.46	1.08	1.46
Columbia Minnesota Tax-Exempt B	1.09	1.84	-2.3	-0.67	2.46	-0.44	1.6	-0.28	0.63	2.32	-0.51	-3.49	0.63	2.76	-0.51	0.78	0.81	0.22	1.32	-0.51	-2.39	-0.17	0.25	1.18	1.76	0.4	0.58	-0.9	1.11	0.79	-0.73	-0.71	1.54	0.42	0.39	-0.73	0.99	-0.9	-0.52	0.42	0.8	0.05	0.59	-0.91	-0.17	0.45	-0.52	1.02	1.39
Columbia New York Tax-Exempt A	1.41	2.31	-2.6	-0.84	2.88	-0.95	2.19	-0.17	0.99	3.18	-0.92	-4.89	1.28	4.06	-0.83	1.37	1.13	0.2	2.12	-0.94	-3.37	-0.06	0.6	1.54	2.31	0.6	0.71	-1.33	1.47	1.09	-0.69	-1.22	2.17	0.84	0.71	-0.95	1.36	-1.08	-1.1	0.6	1.23	0.07	1	-1.37	-0.19	0.48	-0.59	1.56	1.81
Columbia New York Tax-Exempt B	1.35	2.25	-2.66	-0.9	2.82	-1.02	2.13	-0.24	0.93	3.12	-0.98	-4.95	1.22	3.99	-0.89	1.3	1.07	0.14	2.06	-1	-3.43	-0.12	0.54	1.48	2.25	0.53	0.65	-1.39	1.41	1.03	-0.75	-1.28	2.11	0.78	0.65	-1.01	1.3	-1.14	-1.16	0.54	1.16	0.01	0.94	-1.43	-0.25	0.41	-0.65	1.49	1.74
Columbia New York Tax-Exempt C	1.38	2.27	-2.64	-0.87	2.85	-0.99	2.15	-0.21	0.96	3.14	-0.96	-4.92	1.24	4.02	-0.86	1.33	1.09	0.16	2.08	-0.97	-3.41	-0.1	0.57	1.51	2.27	0.56	0.67	-1.37	1.43	1.06	-0.73	-1.26	2.13	0.8	0.67	-0.99	1.32	-1.12	-1.13	0.56	1.19	0.03	0.96	-1.4	-0.23	0.44	-0.63	1.52	1.77
Columbia Select Global Equity A	0.24	-10.17	5.66	4.59	-4.88	-2.82	-1.58	-0.27	7.26	4.26	1.92	2.59	1.61	-0.68	5.24	0	5.66	1.64	1.81	-0.59	-3.19	0.82	1.84	-3.81	1.88	2.86	2.58	6.2	3.37	-1.07	3.95	-2.59	-2.66	2.19	2.14	4.01	3.52	4.21	-3.11	2.25	4.66	7.37	-2.52	3.45	3.06	-4.45	0.28	-0.28	1.41
Columbia Select Global Equity B	0	-10.1	5.62	4.52	-4.83	-2.94	-1.65	-0.56	7.32	4.2	2.02	2.47	1.45	-0.71	5.26	0	5.45	1.72	1.69	-0.63	-3.35	0.87	1.51	-3.6	1.76	2.81	2.31	6.37	3.09	-0.94	3.78	-2.73	-2.62	2.12	2.07	4.06	3.37	4.12	-3.13	2.04	4.67	7.32	-2.52	3.35	2.95	-4.43	0.15	-0.45	1.35
Columbia Select Global Equity K	0.48	-10.36	5.91	4.82	-4.84	-3.05	-1.57	-0.27	7.22	4.24	2.15	2.58	1.6	-0.67	5.2	0.22	5.41	1.83	1.8	-0.59	-3.16	0.82	1.82	-3.78	1.86	3.04	2.36	6.35	3.32	-1.06	3.92	-2.57	-2.46	1.99	2.12	4.16	3.49	4.34	-3.08	2.07	4.73	7.46	-2.5	3.56	3.03	-4.41	0.14	-0.28	1.4
Columbia Select International Equity A	0.45	-9.65	5.52	4.3	-3.88	-4.3	-2.79	-1	9.33	5.42	2.19	2.14	2.2	1.74	6.35	2.18	7.09	2.01	2.23	0.59	-2.5	-0.17	1.46	-3.88	0.18	3.24	2.72	6.78	4.15	-2.08	3.64	-2.56	-2.86	1.01	1	3.41	2.57	2.79	-2.99	3.52	6.09	6.54	-0.19	2.82	4.76	-4.31	-0.83	0.39	3.01
Columbia Select International Equity B	0.12	-10.1	5.17	4.3	-4	-4.29	-2.95	-0.92	9.2	5.25	2.2	2.16	2	1.74	6.32	2.11	7.02	1.85	2.18	0.53	-2.48	-0.27	1.36	-3.95	0.09	3.17	2.71	6.7	4.05	-2.14	3.65	-2.66	-2.89	0.99	0.9	3.33	2.52	2.76	-3.13	3.47	6.07	6.49	-0.27	2.75	4.7	-4.37	-0.93	0.35	2.96
Columbia Select International Equity C	0.12	-10	5.03	4.28	-3.86	-4.4	-2.89	0.54	9.15	5.3	2.22	2.06	2.13	1.65	6.27	2.14	7.06	1.87	2.2	0.54	-2.59	-0.18	1.29	-3.9	0.09	3.2	2.65	6.76	4	-2.08	3.6	-2.69	-2.84	0.92	0.91	3.36	2.46	2.79	-3.09	3.5	6.05	6.47	-0.27	2.71	4.75	-4.41	-0.87	0.35	2.85
Columbia Select International Equity Z	0.22	-9.92	5.21	4.26	-3.82	-4.37	-2.65	-0.99	9.24	5.49	2.28	2.22	2.07	1.83	6.38	2.25	7	1.99	2.29	0.66	-2.47	-0.17	1.44	-3.84	0.17	3.21	2.85	6.78	4.18	-2.06	3.68	-2.61	-2.75	0.99	0.98	3.45	2.54	2.9	-3.02	3.54	6.12	6.6	-0.19	2.85	4.76	-4.32	-0.77	0.38	3.04
Columbia Seligman Comms & Info A	0.82	-10.28	9.85	10.53	-9.37	-3.03	-0.45	0.83	9.98	10.53	2.65	1.12	5.71	-3.08	8.46	1.71	1.95	6	-1.11	1.12	-5.66	5.05	0.99	-9.96	-5.33	3.7	6.73	5.61	4.61	-4.68	-0.21	-1.53	-5.12	8.85	-0.61	7.24	-0.5	3.22	-2.75	3.63	0.59	8.83	-0.03	3.3	1.6	-6.51	-1.99	-0.53	4.26
Columbia Seligman Comms & Info B	0.79	-10.35	9.81	10.53	-9.41	-3.09	-0.51	0.73	9.97	10.53	2.6	0.98	5.71	-3.19	8.43	1.65	1.87	5.96	-1.22	1.09	-5.73	4.98	0.9	-10.02	-5.38	3.65	6.66	5.55	4.55	-4.8	-0.24	-1.57	-5.18	8.79	-0.66	7.14	-0.57	3.2	-2.84	3.54	0.51	8.76	-0.08	3.25	1.55	-6.61	-2.04	-0.61	4.23
Columbia Seligman Comms & Info C	0.79	-10.35	9.81	10.53	-9.41	-3.09	-0.51	0.73	9.97	10.53	2.61	1.04	5.65	-3.14	8.43	1.65	1.87	5.91	-1.17	1.04	-5.69	4.98	0.9	-10.02	-5.38	3.65	6.66	5.55	4.55	-4.76	-0.29	-1.57	-5.18	8.79	-0.66	7.14	-0.57	3.2	-2.84	3.59	0.51	8.76	-0.08	3.21	1.59	-6.6	-2.04	-0.61	4.23
Columbia Small Cap Value Fund I A	1.82	-6.82	2	7.74	-2.83	-2.94	-5.13	0.19	7.71	8.29	2.21	5.29	4.57	-1.01	8.16	3.97	3.43	3.6	1.65	1.99	-4.13	0.63	5.5	-4.6	-0.47	4.1	1.42	9.06	2.75	-3.55	2.23	-1.7	-5.91	4.05	4.13	5.71	-1.45	1.29	-1.91	3.92	-0.95	8.31	-0.44	4.59	1.43	-4.83	0.21	-2.5	3.14
Columbia Small Cap Value Fund I B	1.75	-6.88	1.94	7.68	-2.91	-2.99	-5.17	0.13	7.6	8.24	2.14	5.25	4.48	-1.06	8.12	3.89	3.35	3.53	1.59	1.93	-4.19	0.56	5.44	-4.68	-0.5	4.01	1.38	8.99	2.66	-3.58	2.15	-1.74	-6	3.99	4.08	5.63	-1.49	1.21	-1.97	3.87	-1.03	8.25	-0.51	4.52	1.39	-4.9	0.14	-2.56	3.1
Columbia Small Cap Value Fund I C	1.76	-6.89	1.91	7.68	-2.91	-3	-5.18	0.16	7.61	8.2	2.17	5.23	4.48	-1.06	8.11	3.9	3.35	3.54	1.59	1.94	-4.19	0.57	5.43	-4.66	-0.51	4	1.38	8.99	2.68	-3.61	2.17	-1.74	-5.99	3.96	4.1	5.63	-1.51	1.21	-1.97	3.86	-1.01	8.25	-0.51	4.54	1.35	-4.89	0.16	-2.57	3.08
Columbia Small Cap Value Fund I Z	1.84	-6.8	2.14	7.76	-2.82	-2.9	-5.1	0.22	7.73	8.31	2.22	5.33	4.59	-1.01	8.19	4	3.43	3.63	1.68	2.01	-4.11	0.66	5.52	-4.58	-0.43	4.15	1.44	9.09	2.76	-3.51	2.23	-1.67	-5.89	4.06	4.16	5.7	-1.4	1.29	-1.89	3.97	-0.95	8.36	-0.43	4.62	1.44	-4.81	0.22	-2.47	3.17
Columbia Strategic Income A	1.6	0.48	0.21	2.24	2.93	1.44	1.78	0.9	3.84	2.7	0.84	-2.45	0.53	3.39	0.51	1.82	2.62	0.81	0.5	0.81	-2.53	-0.63	1.02	1.19	2.01	1.49	1.8	1.77	1.47	-0.44	0.83	-2.03	0.36	0.52	1.01	0.36	1.33	-0.77	-1.11	0.53	0.73	0.87	0.2	-0.47	0.71	-0.17	-0.51	1.38	1.36
Columbia Strategic Income B	1.54	0.41	0.15	2.17	2.69	1.38	1.72	0.83	3.78	2.81	0.77	-2.51	0.46	3.33	0.45	1.59	2.72	0.59	0.59	0.75	-2.6	-0.7	0.95	0.96	2.11	1.43	1.74	1.55	1.41	-0.5	0.92	-2.09	0.13	0.63	0.78	0.46	1.11	-0.68	-1.17	0.3	0.84	0.64	0.31	-0.7	0.65	-0.06	-0.57	1.14	1.47
Columbia Strategic Income C	1.55	0.43	0.16	2.19	2.88	1.39	1.73	0.84	3.79	2.65	0.79	-2.49	0.48	3.34	0.46	1.77	2.56	0.76	0.45	0.77	-2.58	-0.69	0.97	1.14	1.95	1.44	1.75	1.72	1.42	-0.49	0.77	-2.08	0.31	0.47	0.96	0.47	1.12	-0.82	-1.16	0.48	0.68	0.82	0.32	-0.69	0.66	-0.05	-0.73	1.33	1.32
Columbia Strategic Income Z	1.63	0.5	0.23	2.27	2.6	1.29	1.82	1.1	3.71	2.92	0.86	-2.44	0.55	3.44	0.37	1.85	2.82	0.68	0.68	0.68	-2.54	-0.45	0.88	1.22	2.21	1.36	2	1.65	1.5	-0.42	0.85	-1.87	0.21	0.55	1.04	0.54	1.2	-0.76	-1.1	0.56	0.76	0.9	0.22	-0.45	0.74	-0.15	-0.49	1.41	1.4
Columbia Tax-Exempt A	1.16	2.72	-2.68	-0.5	2.76	-0.8	2.19	-0.21	1.2	3.39	-0.79	-5.13	0.99	3.87	-0.84	1.46	0.95	0.43	2.03	-0.95	-3.07	-0.39	0.46	1.52	2.4	0.74	0.89	-1.15	1.71	1.24	-0.58	-1.16	2.16	1.25	0.73	-0.71	1.32	-1.22	-1.02	0.68	1.35	0.3	0.96	-1.1	-0.37	0.75	-0.52	1.58	1.93
Columbia Tax-Exempt B	1.1	2.66	-2.74	-0.57	2.7	-0.86	2.13	-0.27	1.14	3.33	-0.85	-5.2	0.93	3.8	-0.9	1.39	0.89	0.37	1.97	-1.01	-3.13	-0.45	0.39	1.46	2.34	0.67	0.82	-1.21	1.65	1.18	-0.63	-1.23	2.1	1.19	0.67	-0.77	1.26	-1.28	-1.08	0.61	1.28	0.24	0.9	-1.17	-0.43	0.69	-0.58	1.51	1.86
Columbia Tax-Exempt C	1.11	2.67	-2.73	-0.55	2.71	-0.85	2.14	-0.26	1.15	3.34	-0.84	-5.18	0.94	3.82	-0.89	1.41	0.9	0.38	1.98	-1	-3.12	-0.44	0.41	1.47	2.35	0.69	0.83	-1.2	1.66	1.19	-0.62	-1.21	2.11	1.2	0.68	-0.76	1.27	-1.27	-1.07	0.63	1.29	0.25	0.92	-1.15	-0.42	0.7	-0.57	1.52	1.88
Columbia Total Return Bond Z	1.57	0.49	-1.23	1.55	2.23	0.48	1.48	0.34	1.8	2.44	0.44	-2.42	0.31	2.89	-0.14	0.52	1.07	1.07	0.73	0.73	-2.08	-0.8	0.53	0.98	1.86	0.38	0.96	-0.46	0.93	0.52	-0.15	-0.82	0.96	0.95	0.72	-0.6	1.05	-0.92	-0.72	0.52	0.91	0.07	0.28	-0.84	-0.15	-0.15	0.08	1.25	1.59
Columbia US Treasury Index Z	2.05	2.64	-1.11	-1.07	2.51	-0.3	1.72	-0.45	0.45	2.81	-0.65	-4.41	0.51	2.97	-1.49	0.02	0.9	0.79	1.22	0.89	-3.25	-0.3	0.34	1	2	0.22	0.69	-1.32	0.89	0.79	-0.89	-0.31	1.73	1.17	0.6	-1.4	1.55	-1.31	-0.86	0.44	1.03	-0.38	0.15	-1.03	-0.49	0	0.38	1.16	1.44
Commonwealth Japan	-1.08	-3.83	-4.26	0.59	0.59	-1.17	0.89	-3.53	0.3	2.43	2.37	-1.16	5.57	5.28	5.01	-6.28	3.75	0.78	-0.51	10.53	-9.73	-2.26	5.13	-4.88	-2.56	-3.42	-1.63	0.55	3.31	0	1.6	-3.41	-2.99	-1.4	0.28	1.42	6.15	8.16	0.97	2.89	6.66	4	-2.99	3.3	1.49	-7.14	-2.26	-2.31	2.61
Concorde Value	1.67	-8.77	3.99	5.94	-5.12	-4.29	-1.44	-0.41	5.63	7.26	-1.59	2.93	3.77	-3.56	3.98	1.78	5.96	1.22	0.89	0.13	-1.38	0	3.51	-4.56	-0.65	1.82	1.79	4.71	2.4	-1.29	1.93	0.86	-2.73	3.12	0	3.93	-0.7	-0.12	-1.82	3.64	-0.64	2.82	1.55	1.06	1.62	-2.11	0.12	-0.35	1.4
Consulting Group Core Fixed-Income	1.44	1.19	-0.15	0.45	1.91	0.21	1.17	-0.27	0.81	1.76	0.06	-2.91	0.43	2.51	-0.9	0.06	0.79	0.54	0.9	0.78	-2.33	-0.43	0.46	0.95	1.92	0.31	0.91	-0.65	0.78	0.55	-0.41	-0.53	1.29	0.92	0.55	-0.65	1.16	-0.89	-0.9	0.32	0.87	0.19	0.34	-0.98	-0.23	-0.11	0.14	1.39	1.39
Consulting Group International Eq Invst	-1.56	-10.53	4.84	4.92	-4.39	-4	-3.69	-1.83	10.53	6.86	3.28	4.28	3.58	1.41	6.18	2.26	6.65	2.43	1.83	-0.21	-2.87	0.33	2.29	-3.62	-0.44	2.66	3.35	6.38	4.08	-1.62	4.46	-2.32	-2.76	1.17	1.26	3.24	2.77	3.96	-2.94	3.21	5.25	6.74	-0.55	3.76	4.38	-4.27	-0.98	0.76	2.65
Consulting Group International F/I	1.28	0.61	-0.59	0.34	5.46	1.6	1.2	-0.05	2.08	5.63	-1.94	-3.07	-1.05	6.12	-0.42	2.46	4.74	-0.54	0.18	1.52	-4.38	1.19	0.56	-0.68	2.7	1.78	3.69	4.38	1.68	-1.77	0.29	-1.63	1.66	-3.31	-1.25	-0.77	2.32	-2.22	-2.16	-1.95	1.27	1.82	0.24	-0.51	-0.23	0.4	-0.37	0.97	1.12
Consulting Group Large Cap Equity	0.6	-9.93	10.53	6.83	-9.32	-1.61	-0.13	3.27	8.66	6.29	1.06	4.81	3.49	-2.12	6.89	0.28	2.48	2.42	0.09	-0.79	-1.23	2.59	1.48	-6.51	-0.92	2.87	1.71	5.13	3.45	-4.8	-0.34	-1.29	-1.74	7.24	-0.33	6.2	-0.93	1.02	-0.7	5.64	-0.74	1.49	-1.47	1.72	0.07	-4.26	0.23	-3.44	1.98
Consulting Group Municipal Bond	1.1	2.53	-2.16	-0.9	2.34	-0.45	1.54	0.1	0.87	2.6	-0.44	-4.09	0.78	3.23	-0.77	0.98	0.97	0.42	1.5	-0.44	-2.81	-0.23	0.32	1.78	2.08	0.53	0.96	-1.3	1.3	0.86	-0.66	-0.88	1.64	0.86	0.31	-0.66	1.19	-0.98	-0.67	0.54	0.87	0.17	0.6	-0.8	-0.14	0.43	-0.36	1.08	1.53
Consulting Group Small-Mid Cap Equity	-0.44	-6.77	4.05	6.41	-6.45	-1.95	-2.7	1.08	9.06	10.53	1.66	7.38	5.53	-3.21	8.73	2.33	0.55	3.83	1.65	0.81	-5.36	2.64	2.19	-7.98	-3.86	5.76	2.84	5.07	3.65	-4.8	1.63	-3.21	-5.35	8.35	2.72	7.29	-0.8	0.47	-3.88	6.82	0.07	10.47	-0.12	2.77	1.32	-6.91	-1.03	-5.16	2.59
Copley	0.78	-8.5	4.39	2.05	0.64	-2.97	-2.12	1.09	5.02	6.01	0.57	-3.36	0.64	1.3	1.95	0.7	5.13	1.62	2.45	-0.69	-2.03	-0.21	1.44	0.59	2.47	1.61	0.07	3.36	1.72	-1.03	4.06	-1.09	-0.16	1.64	2.82	1.88	0.41	2.03	-5.31	0.96	-0.13	4.28	-0.4	-1.02	1.38	-1.96	2.28	4.54	1.34
CornerCap Small-Cap Value Investor	1.71	-8.41	-0.39	5.63	-1.7	-2.38	-3.56	-1.79	9.12	7.87	3.46	3.52	4.6	-0.81	6.64	5	2.72	2.74	2.24	-0.27	-3.02	-0.35	5.41	-4.05	-0.42	2.68	-1.86	9.11	2.58	-2.08	3.38	-3.07	-8.53	4.12	3.19	4.91	-1.92	-0.65	-4.8	4.35	0.47	5.37	-1.5	1.9	1.49	-6.03	-1.8	-4.7	4.27
Cutler Fixed Income	1.14	0.61	-1.42	0.29	2.4	0.1	1.24	0.09	0.67	1.7	0	-1.69	0	1.63	-0.1	0.1	0.77	0.39	0.67	0.29	-1.44	-0.1	0.29	0.49	1.27	0	0.4	-0.3	1.09	-0.39	-0.2	-0.7	0.51	0.7	0.5	-0.4	0.5	-0.6	-0.31	0.31	0.61	0.1	0.2	-0.61	0.41	-0.1	0.21	0.83	1.55
Davis Appreciation & Income A	0.88	-2.52	1.38	6.62	1.04	0.05	1.03	1.75	3.86	4.1	2.1	0.66	0.79	0.96	3.6	2.23	3.06	2.36	0.27	1.99	-4.17	0.64	1.96	0.16	0.99	1.29	2.02	3.16	1.87	-3.13	1.95	-0.63	-0.04	2.39	1.75	2.31	-0.7	0.78	-1.45	2.05	1	2.47	0.03	2.34	0.55	-0.82	1.17	0.17	1.16
Davis Appreciation & Income B	0.78	-2.6	1.3	6.58	0.97	-0.05	0.94	1.67	3.76	4.04	1.99	0.62	0.71	0.88	3.53	2.16	2.94	2.31	0.24	1.89	-4.24	0.57	1.86	0.04	0.96	1.18	1.91	3.08	1.84	-3.23	1.9	-0.74	-0.09	2.3	1.69	2.25	-0.82	0.75	-1.55	2	0.9	2.42	-0.07	2.26	0.48	-0.86	1.08	0.12	1.07
Davis Appreciation & Income C	0.83	-2.61	1.3	6.54	0.97	0	0.93	1.65	3.82	3.99	2.01	0.62	0.74	0.87	3.49	2.18	2.95	2.31	0.2	1.91	-4.22	0.52	1.87	0.09	0.9	1.21	1.93	3.07	1.82	-3.22	1.87	-0.7	-0.12	2.34	1.67	2.22	-0.81	0.74	-1.52	1.97	0.92	2.39	-0.03	2.26	0.48	-0.88	1.1	0.13	1.05
Davis Appreciation & Income Y	0.88	-2.51	1.38	6.7	1.03	0.05	1.03	1.8	3.85	4.13	2.09	0.71	0.83	0.95	3.64	2.22	3.06	2.4	0.31	2.02	-4.18	0.68	1.95	0.17	1.02	1.32	1.98	3.19	1.91	-3.11	1.98	-0.66	-0.02	2.45	1.74	2.36	-0.7	0.81	-1.42	2.04	1.02	2.5	0.03	2.36	0.58	-0.78	1.16	0.23	1.16
Davis Financial A	1.77	-10.41	5.34	6.42	-3.54	-2.96	-2.28	-1.18	10.26	7.39	2.83	1.57	1.55	1.37	6.18	1.89	6.03	3.91	3.97	-1.42	-3.65	1.84	-0.5	-4.23	0.82	1.31	1.99	4.32	3.59	-1.24	1.51	-2.46	-3.04	1.11	1.04	3.3	-1.56	0.87	1.45	7.04	0.14	-0.35	0.69	1.81	1.66	-2.63	0.19	-0.98	3.62
Davis Financial B	1.71	-10.46	5.26	6.34	-3.63	-2.98	-2.37	-1.26	10.18	7.35	2.76	1.47	1.48	1.32	6.05	1.86	5.94	3.83	3.88	-1.49	-3.69	1.74	-0.59	-4.26	0.74	1.23	1.91	4.26	3.51	-1.31	1.44	-2.55	-3.1	1.03	0.96	3.25	-1.64	0.78	1.36	6.99	0.05	-0.41	0.59	1.75	1.59	-2.74	0.13	-1.07	3.54
Davis Financial C	1.69	-10.45	5.27	6.32	-3.61	-3.01	-2.33	-1.28	10.19	7.31	2.79	1.44	1.49	1.3	6.09	1.83	5.95	3.83	3.91	-1.52	-3.68	1.74	-0.58	-4.28	0.76	1.21	1.94	4.25	3.51	-1.32	1.44	-2.53	-3.11	1.01	0.98	3.22	-1.64	0.79	1.36	6.96	0.08	-0.43	0.64	1.72	1.59	-2.72	0.13	-1.08	3.56
Davis Financial Y	1.79	-10.38	5.37	6.43	-3.54	-2.89	-2.29	-1.17	10.27	7.45	2.83	1.56	1.56	1.41	6.17	1.93	6.04	3.94	3.98	-1.42	-3.6	1.81	-0.46	-4.2	0.84	1.29	2.02	4.34	3.61	-1.25	1.53	-2.45	-3.02	1.12	1.05	3.3	-1.54	0.88	1.45	7.08	0.14	-0.32	0.7	1.8	1.68	-2.61	0.18	-0.98	3.63
Davis Government Bond A	1.03	1.02	0	-0.51	1.72	-0.17	1.02	-0.17	0.34	0.95	-0.4	-3.47	0.28	1.64	-0.64	0.05	0.76	0.35	0.7	0.56	-2.4	-0.36	-0.02	0.36	0.9	-0.15	0.37	-0.32	0.22	0.04	-0.13	-0.31	0.42	0.41	0.25	-0.15	0.36	-0.12	-0.12	0.07	0.27	0.25	0.27	-0.09	0.25	0.08	0.26	0.46	0.66
Davis Government Bond B	0.97	0.96	-0.06	-0.74	1.83	-0.23	0.96	-0.23	0.11	0.89	-0.3	-3.53	0.22	1.58	-0.7	-0.01	0.52	0.29	0.82	0.33	-2.46	-0.42	0.11	0.3	0.84	-0.21	0.32	-0.37	0.16	-0.01	-0.35	-0.18	0.36	0.17	0.2	-0.21	0.31	-0.18	-0.18	0.19	0.21	0.19	0.03	0.03	0.2	0.02	0.2	0.4	0.41
Davis Government Bond C	0.97	0.96	-0.06	-0.74	1.83	-0.23	0.96	-0.23	0.11	0.89	-0.3	-3.52	0.22	1.58	-0.7	-0.01	0.52	0.29	0.81	0.33	-2.45	-0.42	0.11	0.3	0.84	-0.21	0.32	-0.37	0.16	-0.02	-0.36	-0.19	0.36	0.17	0.2	-0.21	0.3	-0.18	-0.18	0.01	0.39	0.01	0.21	-0.15	0.19	0.2	0.02	0.58	0.41
Davis Government Bond Y	1.05	1.04	0.02	-0.66	1.89	-0.15	1.03	-0.15	0.36	0.8	-0.21	-3.42	0.3	1.65	-0.62	0.07	0.6	0.37	0.89	0.41	-2.36	-0.34	0.18	0.38	0.91	-0.13	0.39	-0.29	0.24	0.06	-0.28	-0.1	0.44	0.24	0.27	-0.14	0.38	-0.1	-0.1	0.08	0.46	0.08	0.28	-0.08	0.44	0.09	0.09	0.65	0.48
Davis NY Venture A	1.16	-9.39	5.79	5.24	-3.86	-2.44	-2.15	-1.1	8.85	6.78	2.09	1.15	1.35	-0.08	6.95	2.14	5.57	2.36	3.34	-1.65	-1.99	0.75	1.7	-3.2	0.93	1.14	1.3	4.73	2.61	-0.36	2.45	-1.98	-1.76	2.06	1.53	2.78	-0.31	2.03	-0.15	3.46	0.62	1.96	-0.35	1.58	1.78	-2.32	0.58	0.95	0.77
Davis NY Venture B	1.07	-9.42	5.73	5.17	-3.91	-2.53	-2.19	-1.15	8.8	6.69	2	1.07	1.28	-0.13	6.88	2.08	5.47	2.31	3.26	-1.68	-2.08	0.71	1.59	-3.24	0.86	1.04	1.22	4.66	2.55	-0.44	2.42	-2.03	-1.87	2.01	1.46	2.71	-0.36	1.93	-0.22	3.41	0.57	1.89	-0.43	1.52	1.71	-2.36	0.51	0.87	0.72
Davis NY Venture C	1.06	-9.41	5.7	5.19	-3.94	-2.47	-2.18	-1.19	8.8	6.69	1.99	1.11	1.27	-0.13	6.88	2.06	5.5	2.29	3.27	-1.71	-2.03	0.67	1.62	-3.25	0.86	1.07	1.25	4.63	2.55	-0.44	2.41	-2.02	-1.86	2	1.48	2.69	-0.36	1.95	-0.25	3.42	0.55	1.91	-0.39	1.48	1.73	-2.38	0.51	0.87	0.74
Davis NY Venture Y	1.15	-9.38	5.88	5.27	-3.84	-2.41	-2.13	-1.04	8.85	6.85	2.06	1.18	1.37	0	6.94	2.15	5.63	2.37	3.37	-1.6	-1.97	0.77	1.71	-3.16	0.96	1.16	1.32	4.77	2.63	-0.35	2.52	-1.96	-1.77	2.1	1.57	2.78	-0.25	2.03	-0.15	3.51	0.64	2	-0.35	1.59	1.82	-2.32	0.6	0.97	0.82
Davis Opportunity A	-0.07	-6.97	8.26	9.25	-6.08	-3.1	-2.84	-0.44	10.53	7.84	3.33	2.82	5.65	-1.57	7.02	2.41	2.45	3.91	2.49	-1.7	-2.24	1.1	0.71	-5.49	-0.55	3.44	2.41	5.32	3.71	-1.21	2.79	-1.87	-3.98	4.55	1.55	4.58	-0.57	0.2	-3.18	3.66	1.96	4.36	0.2	4.02	1.85	-3.23	-1.11	-2.52	2.79
Davis Opportunity B	-0.16	-7.02	8.14	9.25	-6.17	-3.21	-2.85	-0.49	10.53	7.79	3.18	2.82	5.54	-1.63	6.99	2.29	2.47	3.77	2.48	-1.75	-2.3	1.02	0.58	-5.49	-0.67	3.43	2.28	5.26	3.68	-1.27	2.71	-1.97	-4.01	4.49	1.46	4.52	-0.6	0.09	-3.19	3.54	1.93	4.29	0.13	3.93	1.76	-3.25	-1.18	-2.61	2.68
Davis Opportunity C	-0.15	-7.03	8.14	9.18	-6.13	-3.16	-2.96	-0.39	10.53	7.76	3.24	2.76	5.56	-1.62	6.95	2.37	2.42	3.78	2.48	-1.78	-2.31	1.03	0.66	-5.51	-0.64	3.39	2.29	5.25	3.68	-1.26	2.7	-1.93	-3.99	4.45	1.5	4.47	-0.62	0.13	-3.19	3.57	1.87	4.29	0.17	3.94	1.77	-3.28	-1.17	-2.58	2.69
Davis Opportunity Y	0	-6.99	8.26	9.37	-6.09	-3.11	-2.79	-0.36	10.53	7.88	3.27	2.93	5.64	-1.53	7.09	2.41	2.5	3.92	2.57	-1.7	-2.19	1.12	0.74	-5.45	-0.53	3.5	2.4	5.37	3.75	-1.18	2.8	-1.86	-3.92	4.56	1.59	4.58	-0.51	0.2	-3.13	3.68	2.01	4.37	0.23	4.02	1.88	-3.18	-1.12	-2.45	2.75
Delaware Core Plus Bond A	1.61	1.91	-0.85	-0.39	2.22	-0.25	1.46	-0.76	0.52	2.35	-0.55	-3.33	0.48	2.65	-1.08	0.11	0.61	0.59	1.18	0.91	-2.52	-0.15	0.2	0.81	1.81	0.24	0.75	-1.17	1.19	0.85	-0.31	-0.27	1.3	1.14	0.47	-1.44	1.68	-1.52	-1.2	0.4	0.91	-0.26	0.04	-1.05	-0.33	-0.15	0.15	1.33	1.74
Delaware Core Plus Bond C	1.54	1.86	-0.91	-0.44	2.15	-0.31	1.4	-0.82	0.46	2.29	-0.61	-3.39	0.42	2.6	-1.13	0.05	0.55	0.53	1.14	0.84	-2.58	-0.21	0.15	0.75	1.75	0.18	0.69	-1.23	1.13	0.79	-0.37	-0.33	1.24	1.08	0.41	-1.5	1.62	-1.58	-1.26	0.34	0.98	-0.44	-0.01	-1.11	-0.39	-0.21	0.09	1.28	1.68
Delaware Core Plus Bond I	1.63	1.94	-0.83	-0.36	2.25	-0.22	1.48	-0.74	0.54	2.37	-0.52	-3.3	0.51	2.68	-1.05	0.14	0.64	0.62	1.21	0.93	-2.49	-0.13	0.22	0.84	1.83	0.27	0.78	-1.15	1.22	0.87	-0.29	-0.25	1.33	1.16	0.49	-1.42	1.71	-1.5	-1.18	0.43	0.93	-0.23	0.07	-1.02	-0.31	-0.12	0.18	1.36	1.76
Delaware Intl Value Equity A	1.34	-10.72	5.02	3.28	-2.59	-2.63	-2.4	-1.44	9.69	7.22	3.72	2.82	0.17	1.08	6.23	3.09	7.46	0.78	1.82	-0.76	-1.94	0.56	2.81	-0.89	0.21	3.23	3.53	5.15	4.36	-1.96	4.78	-2.02	-2.18	0.24	1.81	2.84	2.93	2.79	-2.93	1.45	3.88	5.25	0.81	1.81	5.96	-6.07	-0.83	0.91	3.52
Delaware Intl Value Equity C	1.25	-10.8	4.86	3.22	-2.64	-2.64	-2.51	-1.44	9.62	7.16	3.65	2.75	0.08	1	6.2	3.12	7.29	0.78	1.76	-0.83	-1.95	0.5	2.76	-0.96	0.14	3.19	3.43	5.13	4.25	-2.03	4.76	-2.1	-2.2	0.18	1.76	2.75	2.85	2.77	-3.02	1.42	3.82	5.18	0.76	1.72	5.97	-6.13	-0.91	0.85	3.44
Delaware Intl Value Equity Instl	1.42	-10.76	4.9	3.36	-2.54	-2.63	-2.4	-1.33	9.56	7.4	3.71	2.81	0.17	1.08	6.3	3.16	7.48	0.85	1.82	-0.75	-1.87	0.56	2.87	-0.88	0.21	3.22	3.59	5.19	4.38	-1.96	4.84	-2.02	-2.18	0.3	1.86	2.83	2.92	2.84	-2.92	1.51	3.94	5.24	0.86	1.81	6	-6.05	-0.76	0.83	3.58
Delaware Limited-Term Diversified Inc A	0.85	1.32	-0.17	-0.3	1.35	-0.08	0.97	-0.24	0.46	1.02	-0.18	-1.77	0.44	1.34	-0.38	0.12	0.43	0.53	0.72	0.48	-1.38	-0.15	0.18	0.37	1.03	0.09	0.44	-0.49	0.49	0.29	-0.3	-0.02	0.72	0.49	0.24	-0.48	0.83	-0.43	-0.36	0.28	0.48	0.14	0.2	-0.3	0.23	0.04	0.2	0.87	0.88
Delaware Limited-Term Diversified Inc C	0.78	1.25	-0.24	-0.36	1.27	-0.15	0.91	-0.31	0.39	0.94	-0.24	-1.84	0.36	1.27	-0.45	0.05	0.36	0.45	0.66	0.4	-1.45	-0.22	0.12	0.29	0.96	0.02	0.36	-0.56	0.42	0.23	-0.37	-0.21	0.77	0.42	0.17	-0.55	0.76	-0.5	-0.43	0.21	0.41	0.07	0.02	-0.26	0.16	-0.03	0.12	0.8	0.69
Delaware Limited-Term Diversified Inc I	0.9	1.3	-0.16	-0.29	1.36	-0.06	0.99	-0.23	0.47	1.03	-0.16	-1.76	0.45	1.35	-0.37	0.14	0.45	0.54	0.73	0.5	-1.37	-0.14	0.2	0.39	1.04	0.1	0.45	-0.36	0.39	0.31	-0.29	0	0.73	0.51	0.25	-0.46	0.84	-0.42	-0.35	0.29	0.5	0.15	0.22	-0.29	0.24	0.05	0.21	0.88	0.89
Delaware National Hi-Yld Muni Bd A	0.14	0.22	-1.46	0.45	1.55	-0.22	1.14	0.31	1.03	1.36	0.28	-1.97	0.47	1.75	0.3	0.95	1.03	1.12	1.23	0.15	-1.25	-0.5	0.61	1.09	1.39	0.52	1.42	0.13	1.28	0.79	0.27	0.12	1.2	1.08	0.69	0.03	1.09	-0.46	-0.41	0.28	1.11	0.09	0.56	0.02	0.16	0.59	-0.18	1.06	1.28
Delaware National Hi-Yld Muni Bd C	0.18	0.16	-1.61	0.39	1.46	-0.18	1.08	0.15	0.97	1.24	0.27	-1.94	0.42	1.58	0.24	0.98	0.96	0.95	1.27	-0.02	-1.32	-0.56	0.55	1.02	1.32	0.55	1.25	0.17	1.11	0.83	0.11	0.06	1.13	1.11	0.62	-0.04	1.02	-0.52	-0.47	0.22	0.94	0.12	0.5	-0.04	0.1	0.53	-0.24	1	1.21
Delaware Pooled Large-Cap Value Equity	0.08	-10.98	6.6	6.35	-4.92	-1.58	-3.22	-0.77	10.53	5.85	0.57	1.86	1.69	-1.25	4.63	1.21	6.24	1.07	1.56	-1.16	-1.56	1.08	2.13	-3.19	0.89	1.07	1.43	2.52	4.12	-2.32	3.21	-1.84	-1.82	2.04	1	2.09	-0.68	1.15	-1.76	3.46	0.28	2.09	1.55	0.54	2.54	-2.64	1.03	2.36	2.52
Delaware Small Cap Value A	-0.15	-5.21	1.5	5.65	-3.08	-2.91	-1.58	1.89	7.59	7.99	3.16	3.27	4.57	-2.21	8.33	3.71	2.37	1.75	3.15	0.42	-5.64	2.24	3.39	-3.93	0.24	4.63	2.33	8.6	2.81	-2.8	3.82	-1.57	-4.77	4.89	3.55	5.42	-1.94	0.52	-1.79	3.36	0.22	7.38	-0.36	4.11	0.72	-3.08	-0.69	-2.07	2.46
Delaware Small Cap Value C	-0.19	-5.26	1.43	5.59	-3.15	-2.97	-1.59	1.83	7.49	7.94	3.07	3.25	4.47	-2.27	8.3	3.62	2.32	1.71	3.08	0.36	-5.67	2.16	3.34	-4	0.19	4.56	2.27	8.56	2.74	-2.82	3.72	-1.6	-4.83	4.82	3.5	5.36	-2.01	0.44	-1.83	3.3	0.15	7.33	-0.41	4.05	0.67	-3.15	-0.77	-2.12	2.39
Delaware Small Cap Value Instl	-0.11	-5.2	1.53	5.67	-3.05	-2.92	-1.52	1.95	7.58	8.05	3.16	3.33	4.57	-2.22	8.38	3.72	2.42	1.78	3.16	0.45	-5.6	2.26	3.39	-3.89	0.26	4.67	2.34	8.62	2.84	-2.74	3.83	-1.53	-4.73	4.9	3.58	5.44	-1.93	0.54	-1.75	3.38	0.24	7.41	-0.35	4.13	0.77	-3.07	-0.67	-2.04	2.47
Delaware Smid Cap Growth A	-2.01	-9.15	5.71	6.9	-6.85	0.07	-3.43	1.92	7.61	8.15	1.87	2.87	4.64	-3.01	8.32	3.41	1.88	3.08	0.75	-0.94	-5.14	3.47	1.58	-7.31	-1.84	3.74	4.29	4.78	6.02	-2.52	-0.09	-1.08	-4.61	7.32	1.02	5.79	-1.87	1.37	-1.27	6.01	0.21	6.65	0	2.24	-0.48	-7.13	1.68	-6.78	1.5
Delaware Smid Cap Growth C	-2.03	-9.24	5.7	6.86	-6.92	-0.08	-3.49	1.93	7.57	8.06	1.83	2.8	4.6	-3.03	8.24	3.3	1.83	3.03	0.65	-0.97	-5.19	3.4	1.5	-7.35	-1.9	3.68	4.25	4.69	5.98	-2.62	-0.1	-1.14	-4.66	7.25	0.97	5.73	-1.92	1.32	-1.35	5.97	0.14	6.58	-0.09	2.23	-0.53	-7.19	1.64	-6.87	1.47
Delaware Smid Cap Growth Instl	-1.95	-9.11	5.72	6.94	-6.87	0.07	-3.42	2.01	7.61	8.21	1.87	2.92	4.62	-2.93	8.33	3.39	1.91	3.12	0.75	-0.88	-5.13	3.49	1.62	-7.29	-1.82	3.8	4.3	4.79	6.02	-2.48	-0.04	-1.1	-4.56	7.38	0.99	5.86	-1.86	1.4	-1.26	6.05	0.23	6.69	0	2.27	-0.44	-7.12	1.72	-6.75	1.56
Delaware Tax-Free Arizona A	1.19	2.42	-2.08	-0.29	2.09	-0.55	1.4	0.27	1.05	1.93	-0.79	-4.21	1.1	2.58	-0.29	1.4	0.8	0.62	1.76	-0.66	-2.68	-0.38	0.51	1.37	1.93	0.51	0.95	-0.85	1.52	1.2	-0.46	-0.69	1.5	0.95	0.68	-0.61	0.95	-0.77	-0.65	0.34	0.9	0.07	0.76	-0.59	-0.12	0.27	-0.26	1.04	1.32
Delaware Tax-Free Arizona C	1.12	2.36	-2.06	-0.44	2.03	-0.63	1.34	0.29	0.9	1.94	-0.93	-4.26	1.04	2.52	-0.34	1.33	0.82	0.46	1.71	-0.65	-2.83	-0.44	0.45	1.3	1.86	0.53	0.8	-0.91	1.45	1.14	-0.52	-0.75	1.52	0.88	0.62	-0.67	0.8	-0.84	-0.7	0.27	0.92	0.01	0.7	-0.74	-0.18	0.29	-0.41	0.98	1.35
Delaware Tax-Free CO A	1.06	2.07	-1.9	-0.22	1.69	-0.46	1.37	0.56	0.93	1.75	-0.61	-3.72	1.17	2.32	-0.08	1.14	0.86	0.57	1.48	-0.3	-2.21	-0.46	0.45	1.27	1.84	0.57	0.57	-0.98	1.59	1.25	-0.64	-0.52	1.48	1	0.53	-0.35	1.18	-0.42	-0.55	0.27	0.95	0.08	0.79	-0.41	-0.02	0.29	-0.25	1	1.28
Delaware Tax-Free CO C	1.08	2.01	-1.96	-0.41	1.66	-0.52	1.31	0.5	0.95	1.59	-0.59	-3.76	1.1	2.26	-0.14	1.07	0.79	0.5	1.43	-0.37	-2.27	-0.52	0.39	1.2	1.78	0.5	0.5	-1.04	1.52	1.19	-0.7	-0.49	1.32	0.94	0.47	-0.41	1.12	-0.49	-0.61	0.21	0.88	0.02	0.82	-0.57	-0.08	0.31	-0.31	0.85	1.31
Delaware Tax-Free MN A	1.09	1.88	-1.53	-0.34	2.14	-0.19	1.74	0.23	0.95	2.38	-0.85	-3.54	1.02	2.8	-0.48	1.44	0.99	0.27	1.82	-0.44	-2.5	-0.35	0.69	1.24	2.07	0.51	0.99	-0.97	1.45	1.06	-0.4	-0.69	1.72	1.13	0.66	-0.52	1.07	-0.78	-0.52	0.36	0.99	0.08	0.8	-0.59	-0.17	0.43	-0.37	1.14	1.4
Delaware Tax-Free MN C	0.99	1.84	-1.67	-0.31	1.98	-0.26	1.76	0.1	0.97	2.26	-0.95	-3.6	1.05	2.73	-0.54	1.37	0.92	0.2	1.76	-0.51	-2.64	-0.32	0.63	1.17	2	0.45	0.92	-1.03	1.38	1	-0.46	-0.75	1.66	1.07	0.59	-0.58	1	-0.84	-0.58	0.3	0.92	0.1	0.66	-0.65	-0.15	0.29	-0.35	1	1.41
Delaware Tax-Free MN Intermediate A	1.21	1.86	-1.54	-0.4	2.22	-0.16	1.56	0.26	0.91	2.2	-0.86	-3.39	1.03	2.69	-0.68	1.12	1	0.34	1.74	-0.36	-2.55	-0.14	0.41	1.14	1.91	0.41	0.77	-0.88	1.18	0.85	-0.62	-0.78	1.61	1.23	0.56	-0.51	1.05	-0.67	-0.62	0.5	0.81	0.22	0.49	-0.56	-0.06	0.35	-0.29	1.17	1.27
Delaware Tax-Free MN Intermediate C	1.13	1.88	-1.62	-0.55	2.22	-0.32	1.58	0.19	0.74	2.09	-0.89	-3.46	0.96	2.71	-0.75	1.04	0.93	0.27	1.67	-0.53	-2.53	-0.2	0.34	1.05	1.83	0.34	0.7	-0.95	1.1	0.78	-0.69	-0.85	1.54	1.15	0.49	-0.67	1.07	-0.74	-0.68	0.43	0.74	0.15	0.42	-0.63	-0.13	0.27	-0.37	1.1	1.2
Delaware Tax-Free NY A	1.14	2.6	-2.06	-0.52	2.39	-0.72	1.63	-0.01	1.13	2.31	-0.5	-4.14	1.61	2.63	-0.5	1.26	0.97	0.57	1.83	-0.34	-2.71	-0.5	0.57	1.41	1.91	0.67	0.95	-0.87	1.64	1.11	-0.14	-0.67	1.61	0.82	0.7	-0.4	1.09	-0.75	-0.61	0.35	0.96	0.23	0.8	-0.56	-0.15	0.37	-0.29	1.12	1.42
Delaware Tax-Free NY C	1.07	2.54	-2.12	-0.58	2.33	-0.79	1.58	-0.07	1.07	2.24	-0.56	-4.12	1.44	2.58	-0.56	1.3	0.9	0.42	1.78	-0.41	-2.78	-0.56	0.51	1.34	1.86	0.61	0.89	-0.93	1.58	1.05	-0.19	-0.74	1.46	0.86	0.65	-0.46	0.93	-0.72	-0.67	0.29	0.79	0.18	0.84	-0.63	-0.2	0.3	-0.36	0.96	1.46
Delaware Tax-Free PA A	1.43	2.33	-2.04	-0.6	2.26	-0.45	1.72	0.12	0.99	2.22	-0.39	-4.1	0.91	2.64	-0.38	1.26	0.63	0.5	1.53	-0.44	-2.3	-0.27	0.35	1.19	1.74	0.51	0.88	-0.86	1.54	1.23	-0.27	-0.49	1.49	0.84	0.84	-0.61	1.09	-0.73	-0.77	0.35	1.01	0.09	0.82	-0.61	-0.17	0.36	-0.38	1.22	1.36
Delaware Tax-Free PA C	1.36	2.27	-2.11	-0.67	2.2	-0.52	1.66	0.06	0.92	2.15	-0.45	-4.16	0.85	2.57	-0.44	1.2	0.57	0.43	1.47	-0.52	-2.37	-0.33	0.29	1.12	1.68	0.44	0.81	-0.92	1.47	1.17	-0.33	-0.55	1.43	0.78	0.77	-0.55	0.9	-0.8	-0.83	0.29	0.94	0.03	0.76	-0.68	-0.23	0.29	-0.45	1.16	1.29
Delaware Tax-Free USA A	1.07	2.21	-2.47	-0.07	2.41	-0.36	1.62	0.03	1.09	2.52	-0.16	-3.91	1.05	2.8	-0.15	1.29	0.84	0.65	1.61	-0.52	-2.35	-0.5	0.55	1.25	1.88	0.65	0.99	-0.75	1.72	1.13	-0.17	-0.56	1.61	1.12	0.67	-0.58	1.21	-1.07	-0.89	0.25	1.06	0.23	0.83	-0.41	-0.21	0.42	-0.35	1.11	1.47
Delaware Tax-Free USA C	0.99	2.15	-2.54	-0.13	2.34	-0.43	1.56	-0.04	1.03	2.45	-0.22	-3.97	0.98	2.73	-0.21	1.22	0.78	0.59	1.56	-0.59	-2.42	-0.65	0.58	1.18	1.82	0.59	0.93	-0.81	1.65	1.07	-0.23	-0.63	1.54	1.06	0.61	-0.64	1.15	-1.14	-0.95	0.18	0.99	0.17	0.77	-0.48	-0.27	0.36	-0.42	1.05	1.41
Deutsche California Tax-Free Income A	1.44	2.97	-3.31	-0.29	2.36	-1.27	1.47	-0.21	0.81	2.12	-1.03	-3.63	0.85	2.75	-0.47	1.5	0.42	-0.04	1.84	-1.38	-2.48	0.05	0.28	1.43	1.78	0.41	0.9	-1.09	1.43	0.89	-0.34	-0.83	1.57	0.61	0.58	-0.28	1.03	-0.7	-0.71	0.62	1.02	0.36	0.75	-0.84	-0.18	0.63	-0.57	1.31	1.54
Deutsche California Tax-Free Income C	1.35	2.92	-3.56	-0.22	2.15	-1.15	1.34	-0.07	0.82	2.13	-1.16	-3.65	0.85	2.92	-0.63	1.53	0.53	0	1.69	-1.36	-2.37	0.04	0.25	1.44	1.66	0.42	0.82	-1.14	1.34	0.84	-0.26	-1.03	1.63	0.56	0.52	-0.36	0.83	-0.78	-0.61	0.56	0.83	0.42	0.57	-0.93	-0.25	0.58	-0.67	1.27	1.49
Deutsche Communications A	7.66	-10.98	10.53	10.53	-7.92	-1.68	-5.77	-1.72	9.06	10.53	3.2	-3.8	2.74	-1.96	4.8	2.59	3.05	8.44	-0.4	-1.34	-2.64	0.35	2.36	-6.36	0.51	2.23	5.91	4.98	6.33	-1.61	1.21	-3.29	-1.61	4.71	4.44	5.34	0.16	2.94	-3.38	4.6	0.99	5.34	0.69	-0.2	3.38	-5.3	0.95	-1.58	3.88
Deutsche Communications C	7.52	-10.98	10.53	10.53	-7.99	-2.13	-6.14	-1.71	8.9	10.53	3.2	-3.92	2.72	-2.07	4.81	2.5	2.99	8.31	-0.42	-1.34	-2.72	0.22	2.35	-6.47	0.46	2.22	5.76	5.02	6.2	-1.65	1.16	-3.38	-1.65	4.63	4.42	5.22	0.12	2.86	-3.4	4.52	0.9	5.28	0.69	-0.31	3.32	-5.35	0.91	-1.71	3.8
Deutsche Communications Institutional	7.6	-10.98	10.53	10.53	-7.93	-1.58	-5.71	-1.61	9.05	10.53	3.24	-3.83	2.78	-1.93	4.81	2.64	3.08	8.4	-0.33	-1.32	-2.67	0.41	2.39	-6.34	0.5	2.27	5.89	5.04	6.36	-1.58	1.25	-3.29	-1.58	4.69	4.48	5.36	0.21	2.94	-3.38	4.62	1.03	5.34	0.72	-0.19	3.41	-5.25	0.98	-1.65	3.9
Deutsche Core Equity A	-0.36	-10.17	8.54	3.97	-6.55	-2.7	-0.78	1.69	7.25	4.31	0.81	2.33	2.73	-2.23	5.04	0.95	4.87	1.75	1.52	-2.11	-1.83	1.36	2.17	-3.26	-0.2	0.98	1.8	3.67	3.42	-2.11	1.64	-1.98	-2.6	3.54	1.08	3.85	-1.21	1.35	-1.39	3.9	-0.32	1.52	0.32	0.95	1.26	-4.18	-0.13	1.16	2.39
Deutsche Core Equity S	-0.35	-10.13	8.57	3.95	-6.46	-2.75	-0.71	1.75	7.28	4.28	0.87	2.32	2.77	-2.21	5.07	0.94	4.87	1.79	1.56	-2.09	-1.77	1.35	2.22	-3.19	-0.15	1	1.83	3.7	3.44	-2.1	1.68	-1.94	-2.58	3.57	1.12	3.88	-1.16	1.4	-1.33	3.87	-0.32	1.56	0.36	0.99	1.25	-4.11	-0.13	1.2	2.42
Deutsche Core Plus Income S	1.64	1.59	-0.86	0.24	2.07	0.08	1.49	-0.17	1.15	1.87	-0.07	-3.2	0.41	2.71	-0.76	0.32	1.19	0.86	1.09	0.85	-2.37	-0.63	0.55	1.18	1.8	0.45	0.84	-0.55	1.16	0.68	-0.39	-0.7	1.16	1.16	0.69	-0.62	1.31	-1.16	-0.87	0.23	0.97	0.23	0.39	-0.88	-0.25	-0.17	0.16	1.29	1.44
Deutsche CROCI® Equity Dividend A	3.63	-10.98	6.26	4.44	-1.37	-2.57	-1.25	-2.29	8.5	8.63	2.18	-2.59	3.16	0.29	6.52	2.76	5.17	2.36	1	-2.55	-0.37	-0.63	2.87	-1.78	1.96	-0.39	1.37	5.34	3.81	-1.01	3.55	-1.62	-2.12	2.57	1.3	2.46	-0.31	0.91	-1.75	1.16	2.52	3.47	-0.87	0.38	2.34	-2.35	1.11	2.88	1.72
Deutsche CROCI® Equity Dividend C	3.54	-10.98	6.24	4.34	-1.44	-2.64	-1.32	-2.32	8.44	8.52	2.16	-2.69	3.1	0.24	6.41	2.74	5.1	2.28	0.95	-2.61	-0.44	-0.68	2.8	-1.86	1.92	-0.43	1.3	5.27	3.74	-1.1	3.49	-1.65	-2.2	2.53	1.23	2.4	-0.38	0.85	-1.82	1.12	2.43	3.4	-0.94	0.35	2.26	-2.42	1.07	2.8	1.66
Deutsche CROCI® International A	-0.49	-9.98	4.67	3.28	-3.18	-4.79	-2.71	-1.86	8.43	5.3	1.78	2.22	1.5	1.93	5.38	1.23	6.93	2.51	2.37	-0.22	-2.9	-0.8	1.27	-3.97	0.88	2.43	3.27	6.47	4.42	-2.34	5.11	-3.38	-1.72	0.28	1.81	4.22	3.81	3.88	-3.1	1.63	5.26	7.21	-0.63	4.02	5.3	-5.63	-0.56	0.49	3.17
Deutsche CROCI® International S	-0.49	-9.97	4.71	3.3	-3.17	-4.74	-2.7	-1.85	8.47	5.34	1.81	2.24	1.55	1.92	5.41	1.31	6.95	2.53	2.39	-0.17	-2.88	-0.77	1.32	-3.89	0.9	2.47	3.3	6.52	4.44	-2.31	5.14	-3.37	-1.68	0.3	1.85	4.24	3.83	3.92	-3.08	1.64	5.3	7.22	-0.61	4.06	5.31	-5.59	-0.54	0.51	3.2
Deutsche Enhanced Global Bond S	1.84	1.39	-0.18	0.44	3.58	1.03	1.53	-0.37	1.21	3.48	-1.15	-2.53	-0.39	3.54	-0.68	0.9	2.56	0.68	0	0.68	-3.19	-0.11	0.27	-0.13	2.09	0.78	2.25	2.14	1.07	-0.37	-0.05	-0.82	1.12	-0.62	0.16	-0.41	1.46	-1.07	-1.38	-0.55	1.27	0.79	0.11	-0.95	1.39	0.31	-0.52	1.1	1.19
Deutsche Global Growth S	0.86	-8.8	2.57	3.76	-1.05	-1.68	-2.57	-1.64	5.12	7.03	1.91	2.08	3.87	1.32	4.74	2.17	6.47	1.42	2.5	0.54	-5.27	0.78	-0.22	-2.81	1.47	4.25	2.44	6.24	3.27	-1.43	5.75	-3.42	-3.09	2.77	2.55	4.75	3.31	5.4	-3.59	4.22	4.64	8.58	0.79	3.53	3.82	-4.88	-0.47	0.44	3.28
Deutsche Global Income Builder A	0.64	-6.21	4.24	3.28	-4.2	-0.93	0.13	0.87	4.55	3.71	0.11	0.37	1.73	-0.1	2.8	0.24	2.67	1.39	1.37	-0.55	-1.7	0.58	0.86	-2.4	0.35	0.99	0.81	2.19	2.2	-1.22	1.46	-1.66	-1.13	2.52	0.67	2.34	-0.11	0.11	-1.43	2.34	0.14	2.51	-0.11	0.64	0.96	-2.53	0.12	0.65	1.73
Deutsche Global Income Builder C	0.51	-6.18	4.11	3.29	-4.28	-1.07	0	0.94	4.42	3.59	0.03	0.25	1.73	-0.19	2.81	0.12	2.56	1.39	1.26	-0.67	-1.71	0.46	0.87	-2.52	0.35	0.88	0.7	2.08	2.2	-1.22	1.35	-1.72	-1.25	2.53	0.45	2.35	-0.22	0.11	-1.54	2.23	0.06	2.52	-0.21	0.54	0.85	-2.54	0.02	0.65	1.63
Deutsche Global Income Builder Instl	0.64	-6.11	4.23	3.41	-4.23	-0.93	0.13	0.96	4.55	3.71	0.2	0.37	1.85	-0.13	2.8	0.36	2.63	1.5	1.25	-0.48	-1.59	0.58	0.94	-2.4	0.35	1.05	0.81	2.18	2.29	-1.22	1.46	-1.67	-1.02	2.51	0.64	2.34	0	0.08	-1.31	2.33	0.12	2.62	-0.11	0.72	0.85	-2.43	0.1	0.65	1.73
Deutsche Global Small Cap A	-0.52	-9.99	2.24	7.71	-3.71	-0.98	-2.19	-0.22	9.04	10.25	2.29	4.16	4.03	2.06	6.44	2.48	4.54	3.58	1.61	-0.07	-2.1	0.74	0.98	-5.67	0.81	4.22	4.39	9.19	4.19	-0.68	4.82	-2.82	-3.16	3.18	3.05	4.29	1.49	1.92	-4.7	3.89	5.88	7.82	-0.63	4.08	2.74	-6.34	-1.15	-2.69	3.98
Deutsche Global Small Cap C	-0.59	-10.1	2.27	7.66	-3.75	-1.07	-2.28	-0.29	9.01	10.14	2.24	4.05	3.99	1.98	6.35	2.4	4.48	3.57	1.5	-0.14	-2.13	0.67	0.92	-5.75	0.77	4.14	4.34	9.13	4.1	-0.74	4.78	-2.89	-3.23	3.11	2.99	4.22	1.43	1.84	-4.75	3.85	5.79	7.75	-0.7	4.02	2.67	-6.39	-1.19	-2.76	3.94
Deutsche Global Small Cap S	-0.46	-10.05	2.32	7.76	-3.7	-0.96	-2.21	-0.17	9.06	10.28	2.3	4.17	4.05	2.07	6.49	2.48	4.57	3.63	1.61	-0.07	-2.03	0.72	0.99	-5.66	0.83	4.24	4.41	9.23	4.2	-0.63	4.87	-2.82	-3.13	3.2	3.07	4.33	1.53	1.93	-4.68	3.91	5.91	7.86	-0.62	4.13	2.75	-6.32	-1.12	-2.65	4.01
Deutsche Gold & Precious Metals S	10.53	1.4	-7.42	0.43	10.53	2.98	-4.93	-6.53	0.29	9.73	3.57	10.53	10.53	8.66	10.53	10.53	-4.96	-8.73	1.05	8.16	-10.98	4.25	-1.69	-4.03	6.98	10.53	1.46	4.25	-6.68	-6.88	6.7	-6.46	-10.98	0.42	10.53	-3.96	4.46	10.53	-6.9	10.53	10.48	10.53	-9.66	9.65	10.53	-9.97	0.56	-0.47	3.57
Deutsche High Income A	1.52	-1.26	-0.62	4.64	1.3	1.5	1.58	1.77	5.05	0.89	2.85	-1.07	1.28	2.64	2.2	1.42	2.53	1.56	-0.46	0.7	-0.05	-1.53	1.47	1.46	1.46	1.81	1.98	1.41	1.94	0.32	1.56	-2.7	-1.34	1.46	1.81	1.98	0.5	-0.95	-0.23	0.7	0.94	1.07	0.7	0.69	0.88	0.14	-0.23	0.7	1.27
Deutsche High Income C	1.45	-1.32	-0.69	4.57	1.23	1.64	1.3	1.91	4.97	0.82	2.58	-1.14	1.21	2.76	1.94	1.35	2.46	1.68	-0.7	0.63	-0.12	-1.41	1.4	1.39	1.2	1.75	1.92	1.34	1.87	0.25	1.68	-2.76	-1.58	1.39	1.75	1.91	0.43	-0.83	-0.48	0.82	0.68	1	0.64	0.63	1	-0.11	-0.1	0.45	1.21
Deutsche Intermediate Tax/Amt Free S	1.06	1.88	-1.74	-0.56	2.24	-0.69	1.63	-0.1	0.6	2.06	-0.54	-3.33	0.77	2.57	-0.59	0.89	0.63	0.17	1.69	-0.79	-2.26	0.05	0.31	1.05	1.81	0.38	0.59	-1.07	1.09	0.5	-0.43	-0.91	1.48	0.71	0.42	-0.6	0.93	-0.63	-0.59	0.42	0.75	0.26	0.44	-0.73	-0.02	0.42	-0.35	1.05	1.23
Deutsche Large Cap Focus Growth A	0.38	-9.78	9.36	4.23	-7.22	-1.79	-0.06	1.54	6.63	4.11	-0.46	3.31	3.2	-2.39	5.18	0.42	3.01	1.71	0.4	-1.72	-1.57	1.86	0.94	-4.73	-0.93	1.12	0.93	3.21	3.2	-2.11	1.37	-1.17	-1.63	3.89	-0.04	4.86	-0.78	1.28	-1.14	3.72	-0.28	2.96	-1.44	1.14	0.23	-4.28	-0.16	-0.33	1.68
Deutsche Large Cap Focus Growth S	0.43	-9.76	9.34	4.3	-7.21	-1.83	0	1.58	6.63	4.13	-0.4	3.32	3.22	-2.36	5.17	0.41	3.07	1.73	0.39	-1.65	-1.55	1.89	0.97	-4.72	-0.92	1.11	0.96	3.26	3.2	-2.08	1.39	-1.16	-1.6	3.92	-0.04	4.87	-0.77	1.3	-1.13	3.7	-0.22	2.96	-1.42	1.17	0.27	-4.29	-0.12	-0.28	1.69
Deutsche Large Cap Value A	-0.06	-10.98	6.63	6.28	-5.53	-1.37	-2.08	-1.64	9.92	6.52	1.38	2.94	1.46	-1.89	7.39	0.81	5.9	0.9	1.51	-1.52	-1.04	1.29	1.13	-2.24	1	0.71	1.51	2.79	3.01	-1.72	2.88	-2.73	-2.17	1.89	-0.07	2.59	-0.53	0.87	-2.08	3.44	-0.27	3.04	0.4	0.98	2.65	-2.97	-0.16	2.15	1.75
Deutsche Large Cap Value C	-0.12	-10.98	6.56	6.22	-5.55	-1.49	-2.15	-1.71	9.92	6.34	1.35	2.89	1.4	-1.99	7.39	0.71	5.84	0.81	1.51	-1.58	-1.13	1.19	1.08	-2.29	0.91	0.66	1.46	2.74	2.95	-1.81	2.83	-2.8	-2.25	1.84	-0.13	2.5	-0.53	0.76	-2.12	3.35	-0.29	2.99	0.31	0.92	2.6	-3.06	-0.22	2.06	1.75
Deutsche Managed Municipal Bond S	1.07	2.51	-2.51	-0.4	2.27	-0.81	1.45	-0.06	0.82	2.21	-0.81	-2.8	0.61	2.75	-0.21	1.32	0.75	0.01	1.78	-1.19	-2.18	-0.03	0.17	1.11	1.74	0.49	0.76	-0.8	1.21	0.81	-0.15	-0.83	1.54	0.59	0.68	-0.13	0.8	-0.48	-0.51	0.48	0.95	0.39	0.71	-0.69	0.03	0.6	-0.47	1.37	1.47
Deutsche Massachusetts Tax-Free S	1.06	2.48	-2.32	-0.56	2.66	-0.97	1.37	-0.02	0.86	1.94	-0.57	-2.96	0.86	2.62	-0.42	1.52	0.77	0.1	2.09	-1.2	-2.3	-0.03	0.11	1.11	1.57	0.49	0.65	-0.89	1.41	0.65	-0.17	-0.82	1.62	0.57	0.47	-0.46	1.04	-0.75	-0.54	0.43	0.91	0.29	0.78	-0.83	-0.02	0.63	-0.54	1.25	1.39
Deutsche New York Tax-Free Income A	1.1	2.67	-2.43	-0.68	2.37	-0.87	1.69	-0.2	0.8	2.12	-0.84	-3.31	0.79	2.95	-0.52	1.29	0.73	-0.01	1.67	-1.17	-2.25	-0.02	0.24	1.21	1.72	0.4	0.55	-0.94	1.36	0.76	-0.38	-0.87	1.59	0.6	0.48	-0.28	0.87	-0.67	-0.68	0.33	0.98	0.23	0.89	-0.83	-0.15	0.51	-0.39	1.15	1.51
Deutsche New York Tax-Free Income C	1.02	2.7	-2.51	-0.75	2.22	-0.86	1.54	-0.18	0.73	2.05	-0.99	-3.38	0.82	2.88	-0.67	1.24	0.67	-0.07	1.71	-1.32	-2.22	-0.08	0.18	1.15	1.67	0.26	0.58	-0.99	1.3	0.62	-0.35	-1.02	1.61	0.54	0.43	-0.34	0.71	-0.73	-0.73	0.38	0.93	0.17	0.84	-0.9	-0.21	0.45	-0.46	1.09	1.36
Deutsche Science and Technology A	-1.74	-10.98	10.53	10.53	-10.98	-0.94	1.21	-1.07	10.51	9.63	-1.11	5.17	6.63	-2.21	9.85	1.31	2.03	3.7	-2.61	-2.42	-5.22	4.35	2.5	-10.49	-5.05	4.15	6.03	4.14	4.07	-5.33	0	-3.29	-3.69	8.37	-2.14	6.18	-1.43	1.73	-2.14	6.75	-0.34	3.77	-2.64	1.02	-0.42	-9.28	-2.51	-5.82	9.12
Deutsche Science and Technology C	-1.79	-10.98	10.53	10.53	-10.98	-1.05	1.06	-1.2	10.53	9.44	-1.13	4.93	6.63	-2.26	9.71	1.26	1.87	3.68	-2.66	-2.53	-5.4	4.28	2.42	-10.59	-5.06	4.12	5.93	4.06	4.01	-5.38	0	-3.43	-3.77	8.3	-2.24	6.1	-1.54	1.67	-2.26	6.72	-0.49	3.75	-2.67	0.88	-0.48	-9.26	-2.58	-5.95	9.03
Deutsche Small Cap Value A	1.35	-7.48	-0.33	2.55	0.28	-2.77	-1.9	-0.8	10.26	8.06	2.55	1.78	3.78	-0.36	8.52	3.82	4.03	3.1	3.64	1.47	-3.85	0.55	4.97	-2.4	0.32	4.51	0.95	7.71	2.35	-1.83	2.99	-1.71	-5.21	4.32	4.52	6.3	-1.13	2.11	-4.56	3.6	0.66	10.53	-1.63	4.88	2.47	-3.62	0.12	-2.03	1.88
Deutsche Small Cap Value C	1.31	-7.53	-0.41	2.39	0.29	-2.84	-1.93	-0.9	10.18	8.04	2.48	1.73	3.69	-0.42	8.46	3.77	3.97	3.05	3.55	1.43	-3.93	0.5	4.88	-2.46	0.26	4.46	0.9	7.68	2.25	-1.87	2.9	-1.74	-5.26	4.23	4.43	6.25	-1.17	2.03	-4.61	3.49	0.65	10.53	-1.68	4.8	2.45	-3.68	0.06	-2.1	1.82
Deutsche Strategic Government Secs A	0.74	0.74	0.29	0.06	0.97	0.28	0.54	-0.03	0.2	-0.03	0.09	-1.75	0.67	1.6	-0.52	0.29	0.64	0.52	0.52	0.33	-1.62	-0.13	0.81	0.81	1.27	0.1	0.68	-0.24	0.52	0.57	-0.36	-0.24	0.93	0.57	0.22	-0.35	0.82	-0.58	-0.59	0.36	1.07	0.12	0.12	-0.6	-0.42	-0.3	0.06	1.41	1.39
Deutsche Strategic Government Secs C	0.68	0.68	0.11	0.11	0.91	0.22	0.48	-0.2	0.25	-0.09	0.02	-1.92	0.61	1.66	-0.7	0.22	0.68	0.45	0.45	0.26	-1.7	-0.32	0.75	0.74	1.19	0.14	0.61	-0.32	0.44	0.49	-0.55	-0.32	0.85	0.6	0.15	-0.42	0.75	-0.65	-0.66	0.29	1	0.05	0.06	-0.66	-0.49	-0.25	-0.13	1.34	1.32
Deutsche Strategic Government Secs Instl	0.77	0.77	0.2	0.08	1.11	0.31	0.45	0	0.23	0	0.23	-1.84	0.7	1.75	-0.61	0.31	0.66	0.54	0.54	0.34	-1.5	-0.24	0.84	0.83	1.29	0.12	0.69	-0.23	0.53	0.58	-0.35	-0.24	0.94	0.58	0.23	-0.34	0.83	-0.58	-0.58	0.37	1.08	0.12	0.25	-0.71	-0.41	-0.17	0.07	1.43	1.41
Deutsche Strategic High Yld Tx-Fr S	0.87	1.84	-2.14	0.03	2.15	-0.61	1.29	-0.51	0.92	2.02	-0.3	-1.83	0.35	2.18	0.56	1.4	0.67	0.43	1.33	-0.73	-1.35	-0.21	0.17	0.94	1.47	0.65	0.89	-0.02	1.23	0.8	0.28	-0.55	1.43	0.94	0.76	0.21	0.86	-0.33	-0.24	0.32	0.9	0.5	0.73	-0.35	0.14	0.63	-0.11	1.1	1.39
Deutsche Unconstrained Income A	2.18	-0.27	-0.26	2.34	1.83	1.32	1.79	1.07	4.32	3.04	0.99	-2.5	0.35	2.6	0.56	1.01	3.43	0.96	0.12	0.98	-2.23	-0.97	1.19	1.18	2.05	1.8	1.99	1.54	1.95	0.48	0.48	-1.57	0.07	1.13	0.7	0.28	1.12	-0.55	-1.19	0.5	0.71	1.16	0.51	-0.57	0.95	0.07	-0.14	1.4	1.6
Deutsche Unconstrained Income C	2.11	-0.31	-0.31	2.03	2.01	1.26	1.73	1.01	4.24	2.75	1.16	-2.75	0.52	2.54	0.51	0.93	3.33	0.89	0.05	0.92	-2.27	-1.02	0.91	1.12	2.19	1.5	2.12	1.46	1.85	0.21	0.62	-1.83	0.21	0.84	0.84	0.21	1.04	-0.61	-1.25	0.22	0.85	1.08	0.44	-0.64	0.88	0	-0.42	1.32	1.74
DFA Continental Small Company I	-1.4	-10.46	3.04	5.43	1.88	-0.83	-2.87	-0.74	10.53	10.02	1.7	3.44	2.19	5.12	6.11	5.18	6.14	4.86	3.26	-2.08	-1.19	1.03	3.02	-3.31	0.6	5.16	3.74	10.53	5.14	1.42	6.35	-2.76	-2.7	0.21	2.71	6.17	3.32	2.53	-4.95	0.32	5.12	9.59	2.82	6.43	6.88	-4.87	-1.85	-0.28	2.61
DFA Five-Year Global Fixed-Income I	1.3	1.96	-0.09	-0.91	2.28	-0.37	1.47	0.06	0.36	2.26	-0.11	-2.76	-0.18	2.75	-1.27	0	0.83	0.76	1.04	1.1	-3.07	-0.48	0.29	0.78	1.92	0.2	0.66	-0.94	0.69	0.19	-0.47	-0.47	1.34	0.85	0.71	-0.66	0.95	-0.77	-0.38	0.19	0.26	0.1	0.2	-0.29	0.2	0.49	0.19	0.68	0.87
DFA Intermediate Govt Fixed-Income I	2.38	3.17	-1.1	-1.27	3.31	-0.73	2.44	-0.34	0.72	3.43	-0.67	-5.59	0.25	3.85	-1.7	0.17	0.95	0.93	1.43	1.37	-3.95	-0.69	0.71	1.04	2.58	0.33	0.93	-1.34	1.01	0.43	-0.94	-0.53	1.74	1.37	0.59	-1.61	1.81	-1.51	-0.96	0.53	0.78	-0.09	-0.09	-0.79	-0.36	0.09	0	1.37	1.62
DFA Japanese Small Company I	-1.4	-2.85	-7.94	-0.66	-0.77	0	7.36	0.76	4.41	6.15	7.73	1.27	8.65	6.33	3.88	-6.25	5.88	4.72	0.59	10.53	-3.23	-4.8	9.47	-6.28	1.49	-2.42	1.95	3.1	4.78	4	3.65	0.58	-2.74	-1.77	1.88	2.1	5.45	4.08	3.04	1.93	10.53	4.22	-6.03	4.41	1.92	-7.09	-3.83	-4.77	1.6
DFA Large Cap International I	-0.24	-10.41	5.27	4.4	-3.11	-4	-2.44	-1.95	9.46	5.96	2.37	2.31	2.26	3.05	5.99	2.16	7.4	1.29	2.23	0.75	-3.1	0.77	2.78	-3.75	0.65	1.96	3.37	6.33	4.52	-1.78	3.86	-2.36	-2.02	-0.63	1.44	3.04	3.68	3.31	-2.2	1.55	5.22	5.84	-0.67	3.69	4.85	-3.62	-0.39	1.07	2.63
DFA One-Year Fixed-Income I	0.3	0.3	0.29	-0.11	0.62	0.1	0.29	0.15	0.21	0.22	0.11	-0.27	0.09	0.49	-0.18	0.02	0.39	0.1	0.26	0.18	-0.37	-0.08	-0.09	0.31	0.42	-0.07	0.24	-0.23	0.21	0.1	0.05	0.03	0.41	0.31	0.16	-0.02	0.44	0.09	0.18	0.26	0.27	0.3	0.31	0.39	0.33	0.41	0.35	0.43	0.43
DFA Short-Term Government I	1.48	1.74	0.18	-0.9	2.12	-0.18	1.72	-0.09	0.63	2.31	-0.19	-3.52	-0.27	3.2	-1.51	-0.09	0.81	0.66	1.21	1.11	-3.01	-0.75	0.54	0.67	1.9	0.22	0.75	-1.02	0.54	-0.09	-0.66	-0.42	1.06	1.05	0.28	-1.04	1.05	-0.71	-0.29	0.29	0.29	0.29	0.19	0.25	0.39	0.29	0.39	0.39	0.48
DFA US Micro Cap I	-0.57	-6.74	2.57	8.36	-4.29	-2.23	-2.88	1.11	9.28	10.53	4.51	7.38	4.73	0.09	8.94	4.3	2.77	5.78	0.5	0.14	-4.09	0	4.41	-7.47	-1.52	5.01	1.84	8.97	4.58	-4.1	0.83	-3.23	-6.22	6.03	4.52	7.63	-1.39	0.61	-2.81	4.53	0.18	9.14	0.25	4.55	-0.41	-5.89	-0.89	-3.45	2.78
DFA US Small Cap I	0.09	-7.59	3.78	8.92	-5.5	-2.69	-3.22	0.95	10.08	10.53	2.69	6.3	5.01	-1.54	8.73	3.64	2.34	4.46	0.85	0.51	-4.1	1.05	4.37	-7.17	-1.44	4.89	1.91	8.75	3.47	-3.93	1.75	-2.89	-6.24	6.89	3.77	6.84	-1.41	0.64	-3.09	4.85	-0.25	9.09	-0.19	4.59	0.23	-5.45	-0.59	-3.84	2.79
Dodge & Cox Balanced	2.08	-5.86	2.13	6.04	-1.82	-1.73	-1.22	0.08	5.33	5.97	0.64	1.93	2.01	-0.19	3.81	1.31	4.48	2.92	1.64	-0.55	-1.94	0.43	1.81	-1.77	0.37	1.9	1.64	3.57	2.71	-1.26	1.8	-0.61	-1.37	1.87	0.59	2.28	0.69	0.41	-1.22	2.07	1.25	2.77	-0.22	0.97	1.7	-1.19	0.04	0.77	1.26
Dodge & Cox Income	1.45	1.67	-0.71	0.79	2.37	0.31	1.01	0.09	1.41	1.46	-0.08	-2.31	0.79	2.11	-0.54	0.47	1.16	0.7	0.69	0.46	-1.92	-0.55	0.4	0.71	1.57	0.38	0.63	-0.31	0.86	0.39	-0.08	-0.77	0.79	0.78	0.55	-0.16	0.7	-0.78	-0.24	0.24	0.55	0.32	0.16	-0.4	0	-0.08	0.08	1.06	1.37
Dodge & Cox Stock	2.34	-9.72	3.59	8.2	-3.59	-2.95	-2.35	-0.06	7.07	7.92	0.9	3.68	2.55	-1.02	5.6	1.7	6.05	3.96	1.95	-0.97	-2.2	0.75	2.57	-3	-0.1	2.94	2.34	5.89	3.94	-2.27	3	-0.54	-2.59	2.58	0.63	3.61	0.75	1.02	-1.77	3.1	1.71	3.99	-0.39	1.66	2.52	-1.72	0.04	0.63	1.24
Domini Social Equity Inv	0.05	-10.41	10.41	5.46	-6.39	-2.78	-1.67	0.87	8.21	5.28	1	2.72	1.51	-1.08	6.25	0.31	4.23	2.01	0.93	-1.1	-1.65	1.94	1.79	-4.03	0.11	0.18	1.47	3.94	3.57	-3.08	0.38	-2.16	-1.96	4.17	-0.77	4.72	-1.34	-0.17	-0.55	3.95	-0.81	2.1	0.75	0.42	0.29	-3.52	-0.27	0.03	3.06
Dreyfus Active MidCap A	-0.39	-6.21	3.89	5.1	-4.2	-3.32	-1.48	-0.59	6.41	9.66	0.65	1.83	4.6	-1.91	7.27	1.81	3.78	1.88	3.23	-0.42	-3.36	2.33	2.39	-5.4	0.36	3.18	2.31	3.93	4.4	-2.45	3.12	-0.91	-4.3	5.08	1.87	5.64	-0.11	1.69	-1.99	4.47	1.96	4.98	-1.66	2.44	1.31	-3.73	0.34	-2.54	1.74
Dreyfus Appreciation Investor	0.36	-10.54	8.44	1.81	-3.73	-3.4	-2.22	1.34	6.73	4.64	1.14	-0.44	1.1	0.06	3.8	1.28	5.16	1.05	2.1	-2.41	0.16	0.16	1.07	-2.8	0.54	-1.35	0.77	3.15	3.19	-1.14	3.5	-2.33	-0.98	2.56	-0.82	2.29	0.1	0.95	-1.79	2.38	-0.46	1.28	-0.55	0.95	1.91	-1.8	0.79	3.17	2.12
Dreyfus Balanced Opportunity J	2.56	-9.98	5.82	7.2	-3.96	-0.26	-2.27	-1.06	6.5	5.79	2.56	-0.41	0.82	0	2.6	1.63	4.53	1.34	0.69	-0.63	-1.54	-0.59	2.44	-2.75	0.82	-0.38	1.3	3.37	2.91	-1.94	0.31	-1.4	-0.95	2.55	-0.05	0.98	-0.41	-0.72	-2.7	2.56	0.59	2.12	-0.05	1.35	0.31	-2.2	-0.56	0.53	0.99
Dreyfus CA AMT-Free Municipal Bond Z	1.65	3.18	-3.02	-0.54	2.22	-0.79	1.69	0.08	1.08	2.61	-1.1	-4.24	1.1	2.9	-0.49	1.25	0.87	0.47	2.05	-0.75	-2.73	-0.26	0.5	1.29	2.13	0.59	0.93	-1.15	1.62	1.35	-0.7	-0.87	2.04	1.08	0.66	-0.59	1.35	-1.07	-0.8	0.54	1.28	0.07	0.86	-0.93	-0.27	0.49	-0.48	1.32	1.65
Dreyfus Connecticut A	1.04	2.51	-2.21	-0.38	2.3	-1.01	1.6	-0.36	1.19	2.67	-0.45	-4.17	0.88	2.97	-0.38	1.17	0.76	0.27	1.79	-0.63	-2.83	-0.31	0.35	1.39	1.79	0.43	0.77	-0.73	1.27	0.77	-0.5	-0.71	1.52	0.6	0.59	-0.46	0.94	-0.64	-0.47	0.19	0.78	0.2	0.5	-0.64	-0.07	0.37	-0.41	1.04	1.29
Dreyfus Connecticut C	0.98	2.45	-2.28	-0.44	2.24	-1.08	1.54	-0.42	1.05	2.62	-0.43	-4.24	0.82	2.91	-0.45	1.11	0.62	0.29	1.73	-0.77	-2.82	-0.37	0.29	1.24	1.81	0.37	0.71	-0.79	1.21	0.71	-0.56	-0.86	1.54	0.54	0.53	-0.53	0.79	-0.62	-0.54	0.12	0.72	0.14	0.45	-0.7	-0.13	0.3	-0.47	0.98	1.23
Dreyfus Disciplined Stock	0.78	-10.33	7.37	3.53	-5.2	-2.82	-1.22	0.72	7.34	3.84	0.61	1.85	1.34	-1.1	5.84	0.56	4.59	1.5	1.31	-1.39	-2.79	0.79	1.85	-3.46	0.29	0.85	1.56	4.67	2.59	-1.75	2.26	-1.4	-1.93	2.97	0.03	3.19	-1.03	1.5	-1.81	4.04	0.27	2.61	0.9	1.15	1.44	-3.46	-0.2	1.04	1.66
Dreyfus Fund Incorporated	-0.12	-10.75	8.86	5.22	-6.45	-2.85	-2	0.5	8.68	4.87	1.05	1.3	1.86	-1.36	5.23	0.66	5.15	1.15	1.14	-1.64	-2.19	1.28	1.79	-2.9	0.32	0.8	1.48	3.75	3.4	-2.15	1.5	-2.42	-2.02	3.3	0.28	3.19	-0.68	1.31	-1.73	4.41	0.47	2.82	-0.09	1.16	1.78	-3.32	-0.43	0.68	2.33
Dreyfus GNMA Z	0.85	0.79	0.07	0.04	1.25	0.2	0.64	-0.23	0.26	0.46	-0.1	-2.17	0.43	1.99	-0.32	0.16	1.01	0.54	1.14	0.31	-2.17	-0.36	0.53	1	1.44	-0.34	0.69	-0.54	0.87	0.61	-0.41	-0.21	0.98	0.51	0.27	-0.47	0.86	-0.43	-0.49	0.28	1.05	0.21	0.15	-0.63	-0.4	-0.26	0.02	1.24	1.3
Dreyfus Growth & Income	-0.08	-10.98	9.68	5.43	-6.82	-3.38	-1.52	0.51	9.16	5.56	0.44	0.94	2.18	-1.4	5.33	0.88	5.63	1.1	0.75	-1.41	-2.47	1.06	1.76	-3.29	0.5	0.35	1.62	3.68	3.71	-2.47	1.6	-2.36	-1.28	3	-0.49	3.4	-1.61	1.4	-1.81	4.28	-0.14	2.23	0	1.09	1.66	-4.36	-0.68	0.51	3.69
Dreyfus Intermediate Municipal Bond	0.73	1.47	-1.52	-0.47	2	-0.53	1.41	-0.03	0.55	2.23	-0.6	-3.44	0.86	2.67	-0.56	0.88	0.48	0.53	1.46	-0.54	-2.26	-0.16	0.34	1.06	1.74	0.44	0.58	-0.93	1.13	0.39	-0.52	-0.72	1.27	0.7	0.53	-0.52	0.93	-0.59	-0.66	0.38	0.83	0.18	0.43	-0.66	-0.09	0.49	-0.38	1.09	1.3
Dreyfus Massachusetts A	1.25	2.85	-2.32	-0.43	2.36	-0.57	1.62	-0.16	0.85	2.64	-0.91	-4.04	0.96	3.21	-0.6	1.18	0.77	0.49	2	-0.76	-2.56	-0.09	0.34	1.4	2.07	0.67	0.85	-1.03	1.44	1.26	-0.46	-0.86	1.77	0.83	0.57	-0.6	1.09	-0.86	-0.77	0.41	1.11	0.03	0.64	-0.69	-0.27	0.43	-0.45	1.13	1.46
Dreyfus Massachusetts C	1.18	2.78	-2.38	-0.49	2.29	-0.63	1.64	-0.3	0.87	2.49	-0.97	-4.1	0.89	3.14	-0.75	1.2	0.7	0.43	1.94	-0.83	-2.62	-0.16	0.28	1.24	2.09	0.6	0.78	-1.09	1.37	1.2	-0.52	-0.92	1.71	0.77	0.51	-0.66	1.02	-1	-0.75	0.35	1.02	-0.01	0.59	-0.75	-0.42	0.45	-0.6	1.15	1.4
Dreyfus Mid-Cap Growth F	-0.73	-7.38	5.98	2.63	-4.03	-1.91	-2.72	1.6	7.87	7.3	2.38	4.32	4.14	-3.36	7.59	3.53	1.7	2.51	2.45	0.53	-3.44	2.19	1.88	-5.79	0.28	3.62	4.03	3.88	5.47	-3.07	1.95	-1.19	-5.56	5.37	1.7	6.68	0.89	1.33	0.22	4.15	0.21	8.58	1.35	3.8	1.65	-4.68	-0.38	-3.42	2.55
Dreyfus MidCap Index	0.49	-8.14	4.31	5.72	-4.14	-2.92	-2.42	0.79	7.19	8.28	1.19	3.52	4.49	-1.6	7.53	3.43	1.66	2.1	2.39	0.37	-3.35	2.07	2.23	-4.69	-0.34	2.94	1.57	5.91	4.16	-2.6	3.29	-1.13	-3.92	5.95	2.3	5.2	-1.12	0.74	-2.18	4.85	0.63	5.87	-0.81	2.45	1.36	-4.56	0	-2.89	1.1
Dreyfus Municipal Bond	0.41	2.04	-2.33	-0.37	2.68	-0.79	1.8	-0.38	0.78	2.54	-0.73	-3.91	0.78	3.15	-0.5	1.17	0.79	0.33	1.65	-0.65	-2.36	-0.2	0.47	1.22	2.01	0.52	0.76	-0.79	1.31	0.96	-0.34	-0.72	1.63	0.98	0.78	-0.32	1.06	-0.89	-0.73	0.36	1.13	0.3	0.76	-0.65	-0.01	0.57	-0.33	1.23	1.39
Dreyfus Municipal Bond Opportunity A	0.41	1.69	-2.96	0.26	2.3	-0.58	1.46	-0.66	0.85	2.62	-0.53	-3.55	0.71	2.97	-0.39	1.22	0.76	0.46	1.73	-0.6	-2.44	-0.22	0.31	1.35	2.12	0.53	0.84	-0.85	1.53	0.99	-0.34	-0.77	1.53	0.91	0.75	-0.29	1	-0.76	-0.69	0.37	1	0.23	0.89	-0.31	-0.17	0.53	-0.34	1.15	1.45
Dreyfus Municipal Bond Opportunity C	0.43	1.55	-3.02	0.2	2.23	-0.64	1.4	-0.72	0.79	2.55	-0.59	-3.6	0.65	2.91	-0.45	1.16	0.7	0.4	1.67	-0.66	-2.5	-0.28	0.25	1.2	2.13	0.47	0.78	-0.91	1.47	0.93	-0.4	-0.82	1.46	0.85	0.69	-0.35	0.93	-0.82	-0.75	0.31	0.94	0.17	0.83	-0.37	-0.23	0.47	-0.4	1.09	1.39
Dreyfus New Jersey Municipal Bond A	0.91	1.99	-2.38	-0.32	2.72	-0.6	1.72	-0.23	1.19	2.69	-0.9	-4.77	1.15	3.38	-0.78	1.41	0.79	0.42	1.97	-0.84	-2.95	-0.25	0.35	1.35	1.98	0.64	0.88	-1.1	1.5	1.12	-0.35	-0.92	1.57	0.81	0.65	-0.32	0.88	-0.63	-0.78	0.2	0.98	0.22	0.64	-0.7	-0.18	0.52	-0.26	1.07	1.29
Dreyfus NY AMT-Free Municipal Bond A	1.29	2.71	-2.14	-0.57	2.48	-0.56	1.7	-0.3	0.72	2.47	-0.96	-4.06	1.17	2.99	-0.53	1.04	0.71	0.51	1.73	-0.71	-2.75	-0.27	0.33	1.28	2	0.5	0.58	-1.15	1.17	0.78	-0.51	-1.02	1.59	0.91	0.56	-0.64	1.06	-0.82	-0.88	0.39	1.12	0.06	0.78	-0.75	-0.15	0.48	-0.43	1.17	1.57
Dreyfus NY AMT-Free Municipal Bond C	1.23	2.65	-2.2	-0.63	2.42	-0.62	1.65	-0.36	0.65	2.4	-1.02	-4.12	1.11	2.93	-0.59	0.97	0.64	0.45	1.68	-0.78	-2.81	-0.33	0.26	1.22	1.94	0.44	0.51	-1.2	1.11	0.71	-0.57	-1.08	1.52	0.85	0.5	-0.71	1	-0.88	-0.95	0.33	1.03	0.02	0.72	-0.82	-0.21	0.41	-0.49	1.11	1.51
Dreyfus NY Tax-Exempt Bond	1.16	2.41	-2.05	-0.61	2.45	-0.53	1.66	-0.41	0.95	2.12	-0.92	-4	1.02	2.6	-0.58	0.99	0.81	0.35	1.71	-0.62	-2.57	-0.2	0.4	1.18	1.87	0.47	0.66	-1.04	1.23	0.95	-0.42	-0.93	1.61	0.96	0.66	-0.75	1.16	-0.87	-0.81	0.34	1.24	0.13	0.79	-0.87	-0.17	0.5	-0.42	1.24	1.5
Dreyfus Pennsylvania A	1.25	2.48	-2	-0.41	2.33	-0.48	1.68	-0.11	0.95	2.2	-1.08	-3.87	1.19	3.2	-0.91	1.28	0.76	0.32	1.98	-0.6	-2.46	-0.18	0.45	1.22	2.1	0.56	0.82	-1.16	1.51	1.19	-0.63	-1.1	1.69	1.12	0.67	-0.72	1.24	-0.92	-0.73	0.5	1.02	0.33	0.67	-0.91	-0.36	0.52	-0.43	1.28	1.58
Dreyfus Pennsylvania C	1.19	2.42	-2.12	-0.47	2.33	-0.54	1.62	-0.23	0.95	2.13	-1.14	-3.93	1.12	3.14	-0.97	1.21	0.69	0.26	1.92	-0.66	-2.52	-0.24	0.39	1.16	2.03	0.5	0.76	-1.22	1.38	1.13	-0.62	-1.16	1.63	1.06	0.55	-0.72	1.18	-0.98	-0.79	0.44	0.96	0.27	0.61	-0.97	-0.43	0.46	-0.49	1.15	1.52
Dreyfus Research Growth Z	0	-10.09	7.99	5.04	-6.52	-2.41	-1.48	1.14	8.94	5.17	0.72	0.86	2.28	-1.53	5.65	0.8	5.18	0.63	0.88	-1.16	-2.53	1.17	1.54	-3.28	0.52	0.52	1.16	2.81	3.52	-2.89	0	-1.85	-1.39	4.24	-0.62	4.34	-1.19	1.32	-0.83	4.55	0.11	2.29	-0.56	1.24	0	-4.99	-0.15	-1.66	2.66
Dreyfus S&P 500 Index	0.6	-10.92	8.78	5.84	-5.93	-2.66	-1.52	0.94	8.24	5.22	1.24	1.68	1.93	-1.11	5.6	0.84	5.2	1.82	1.33	-1.55	-1.61	1.36	1.89	-3.35	0.37	1.05	1.49	3.99	3.37	-2.5	2.06	-1.79	-1.91	3.14	0.09	3.7	-0.94	0.75	-1.72	3.75	0	2.61	0.24	1.2	1.29	-2.92	0.11	0.56	2.35
Dreyfus Short-Intermediate Muni Bd D	0.29	0.52	-1.57	0.16	1.23	0.19	0.69	-0.21	0.24	0.7	-0.08	-0.54	0.3	0.92	-0.08	0.14	0.06	0.3	0.52	-0.18	-0.73	-0.19	0.04	0.52	0.67	0.11	0.11	-0.28	0.38	-0.04	-0.14	-0.19	0.27	0.28	0.35	-0.04	0.28	0.04	-0.19	0.12	0.29	0.22	0.12	-0.01	0.14	0.3	0.06	0.39	0.56
Dreyfus Third Century Z	0.15	-10.6	8.35	4.01	-6.67	-2.7	-0.65	0.82	6.84	5.18	0.58	2.59	1.26	-1.11	6.03	1.98	2.85	2.02	0.74	-1.35	-2.24	2.04	1.5	-4.79	-1.68	1.31	1.17	4.1	3.32	-2.14	0.49	-1.94	-2.1	4.79	-1.2	5.12	-2.78	0.6	-1.42	4.93	-0.44	1.73	0.34	1.36	-0.56	-3.59	-0.35	-1.17	2.84
Dreyfus Ultra Short Income Z	0.4	0.85	-0.52	-0.37	1.2	-0.06	0.98	0.3	-0.1	1.17	0.14	-1.28	0.35	1.58	-0.44	-0.44	0.07	-0.22	0.07	0.19	-0.78	-0.38	-0.02	0.28	0.49	-0.02	0.48	-0.21	0.5	0.26	-0.21	-0.05	0.55	0.3	0.19	-0.36	0.54	-0.01	-0.1	0.22	0.26	0.18	0.16	0	0.2	0.15	0.03	0.61	0.74
Dreyfus US Treasury Intermediate Term	0.72	1.81	-1.13	-0.98	2.5	-0.54	1.9	0.26	-0.5	2.85	-0.17	-2.01	0.91	1.88	-0.62	-0.61	-0.13	-0.37	0.32	-0.17	-2.37	-0.29	-0.02	0.66	1.4	0.15	0.05	0.08	1.41	0.23	-0.35	-0.14	1.18	0.78	0.42	-0.51	0.99	-0.85	-0.53	0.33	0.77	-0.17	0.2	-0.57	-0.19	0.11	0.24	1	1
Dreyfus US Treasury Long-Term	1.8	3.13	-2.09	-1.04	3.5	-0.66	3.48	-0.41	-0.25	4.76	-1	-5.09	1.55	5.37	-1.52	-1.13	-0.24	-1.36	0.98	0.39	-4.3	-0.32	0.4	1.34	3.48	0.71	0.63	-0.88	2.97	1.75	-1.17	-0.71	3.34	2.51	1.45	-2.4	2.8	-2.92	-1.84	0.62	2.31	-0.99	0.71	-3.39	-2.03	-0.02	0.72	1.92	2.67
Dreyfus/The Boston Co Sm/Md Cp Gr I	0.53	-5.7	5.2	5.75	-5.81	-2.82	-3.18	1.57	7.16	8.78	2.29	7.18	5.38	-1.04	8.22	4.87	1.11	3.86	3.54	0.43	-5.19	2.96	2.18	-6.05	-3.27	5.63	3.11	7.58	2.88	-2.88	1.6	-2.37	-4.52	5.92	2.96	6.05	0.22	1.02	-2.89	3.57	0.29	7.23	-1.2	4.6	0.65	-4.37	-0.2	-3.1	2.85
Dupree KY Tax-Free Income	0.93	1.7	-1.06	0.1	1.31	0.24	0.99	0.9	0.75	1.4	-0.42	-2.61	0.65	2.5	-0.67	1.15	0.63	0.36	1.9	-0.93	-1.6	-0.56	0.5	1.17	1.82	0.61	0.75	-0.82	0.89	0.88	-0.59	-0.7	1.54	0.74	0.34	-0.31	0.86	-0.85	-0.59	0.46	0.87	0.33	0.7	-0.85	-0.21	0.48	-0.47	1.29	1.54
Dupree KY Tax-Free Short-to-Medium	0.68	1.42	-0.62	0.1	0.86	0.11	0.83	0.28	0.46	1.2	-0.11	-2.32	0.45	2.51	-0.67	0.43	0.44	0.24	1.71	-0.86	-1.61	-0.68	0.25	0.52	1.66	0.25	0.33	-0.75	0.74	0.09	-0.53	-0.56	0.86	0.33	0.21	-0.57	0.62	-0.15	-0.52	0.24	0.44	0.24	0.03	-0.33	0.05	0.25	-0.13	0.66	1.05
Eagle Capital Appreciation A	2.93	-6.9	7.59	7.33	-6.52	-1.85	-3.94	2.08	10.53	5.93	0.19	0.86	3.27	-4.12	6.07	0.09	4.64	0.77	0.68	-0.59	-0.43	-0.56	1.16	-4.94	2.33	1.18	4.33	3.24	5.14	-4.32	-1.04	-1.86	-2.92	3.98	2.4	4.26	0.27	0.34	-1.63	6.32	-0.18	5.59	-1.14	0.9	3.03	-3.92	-0.8	-1.33	1.74
Eagle Capital Appreciation C	2.86	-6.96	7.48	7.3	-6.54	-1.97	-4.01	2.03	10.53	5.87	0.1	0.81	3.18	-4.15	5.97	0.05	4.57	0.74	0.64	-0.64	-0.5	-0.64	1.11	-4.98	2.26	1.13	4.18	3.17	5.1	-4.4	-1.08	-1.91	-2.97	3.93	2.33	4.21	0.21	0.25	-1.68	6.27	-0.43	5.53	-1.2	0.83	3	-4.01	-0.84	-1.42	1.67
Eagle Growth & Income A	1.57	-6.78	4.5	3.6	-4.66	-0.75	-2.06	2.1	8.9	7.58	1.58	0.56	1.36	-0.36	4.62	0.69	4.35	2.31	0.56	-1.04	-3.71	-0.25	1.52	-3.69	0.17	2.16	1.62	4.36	5.7	-1.07	2.78	0	-0.92	1.3	1.28	2.17	-0.07	0.95	-1.44	3.1	1.21	2.8	0.29	2.05	1.69	-2.56	0.44	3.05	2.49
Eagle Growth & Income C	1.38	-6.71	4.38	3.45	-4.62	-0.88	-2.1	2.14	8.78	7.51	1.51	0.5	1.3	-0.46	4.55	0.7	4.2	2.27	0.49	-1.06	-3.79	-0.34	1.47	-3.77	0.18	2.03	1.64	4.26	5.64	-1.17	2.75	-0.08	-0.97	1.24	1.23	2.11	-0.15	0.89	-1.51	3.01	1.05	2.86	0.15	2.02	1.61	-2.69	0.45	2.98	2.4
Eaton Vance AMT-Free Municipal Income A	1.27	2.79	-2.6	-0.41	2.32	-1.01	1.44	0.12	1.04	2.29	-0.7	-3.15	1.19	3.27	-0.18	1.96	0.85	0.44	1.93	-1.4	-1.6	-0.37	0.03	1.41	1.4	0.75	0.86	-0.08	1.17	1.05	0.28	-0.49	1.13	0.63	0.79	0.29	1.31	-1.03	-0.85	0.57	1.3	0.58	1.56	-0.54	-0.16	0.67	-0.97	1.81	2.09
Eaton Vance AMT-Free Municipal Income B	1.23	2.61	-2.69	-0.39	2.27	-1.07	1.41	0.03	1.01	2.12	-0.76	-3.16	1.1	3.25	-0.23	1.9	0.68	0.39	1.88	-1.49	-1.68	-0.33	-0.18	1.5	1.19	0.71	0.88	-0.1	1.01	0.99	0.32	-0.67	1.07	0.56	0.73	0.23	1.25	-1	-0.92	0.51	1.24	0.41	1.51	-0.61	-0.22	0.61	-0.94	1.65	2.14
Eaton Vance AMT-Free Municipal Income I	1.31	2.7	-2.61	-0.32	2.38	-0.96	1.37	0.26	1.01	2.25	-0.68	-3.11	1.25	3.24	-0.11	1.95	0.84	0.56	1.91	-1.41	-1.59	-0.28	-0.01	1.54	1.25	0.84	0.95	-0.1	1.23	1.01	0.31	-0.49	1.18	0.63	0.78	0.32	1.34	-0.98	-0.82	0.57	1.34	0.58	1.57	-0.53	-0.09	0.67	-0.93	1.8	2.15
Eaton Vance AZ Municipal Income A	1.14	2.55	-2.19	-0.72	2.29	-0.5	1.61	0.01	0.91	1.73	-0.51	-3.12	0.85	2.6	-0.09	1.33	0.72	0.11	1.5	-1	-1.74	-0.1	0.62	1.26	1.46	0.51	0.93	-1.03	1.35	1.02	-0.04	-0.82	1.33	0.61	0.68	0.18	0.69	-0.34	-0.55	0.47	1.21	0.27	1.06	-0.14	0.05	0.48	-0.56	1.31	1.51
Eaton Vance AZ Municipal Income B	1.02	2.43	-2.17	-0.87	2.25	-0.57	1.55	-0.13	0.9	1.73	-0.58	-3.2	0.72	2.53	-0.09	1.25	0.62	0.09	1.43	-1.01	-1.86	-0.1	0.51	1.24	1.35	0.46	0.79	-1	1.29	0.99	-0.06	-0.95	1.26	0.53	0.68	0.05	0.6	-0.33	-0.61	0.3	1.15	0.31	0.93	-0.24	0.02	0.4	-0.53	1.15	1.51
Eaton Vance Balanced A	1.22	-3.82	3.55	6.46	-5.31	-2.4	-1.44	2.09	5.32	7.77	2.35	1.76	3.13	-1.68	1.37	0.84	1.43	1.49	1.79	-0.08	-3.7	0.33	3.25	-2.1	-0.99	2.92	1.46	4.01	2.91	-1.8	1.84	-2.5	-3.1	3.67	1.77	2.74	0.89	0.45	-2.64	2.71	1.51	4.64	-1.11	2.19	0.55	-3.28	0.03	0.28	1.7
Eaton Vance Balanced B	1.41	-3.97	3.46	6.26	-5.28	-2.36	-1.65	2.12	5.25	7.8	2.22	1.6	3.06	-1.62	1.28	0.72	1.39	1.42	1.75	-0.17	-3.79	0.36	3.12	-2.16	-1.15	3	1.31	4.04	2.82	-1.93	1.8	-2.57	-3.14	3.58	1.79	2.67	0.71	0.39	-2.57	2.66	1.32	4.64	-1.25	2.14	0.55	-3.28	-0.17	0.28	1.7
Eaton Vance Balanced C	1.36	-3.92	3.38	6.32	-5.31	-2.35	-1.61	2.1	5.26	7.71	2.32	1.58	3.01	-1.6	1.34	0.66	1.46	1.3	1.83	-0.18	-3.78	0.37	3.08	-2.17	-1.11	2.95	1.36	4.04	2.79	-1.93	1.8	-2.61	-3.11	3.57	1.81	2.71	0.74	0.33	-2.61	2.64	1.32	4.78	-1.24	2.13	0.55	-3.41	-0.03	0.14	1.84
Eaton Vance CT Municipal Income A	0.78	2.34	-2.06	-0.44	2.2	-0.43	1.39	0.13	1.04	1.76	-0.18	-3.63	0.78	2.27	-0.08	1.31	0.66	0.19	1.55	-0.81	-1.85	-0.18	0.09	1.34	1.24	0.38	0.94	-0.93	1.14	1.12	-0.41	-0.75	1.4	0.55	0.43	-0.21	0.92	-0.59	-0.5	0.44	0.73	0.35	0.98	-0.5	-0.04	0.45	-0.61	1.31	1.59
Eaton Vance CT Municipal Income B	0.74	2.26	-2.13	-0.52	2.07	-0.41	1.36	0.04	0.98	1.71	-0.35	-3.62	0.69	2.24	-0.13	1.24	0.59	0.15	1.49	-0.88	-1.93	-0.23	0	1.31	1.14	0.33	0.77	-0.88	1.08	0.97	-0.38	-0.92	1.44	0.4	0.47	-0.28	0.76	-0.66	-0.57	0.37	0.76	0.29	0.92	-0.66	-0.01	0.38	-0.68	1.25	1.53
Eaton Vance Dividend Builder A	1.71	-8.29	7.59	2.67	0.85	-2.91	-2.9	1.55	6.17	9.15	1.18	-2.82	1.27	1.82	3.59	1.61	6.34	2.18	1.52	0.54	-2.46	0.07	2.1	0.85	2.05	2.96	4.67	5.24	3.12	-0.3	3.8	-0.36	0.24	1.79	5.1	3.88	3.83	3.64	-5.22	0.83	1.79	6.06	-0.52	-0.68	2.47	-0.63	0.93	3.98	3.3
Eaton Vance Dividend Builder C	1.66	-8.39	7.67	2.5	0.7	-3.01	-2.8	1.42	6.02	9.24	1.1	-2.97	1.29	1.7	3.46	1.63	6.26	2.12	1.53	0.41	-2.51	0.05	1.97	0.74	2.01	2.97	4.55	5.28	2.93	-0.3	3.67	-0.34	0.12	1.74	5.04	3.85	3.77	3.54	-5.28	0.75	1.81	5.9	-0.58	-0.75	2.49	-0.77	0.87	3.91	3.32
Eaton Vance Floating-Rate Advantage B	-0.31	0.12	-0.78	0.66	0.54	0.54	0.37	0.18	1.08	0.83	0.94	0.72	0.26	0.58	0.59	0.46	0.57	0.89	0.44	0.46	0.67	0.01	0.57	0.48	0.04	0.27	0.4	0.38	0.4	0.42	0.38	0.43	0.02	0.03	0.46	0.59	0.59	0.38	0.32	0.3	0.54	0.57	0.52	0.68	0.57	0.28	0.16	0.41	0.54
Eaton Vance GA Municipal Income A	0.96	2.32	-2.3	-0.45	2.48	-0.96	1.46	0.1	1.47	2.32	-0.02	-3.64	0.75	2.9	0.31	1.25	0.83	0.62	1.74	-0.93	-2.2	-0.54	0.73	1.28	1.38	0.51	0.84	-0.65	1.27	0.94	-0.26	-0.64	1.46	0.62	0.49	-0.02	0.61	-0.56	-0.78	0.38	0.39	0.5	1.1	0.07	-0.06	0.71	-0.7	1.47	1.56
Eaton Vance GA Municipal Income B	0.88	2.21	-2.29	-0.57	2.51	-1.04	1.46	-0.06	1.45	2.24	-0.07	-3.74	0.75	2.7	0.27	1.22	0.73	0.66	1.67	-1	-2.29	-0.54	0.52	1.3	1.32	0.46	0.73	-0.71	1.25	0.84	-0.38	-0.64	1.33	0.54	0.42	-0.06	0.53	-0.56	-0.77	0.21	0.42	0.32	1.1	0.02	-0.09	0.52	-0.69	1.43	1.42
Eaton Vance Government Obligations A	0.19	1.37	0.18	-0.56	1.31	-0.14	0.39	-0.09	0.54	0.67	-0.29	-1.69	-0.52	1.33	-1	0.03	0.49	0.33	0.67	0.37	-1.28	-0.15	0.36	0.6	0.82	-0.1	0.23	-0.58	0.65	0.05	-0.46	0.69	1.01	0.46	0.33	-0.57	0.7	-0.36	-0.12	0.41	0.29	0.29	0.1	-0.02	0.24	-0.02	-0.07	0.92	1.17
Eaton Vance Government Obligations B	0.18	1.2	0.17	-0.68	1.24	-0.11	0.35	-0.13	0.47	0.5	-0.37	-1.77	-0.5	1.26	-1.08	0	0.41	0.37	0.48	0.26	-1.25	-0.24	0.21	0.58	0.74	-0.09	0.24	-0.72	0.58	-0.11	-0.3	0.51	0.89	0.51	0.23	-0.69	0.78	-0.57	-0.16	0.35	0.23	0.23	0.04	0.05	0.04	-0.09	0.01	0.85	0.96
Eaton Vance Government Obligations C	0.18	1.32	0.05	-0.68	1.35	-0.23	0.32	-0.1	0.47	0.62	-0.37	-1.89	-0.5	1.26	-1.08	0	0.53	0.23	0.5	0.25	-1.22	-0.26	0.39	0.42	0.77	-0.13	0.24	-0.74	0.58	0.02	-0.43	0.51	0.89	0.51	0.23	-0.69	0.78	-0.58	-0.02	0.21	0.36	0.09	0.04	0.05	0.04	-0.09	0.01	0.85	0.96
Eaton Vance High Income Opportunities B	1.34	-1.04	-1.24	4.89	1.61	1.75	1.42	2.56	5.66	0.77	3.66	-0.51	1.75	2.61	2.92	1.5	2.66	2.42	-0.51	0.11	0.47	-1.62	1.47	0.24	1.21	1.27	1.77	2	1.55	-0.34	1.5	-2.03	-1.33	1.03	1.79	1.98	0.61	-0.37	-1.32	1	0.82	1.6	0.94	0.61	0.78	0.22	-0.18	0.81	1
Eaton Vance High Income Opportunities C	1.22	-1.11	-1.09	4.81	1.62	1.88	1.42	2.64	5.48	0.92	3.45	-0.37	1.64	2.63	3.02	1.28	2.78	2.43	-0.52	0.08	0.56	-1.67	1.43	0.38	1.25	1.08	1.78	1.95	1.76	-0.54	1.56	-2.1	-1.3	1.23	1.8	1.79	0.76	-0.57	-1.2	1	0.82	1.6	0.94	0.61	0.78	0.22	-0.18	0.81	1
Eaton Vance Income Fund of Boston A	1.07	-1.17	-0.97	4.51	1.42	1.76	1.3	2.82	5.22	0.78	3.47	-0.56	1.61	2.57	2.87	1.51	2.79	2.11	-0.42	0.09	0.38	-1.63	1.51	0.38	1.34	1.31	1.78	1.88	1.57	-0.28	1.5	-2.26	-1.25	1.3	1.75	1.91	0.64	-0.48	-0.93	0.94	0.8	1.59	1.04	0.63	0.77	0.17	-0.01	0.8	1.11
Eaton Vance Income Fund of Boston I	1.21	-1.13	-0.97	4.59	1.2	1.79	1.54	2.67	5.28	0.8	3.48	-0.47	1.63	2.43	3.1	1.4	2.74	2.3	-0.48	0.08	0.45	-1.62	1.53	0.45	1.26	1.36	1.89	1.83	1.7	-0.37	1.5	-2.15	-1.19	1.22	1.86	1.86	0.66	-0.41	-1.07	1.12	0.82	1.45	1.06	0.65	0.95	0.18	0.01	0.82	1.13
Eaton Vance Large-Cap Value A	1.53	-9.34	6.2	3.22	-3.27	-3.14	-2.56	0.35	6.56	4.76	1.65	0.54	2.15	-0.68	5.77	1.44	4.83	1.22	2.01	-0.56	-2.78	1.43	2.19	-1.25	0.8	2.71	0.9	5.19	3.04	-1.42	3.97	-0.97	-2.05	2.51	1.72	4.19	-0.17	1.87	-2.34	3.34	0.54	3.2	0.21	1.18	2.57	-2.1	0.77	2.03	0.76
Eaton Vance Large-Cap Value C	1.49	-9.4	6.04	3.23	-3.3	-3.24	-2.6	0.29	6.47	4.74	1.54	0.5	2.05	-0.74	5.71	1.41	4.75	1.18	1.97	-0.65	-2.88	1.41	2.05	-1.29	0.8	2.6	0.85	5.1	3	-1.49	3.93	-1.04	-2.1	2.41	1.64	4.2	-0.3	1.87	-2.43	3.29	0.47	3.15	0.11	1.15	2.52	-2.2	0.74	1.98	0.71
Eaton Vance MD Municipal Income A	1.02	2.55	-2.14	-0.45	1.98	-0.33	1.6	0.08	0.99	1.82	-0.53	-3.67	0.83	1.97	-0.02	1.22	0.93	0.19	1.61	-0.84	-2.1	-0.44	0.29	1.05	1.26	0.49	0.61	-0.56	1.15	1.44	0.03	-0.66	1.22	0.49	0.47	0.17	0.8	-0.57	-0.46	0.48	1.13	0.28	1.19	-0.04	-0.05	0.59	-0.89	1.45	1.75
Eaton Vance MD Municipal Income B	0.92	2.47	-2.27	-0.45	2	-0.43	1.44	0.05	0.98	1.74	-0.53	-3.86	0.8	1.99	-0.13	1.17	0.93	0.03	1.54	-0.99	-2.06	-0.52	0.2	1.06	1.08	0.44	0.51	-0.61	1.12	1.39	0	-0.74	1.18	0.41	0.31	0.13	0.8	-0.65	-0.55	0.51	0.91	0.32	1.16	-0.16	-0.08	0.51	-1.04	1.5	1.67
Eaton Vance MN Municipal Income A	0.45	1.51	-1.36	0	1.65	-0.41	1.06	0.23	0.87	1.07	-0.55	-1.62	0.66	1.52	0.43	1.28	0.73	0.29	1.55	-0.88	-1.35	-0.27	0.27	0.83	1.27	0.48	1.04	-0.71	1.48	1.36	-0.19	-0.58	1.24	0.71	0.48	0.28	0.81	-0.59	-0.38	0.69	0.92	0.59	1.09	-0.16	-0.07	0.59	-0.5	1.03	1.45
Eaton Vance MN Municipal Income B	0.41	1.34	-1.4	-0.04	1.53	-0.52	1.06	0.19	0.78	1.07	-0.66	-1.64	0.55	1.4	0.38	1.25	0.65	0.22	1.51	-0.96	-1.38	-0.3	0.18	0.76	1.11	0.43	0.9	-0.77	1.54	1.22	-0.21	-0.78	1.32	0.62	0.41	0.12	0.82	-0.59	-0.49	0.61	0.92	0.41	1.08	-0.29	-0.1	0.51	-0.5	1.02	1.31
Eaton Vance MO Municipal Income A	1.14	2.11	-1.91	-0.47	2.25	-0.46	1.39	0.14	1.02	1.81	-0.65	-2.91	0.96	2.35	-0.16	1.23	0.64	0.44	1.79	-0.89	-1.86	0.23	0.72	1.14	1.73	0.51	0.82	-0.88	1.32	1	-0.13	-0.79	1.59	0.99	0.66	-0.31	0.97	-0.82	-0.92	0.57	1.08	0.58	1.24	-0.71	-0.24	0.58	-0.84	1.6	1.78
Eaton Vance MO Municipal Income B	1.03	2.13	-2.1	-0.46	2.23	-0.53	1.33	0.01	0.99	1.72	-0.72	-2.92	0.91	2.31	-0.33	1.17	0.63	0.29	1.78	-0.93	-1.89	0.2	0.59	1.13	1.6	0.37	0.87	-0.96	1.26	0.97	-0.23	-0.83	1.51	0.87	0.66	-0.4	0.94	-0.85	-0.95	0.49	0.95	0.58	1.09	-0.76	-0.33	0.58	-0.88	1.51	1.67
Eaton Vance National Ltd Mat Muni Inc A	0.91	1.82	-1.65	-0.23	2.01	-0.41	1.43	0.17	0.83	2.11	-0.35	-2.73	0.73	2.53	-0.21	1.2	0.63	0.27	1.47	-0.8	-1.48	0.15	0.11	1.17	1.3	0.56	0.61	-0.61	0.96	0.72	-0.27	-0.91	1.49	0.65	0.52	-0.36	0.84	-0.52	-0.36	0.43	0.85	0.51	0.89	-0.13	0.11	0.64	-0.42	1.2	1.31
Eaton Vance National Ltd Mat Muni Inc B	0.74	1.76	-1.72	-0.2	1.93	-0.57	1.47	0.11	0.77	2.04	-0.41	-2.79	0.67	2.37	-0.27	1.13	0.57	0.21	1.51	-0.89	-1.6	0.18	0.05	1.1	1.23	0.39	0.55	-0.58	0.89	0.55	-0.22	-0.97	1.43	0.58	0.46	-0.42	0.78	-0.59	-0.52	0.46	0.78	0.45	0.73	-0.19	0.15	0.57	-0.49	1.14	1.25
Eaton Vance National Ltd Mat Muni Inc C	0.77	1.76	-1.63	-0.33	1.94	-0.5	1.45	0.08	0.8	1.95	-0.35	-2.79	0.63	2.48	-0.32	1.2	0.48	0.3	1.39	-0.84	-1.56	0.07	0.17	1.03	1.21	0.48	0.57	-0.64	0.9	0.58	-0.35	-0.85	1.4	0.5	0.47	-0.36	0.81	-0.65	-0.47	0.37	0.82	0.46	0.77	-0.23	0.15	0.59	-0.54	1.2	1.21
Eaton Vance National Municipal Income A	1.56	2.93	-3.26	-0.17	3.2	-1.92	1.23	-1.19	2.25	2.98	0.12	-2.19	0.52	4.04	0.24	2.26	0.6	1.05	1.64	-1.2	-1.2	-0.33	0.02	1.35	1.25	1.13	0.95	0.02	1.75	1.53	0.4	-0.64	1.51	0.88	1.02	1.12	0.58	-0.75	-0.48	0.67	1.66	0.67	1.69	0.14	0.11	0.65	-0.67	2.06	1.85
Eaton Vance National Municipal Income B	1.6	2.77	-3.28	-0.15	3.19	-2.01	1.26	-1.28	2.24	2.93	0.04	-2.12	0.39	4.15	0.11	2.25	0.66	0.97	1.6	-1.23	-1.29	-0.36	-0.07	1.33	1.1	1.04	0.9	0.07	1.68	1.35	0.43	-0.78	1.43	0.95	0.91	1.01	0.53	-0.79	-0.51	0.58	1.6	0.52	1.72	0.08	-0.04	0.67	-0.73	2	1.79
Eaton Vance National Municipal Income C	1.63	2.75	-3.26	-0.22	3.18	-2.09	1.17	-1.25	2.19	3.03	0	-2.27	0.43	4.02	0.13	2.22	0.53	0.97	1.63	-1.29	-1.24	-0.41	0.01	1.3	1.16	1.05	0.82	0.04	1.74	1.4	0.34	-0.73	1.49	0.88	0.94	0.94	0.64	-0.85	-0.55	0.62	1.6	0.61	1.63	0.08	-0.04	0.67	-0.73	2	1.79
Eaton Vance National Municipal Income I	1.66	2.84	-3.14	-0.2	3.23	-1.89	1.21	-1.1	2.19	3.1	0.1	-2.18	0.54	4.14	0.14	2.32	0.72	1.01	1.66	-1.22	-1.22	-0.28	0.11	1.44	1.23	1.1	1.01	0.01	1.77	1.54	0.41	-0.7	1.62	0.94	1	1.1	0.62	-0.72	-0.43	0.67	1.69	0.69	1.79	0.08	0.13	0.67	-0.65	2.08	1.87
Eaton Vance NC Municipal Income A	0.82	1.64	-2.28	-0.14	2.32	-1.16	1.32	-0.12	1.13	1.55	-0.55	-2.52	0.74	2.12	-0.02	1.33	0.81	0.18	1.93	-1.06	-1.82	-0.35	0.17	1.05	1.15	0.38	0.39	-0.47	0.93	1.13	0.02	-1.01	1.23	0.37	0.36	0.37	0.26	0.04	-0.17	0.14	0.37	0.81	0.98	-0.17	-0.18	0.37	-0.61	1.47	1.67
Eaton Vance NC Municipal Income B	0.75	1.66	-2.44	-0.17	2.25	-1.23	1.3	-0.05	1.02	1.51	-0.56	-2.58	0.62	1.94	-0.03	1.29	0.8	0.04	1.86	-1.12	-1.81	-0.48	0.09	1.07	1	0.34	0.31	-0.54	0.93	1.01	-0.12	-0.98	1.2	0.31	0.29	0.2	0.2	0	-0.29	0.2	0.31	0.71	0.98	-0.29	-0.2	0.31	-0.71	1.43	1.61
Eaton Vance NY Municipal Income A	1.34	2.61	-2.76	-0.54	2.36	-0.79	1.68	0.22	1.23	2.24	-0.7	-3.79	1.27	3.32	-0.33	1.59	0.84	0.23	1.94	-1.3	-2.22	-0.14	0.04	1.67	1.84	0.5	0.7	-0.89	1.36	1.06	0.09	-0.8	1.33	0.68	0.65	-0.17	0.94	-1.1	-1.02	0.56	1.36	0.2	1.87	-0.84	-0.39	0.86	-0.96	1.83	1.9
Eaton Vance NY Municipal Income B	1.32	2.53	-2.77	-0.61	2.26	-0.86	1.7	0.17	1.22	2.25	-0.83	-3.76	1.17	3.37	-0.34	1.65	0.87	0.17	1.9	-1.34	-2.15	-0.34	0.15	1.46	1.8	0.45	0.59	-0.9	1.31	0.95	0.14	-0.94	1.28	0.6	0.65	-0.28	0.92	-1.22	-0.98	0.48	1.3	0.13	1.71	-0.71	-0.45	0.79	-1.02	1.66	1.92
Eaton Vance OR Municipal Income A	0.74	1.86	-3.24	-0.1	2.56	-1.23	1.14	-0.2	1.27	2.11	0.21	-2.36	0.44	2.34	0.64	1.46	0.74	0.63	1.22	-1.13	-0.92	-0.19	0.21	0.76	0.12	0.11	0.34	0.22	1.08	0.85	0.07	-0.52	1.37	0.11	0.6	0.4	0.19	-0.03	-0.23	0.5	0.83	0.62	1.11	-0.02	-0.15	0.6	-0.37	1.24	1.55
Eaton Vance OR Municipal Income B	0.77	1.84	-3.36	-0.23	2.54	-1.26	1.02	-0.3	1.33	2.01	0.15	-2.37	0.26	2.32	0.68	1.29	0.64	0.56	1.18	-1.17	-1.05	-0.29	0.23	0.7	0.05	0	0.35	0.11	0.96	0.75	0.04	-0.6	1.42	0.07	0.43	0.44	0.05	-0.15	-0.14	0.43	0.73	0.54	1.08	-0.05	-0.27	0.52	-0.37	1.2	1.39
Eaton Vance PA Municipal Income A	0.88	1.77	-1.52	-0.35	2.02	-0.33	1.55	0.17	1.06	1.75	-0.47	-2.85	0.97	2.19	0.04	1.55	0.54	0.24	1.52	-0.66	-1.79	-0.48	0.53	1.17	1.47	0.32	0.95	-0.49	1.26	1.34	-0.03	-0.8	1.12	0.92	0.49	0.4	0.7	-0.22	-0.21	0.79	0.9	0.29	1.26	-0.31	-0.33	0.59	-0.43	1.72	2
Eaton Vance PA Municipal Income B	0.8	1.76	-1.62	-0.5	2.03	-0.38	1.48	0.09	1.08	1.65	-0.61	-2.91	0.97	2.09	0	1.45	0.46	0.19	1.42	-0.69	-1.79	-0.6	0.43	1.12	1.33	0.38	0.84	-0.58	1.26	1.24	-0.07	-0.82	1.04	0.84	0.42	0.33	0.63	-0.26	-0.26	0.62	0.92	0.23	1.18	-0.35	-0.37	0.52	-0.47	1.61	1.88
Eaton Vance Short Duration Strat Inc A	1.94	-1.24	1.29	2.58	1	1.39	1.05	1.5	3.76	1.2	1.54	-0.53	0.82	0.68	0.58	0.56	1.32	0.94	0.4	0.67	-0.95	-0.57	0.74	0.76	1.01	0.73	1.38	1.22	1.73	0.25	0.8	-0.73	-0.27	0.88	0.73	0.5	0	0.61	0	0.99	0.88	1.26	0.57	0	0.58	-0.65	-0.05	1.13	0.84
Eaton Vance Short Duration Strat Inc B	1.8	-1.28	1.25	2.48	0.81	1.49	1.01	1.34	3.6	1.16	1.53	-0.66	0.77	0.75	0.38	0.62	1.16	0.89	0.46	0.47	-0.98	-0.58	0.68	0.7	0.83	0.68	1.36	1.07	1.87	0.03	0.76	-0.74	-0.38	0.83	0.68	0.43	0.04	0.42	0.04	0.95	0.7	1.23	0.51	0.04	0.52	-0.92	-0.01	1.09	0.79
Eaton Vance Short Duration Strat Inc C	1.79	-1.27	1.32	2.45	0.89	1.41	1.03	1.35	3.71	1.14	1.48	-0.64	0.74	0.74	0.41	0.58	1.2	0.83	0.45	0.55	-0.94	-0.72	0.76	0.66	0.9	0.65	1.39	1.08	1.94	0.14	0.71	-0.78	-0.29	0.78	0.76	0.35	0.04	0.44	-0.06	0.95	0.7	1.23	0.51	0.04	0.52	-0.79	-0.14	1.09	0.79
Eaton Vance Special Equities A	1.41	-6.41	3.57	7.47	-6.68	-1.15	-2.9	0.3	7.44	7.76	0	5.4	5.12	-5.34	8.58	4.06	-0.87	0	-0.44	-0.66	-4.65	1.16	2.52	-7.16	-4.1	7.04	2.11	6.44	2.38	-2.74	3.04	-3.58	-7.21	5.18	2.24	5.91	0	2.27	-4.44	5.6	1.5	8.62	-2	6.21	1.23	-5.93	-1.13	-3.68	2.97
Eaton Vance Special Equities C	1.4	-6.4	3.51	7.68	-6.97	-1.25	-2.89	0.37	7.22	7.6	0	5.46	4.87	-5.22	8.58	3.81	-0.82	-0.14	-0.55	-0.55	-4.85	1.02	2.45	-7.18	-3.95	6.79	2.07	6.38	2.32	-2.8	2.88	-3.46	-7.45	5.22	2.12	5.83	0	2.23	-4.49	5.55	1.33	8.55	-2.09	6.24	1.16	-5.96	-1.22	-3.78	2.91
Eaton Vance Tx-Mgd Growth 1.0	0.86	-8.58	6.76	4.57	-4.67	-3.34	-1.95	0.59	7.42	4.75	0.84	1.84	2.03	-1.47	5.81	1.36	4.28	1.22	1.82	-0.91	-1.28	1.18	1.43	-3.53	0.18	1.33	1.11	4.01	2.95	-2.15	2.09	-1.93	-2.43	2.98	0	4.09	-1.15	0.78	-1.48	3.51	0.52	2.13	0.55	1.58	1.3	-2.4	-0.21	-0.06	2.07
Eaton Vance VA Municipal Income A	0.72	2.37	-2.57	-0.45	2.22	-0.85	1.64	0.09	1.33	2.06	-0.54	-3.31	0.73	2.42	0.09	1.54	0.92	0.29	2.02	-1.13	-2.2	-0.55	0.39	1.36	1.78	0.59	1.02	-1.17	1.66	1.52	-0.28	-1.07	1.83	0.78	0.55	0.05	1.08	-1.29	-0.78	0.46	1	0.47	1.58	-0.36	0.14	0.68	-1.1	1.52	1.82
Eaton Vance VA Municipal Income B	0.74	2.19	-2.53	-0.54	2.09	-0.9	1.55	0.06	1.28	2.03	-0.71	-3.3	0.71	2.36	-0.01	1.45	0.89	0.25	1.89	-1.14	-2.38	-0.52	0.3	1.33	1.64	0.62	0.87	-1.24	1.56	1.54	-0.37	-1.09	1.72	0.77	0.47	-0.07	1.04	-1.28	-0.92	0.48	0.87	0.49	1.49	-0.45	0.1	0.58	-1.21	1.54	1.8
Eaton Vance Worldwide Health Sci A	-1.67	-7.2	8.18	3.26	-3.41	-0.39	-4.2	4.93	6.14	10.53	-0.33	5.71	-2.8	0.96	0.32	-0.11	5.39	3.91	1.54	-1.99	2.23	-1.33	-0.19	-5.29	0.41	1.82	-2.49	1.12	7.46	-5.44	-1.88	-3.03	4.69	0.2	0	7.06	0.93	2.12	-3.15	4.28	2.41	0.35	0.61	-1.38	-2.1	-2.5	-1.47	2.33	2.09
Eaton Vance Worldwide Health Sci B	-1.67	-7.26	8.09	3.26	-3.51	-0.48	-4.26	4.96	5.94	10.53	-0.41	5.73	-2.9	1	0.2	-0.2	5.33	3.84	1.44	-2.04	2.18	-1.33	-0.27	-5.42	0.38	1.71	-2.43	0.96	7.4	-5.48	-1.96	-3.05	4.52	0.19	0	6.95	0.79	2.09	-3.24	4.23	2.37	0.25	0.58	-1.48	-2.08	-2.55	-1.57	2.21	2.08
Eaton Vance Worldwide Health Sci C	-1.73	-7.32	8.21	3.21	-3.54	-0.29	-4.26	4.76	6.01	10.53	-0.37	5.81	-3.04	0.96	0.24	-0.12	5.36	3.73	1.53	-2.15	2.2	-1.29	-0.33	-5.35	0.35	1.72	-2.49	1.04	7.45	-5.55	-1.92	-3.11	4.64	0.11	0	6.92	0.85	2.11	-3.2	4.19	2.28	0.25	0.58	-1.39	-2.16	-2.55	-1.57	2.21	2.08
Elfun Diversified	1.86	-6.31	5.16	2.87	-2.92	-1.6	-0.44	0	6.47	4.78	0.62	0.17	0.95	0.89	2.8	0.69	4.47	1.24	0.72	-0.35	-1.12	-0.1	1.39	-2.74	1.2	0.41	1.65	2.88	3.35	-1.85	1.1	-1.66	-1.16	2.13	0.26	2.24	-0.1	0.46	-0.96	2.36	1.25	3.47	-0.31	1.03	1.59	-2.27	-0.36	0.72	2.88
Elfun Income	1.41	1.54	-0.39	-0.21	1.98	0.18	1.37	-0.01	0.71	2.08	-0.37	-3.52	0.66	2.73	-1.1	0.33	1	0.95	1.09	0.68	-2.48	-0.53	0.58	0.96	1.71	0.24	0.76	-0.69	0.78	0.7	-0.56	-0.68	1.2	1.1	0.64	-0.76	1.2	-1	-0.73	0.52	0.96	0.18	0.4	-0.88	-0.14	-0.17	0.11	1.27	1.39
Elfun International Equity	0.39	-10.98	5.14	4.47	-4.43	-3.44	-2.05	-3.55	10.53	5.37	3.03	3.71	1.71	1.25	6.44	2.58	8.7	0.49	2.34	-0.9	-2.67	0.94	1.61	-3.16	0.94	3.61	1.92	7.24	3.8	-1.67	5.31	-2.65	-2.4	0.49	0.98	4.42	1.91	5.22	-2.7	3.42	6.39	7.33	-0.73	3.96	4.59	-5.38	0.25	0.88	2.44
Elfun Tax-Exempt Income	1.11	2.12	-1.49	-0.32	2.02	-0.26	1.27	0.17	0.68	2.26	-0.46	-3.54	0.66	2.85	-0.52	0.88	0.9	0.51	1.53	-0.44	-2.36	-0.12	0.31	1.34	1.9	0.54	0.88	-0.87	1.18	1.15	-0.4	-0.62	1.57	0.72	0.54	-0.46	0.97	-0.63	-0.63	0.55	0.86	0.22	0.7	-0.63	-0.04	0.48	-0.36	1.07	1.52
Elfun Trusts	2.65	-10.3	9.43	4.51	-5.85	-2.43	-1.41	1.03	7.46	5.85	0.41	0.81	0.83	0.02	3.76	0.42	4.56	1.61	-0.23	-0.66	-0.13	-0.56	1.52	-4.51	1.21	0.17	1.71	3.2	4.61	-3.37	0.28	-1.27	-1.4	3.21	-0.02	3.41	-1.33	-0.73	0.02	2.72	-0.48	3.86	-0.91	0.61	0.86	-2.25	-1.18	-0.39	3.69
Evercore Equity	-1.8	-10.41	7.97	10.53	-7.06	-1.64	0.21	0.83	9.5	10.53	0.17	5.19	5.89	-1.8	8.27	1.98	1.25	3.29	-1.33	-0.94	-5.7	3.17	2.51	-7.76	-1.62	5.25	1.99	7.26	1.95	-4.85	3.36	-2.6	-4.53	6.98	0.65	5.71	-1.47	2.99	-2.9	5.35	-0.47	6.65	-1.56	1.7	0.56	-6.64	0.83	-3.88	0.61
FAM Value Investor	0	-5.29	1.3	5.12	-2.44	-3.65	-1.48	2.03	7.11	5.15	0.49	1.92	2.63	-2.02	5.05	3.6	2.23	0.95	3.88	1.14	-2.27	2.23	0.64	-2.17	1.3	1.49	0.72	4.12	3.89	-2.36	2.41	-1.03	-2.1	3.65	1.28	2.57	-0.9	-0.68	-0.13	3.41	-0.46	1.1	1.61	3.81	-1.07	-3.91	-1.29	-2.77	3.08
FBP Appreciation & Income Opportunities	2.44	-7.85	4.08	5.14	-2.99	-1.27	-1.82	0.03	6.64	5.06	2.1	1.88	1.85	-0.41	3.78	1.42	3.54	2.72	1.38	-0.71	-1.52	0.17	2	-2.82	0.28	0.03	-0.32	3.59	3.19	-1.34	1.09	-0.97	-0.89	2.07	0.53	1.48	-0.38	0.08	-0.38	2.83	0.05	1.68	0.59	0.87	0.92	-1.67	0.22	0.77	2.34
Federated Adjustable Rate Secs Instl	0.28	0.15	0.32	0	0.28	0.07	0.38	0.18	0.27	0.27	0.04	-0.06	-0.16	0.26	0.05	0.04	0.26	0.15	0.25	0.25	-0.17	-0.18	-0.08	0.34	0.12	0.23	0.15	0.07	0.19	0.2	0.11	0.11	0.22	0.34	0.12	0.24	0.15	0.15	0.02	0.4	0.31	0.39	-0.02	0.21	0.32	0.34	0.15	0.71	0.5
Federated Adjustable Rate Secs Svc	0.26	0.13	0.3	-0.02	0.26	0.05	0.36	0.16	0.25	0.25	0.02	-0.08	-0.18	0.24	0.03	0.02	0.24	0.13	0.23	0.23	-0.19	-0.2	-0.1	0.32	0.1	0.21	0.13	0.05	0.16	0.18	0.08	0.09	0.2	0.32	0.1	0.22	0.13	0.13	0	0.38	0.29	0.37	-0.04	0.19	0.3	0.32	0.13	0.69	0.48
Federated Bond A	2.03	0.81	-1.18	2.26	2.01	1.03	1.5	0.8	2.52	2.32	1.06	-3.11	0.99	2.92	0.19	0.74	1.52	1.29	0.73	0.72	-1.78	-1.03	0.74	1.08	1.86	0.73	1.18	-0.29	1.37	0.59	0.16	-1.62	0.47	0.92	0.91	0.03	1.02	-1.08	-0.88	0.49	0.93	0.25	0.59	-0.66	-0.31	0	0	1.29	1.63
Federated Bond B	1.95	0.75	-1.24	2.19	2.04	0.86	1.55	0.61	2.44	2.36	0.89	-3.17	0.92	2.95	0.12	0.57	1.45	1.32	0.55	0.76	-1.94	-0.99	0.57	1.01	1.9	0.66	1.1	-0.35	1.3	0.52	-0.01	-1.57	0.29	0.96	0.84	-0.04	0.95	-1.25	-0.83	0.41	0.86	0.19	0.52	-0.83	-0.28	-0.07	-0.06	1.21	1.55
Federated Bond C	2.07	0.62	-1.24	2.31	1.92	0.86	1.55	0.61	2.56	2.25	1	-3.27	1.04	2.85	0.12	0.67	1.44	1.21	0.66	0.65	-1.84	-1.1	0.57	1.12	1.78	0.66	1.1	-0.35	1.3	0.52	0.1	-1.68	0.4	0.85	0.96	-0.15	0.95	-1.15	-0.94	0.42	0.86	0.18	0.65	-0.84	-0.26	-0.07	-0.17	1.21	1.67
Federated Bond F	2.02	0.81	-1.18	2.26	2.1	0.91	1.61	0.68	2.5	2.43	0.95	-3.1	0.99	3.01	0.19	0.63	1.51	1.38	0.62	0.82	-1.77	-1.03	0.63	1.07	1.96	0.72	1.16	-0.29	1.36	0.59	0.15	-1.61	0.47	0.91	0.91	0.02	1.02	-1.08	-0.87	0.48	0.93	0.25	0.59	-0.66	-0.21	-0.12	0	1.28	1.73
Federated Capital Income A	0.72	-9.1	2.89	3.83	0.93	-2.65	-1.72	1.32	5.9	4.95	1.18	-0.81	1.04	1.18	2.55	1.45	4.25	0.95	0.95	0.1	-2.17	-0.62	1.27	0.4	1.7	0.67	1.42	2.25	2.64	-0.69	1.78	-1.92	-0.29	1.39	1.38	1.64	0.67	0.67	-1.37	1.5	1.21	1.87	1.18	-0.02	1.45	-1.19	-0.01	2.67	2.21
Federated Capital Income B	0.81	-9.29	3	3.75	0.86	-2.69	-1.95	1.42	5.66	4.88	1.28	-1.04	0.98	1.12	2.49	1.54	4.18	0.74	1.04	0.03	-2.22	-0.68	1.2	0.19	1.64	0.74	1.35	2.19	2.58	-0.76	1.73	-1.99	-0.49	1.46	1.32	1.43	0.74	0.61	-1.43	1.29	1.29	1.81	1.13	-0.08	1.38	-1.26	-0.08	2.6	2.15
Federated Capital Income C	0.81	-9.15	2.82	3.76	0.86	-2.71	-1.77	1.25	5.83	4.88	1.12	-0.87	0.98	1.12	2.49	1.39	4.17	0.89	0.89	0.03	-2.22	-0.69	1.36	0.19	1.63	0.76	1.36	2.03	2.59	-0.76	1.73	-1.99	-0.35	1.32	1.32	1.57	0.6	0.61	-1.43	1.43	1.16	1.95	1	-0.08	1.38	-1.26	-0.06	2.6	2.15
Federated Capital Income F	0.88	-9.1	2.89	3.83	0.93	-2.65	-1.72	1.32	5.9	4.78	1.34	-0.97	1.04	1.19	2.56	1.6	4.25	0.81	1.09	0.1	-2.31	-0.62	1.42	0.25	1.7	0.82	1.42	2.25	2.64	-0.83	1.78	-1.79	-0.43	1.39	1.38	1.64	0.81	0.67	-1.37	1.36	1.21	2.02	1.18	-0.02	1.45	-1.32	0.13	2.67	2.08
Federated Clover Value A	1.67	-8.14	4.61	4	-3	-5.35	-3.43	0.14	8.6	8.82	0.94	3.94	3.44	-1.84	8.46	2.34	3.71	2.73	3.33	-1.78	-3.16	2.32	2.5	-3.3	-0.99	3.46	1.39	6.09	4.38	-2.16	3.19	0.57	-1.61	2.64	2.88	3.22	0.31	1.78	-2.55	2.37	1.07	3.66	-0.99	1.65	1.84	-3.59	0.77	0.37	1.62
Federated Equity Income A	0.12	-7.69	6.17	6.75	-4.75	-2.99	-3.11	-0.78	8.22	6.86	1.16	0.38	0.8	-0.94	5.34	1.18	6.6	1.66	2.32	-1.41	-2.18	0.67	1.98	-1.74	1.35	0.66	1.4	4.17	3.8	-2.52	2.64	-1.67	-1.3	1.32	0.61	2.11	-0.75	0.34	-1.71	3.31	1.08	3.29	0.59	0.74	2.94	-1.51	0.65	3.23	2.58
Federated Equity Income B	-0.02	-7.76	6.11	6.69	-4.82	-2.97	-3.17	-0.85	8.08	6.88	1.02	0.4	0.74	-1.07	5.34	1.05	6.54	1.6	2.32	-1.48	-2.3	0.61	1.92	-1.81	1.29	0.66	1.26	4.11	3.74	-2.53	2.59	-1.74	-1.41	1.31	0.49	2.04	-0.81	0.27	-1.73	3.17	1.07	3.17	0.53	0.73	2.83	-1.57	0.58	3.17	2.57
Federated Equity Income C	0.06	-7.75	6.11	6.69	-4.81	-3.05	-3.17	-0.85	8.16	6.87	1.02	0.39	0.74	-1.07	5.27	1.12	6.53	1.6	2.32	-1.48	-2.3	0.61	1.91	-1.8	1.29	0.66	1.26	4.11	3.74	-2.52	2.58	-1.73	-1.42	1.31	0.49	2.05	-0.81	0.27	-1.73	3.18	1.07	3.22	0.47	0.73	2.83	-1.52	0.53	3.17	2.57
Federated Equity Income F	0.03	-7.71	6.15	6.72	-4.76	-2.93	-3.19	-0.8	8.18	6.9	1.07	0.43	0.78	-1.03	5.38	1.09	6.58	1.7	2.3	-1.43	-2.26	0.65	1.96	-1.77	1.4	0.63	1.31	4.21	3.78	-2.54	2.62	-1.69	-1.32	1.29	0.53	2.14	-0.77	0.25	-1.68	3.21	1.11	3.27	0.51	0.78	2.92	-1.53	0.58	3.26	2.61
Federated Fund for US Govt Secs A	0.73	0.47	0.22	0.1	0.85	0.05	0.77	0.14	0.39	-0.11	0.39	-1.7	0.71	1.47	-0.32	0.32	0.83	0.48	0.86	0.35	-1.66	-0.28	0.75	1.03	1.41	0	0.76	-0.25	0.64	0.51	-0.52	-0.4	1.15	0.76	0.24	-0.51	0.89	-0.66	-0.66	0.33	0.85	0.33	0.33	-0.81	-0.03	-0.42	0.24	1.45	1.32
Federated Fund for US Govt Secs B	0.54	0.41	0.29	0.04	0.79	-0.01	0.7	0.08	0.33	-0.18	0.2	-1.77	0.64	1.41	-0.27	0.26	0.64	0.55	0.67	0.42	-1.73	-0.35	0.69	0.83	1.48	-0.06	0.7	-0.44	0.58	0.45	-0.59	-0.33	1.09	0.56	0.31	-0.59	0.83	-0.72	-0.73	0.26	0.79	0.13	0.41	-1.01	0.04	-0.49	0.17	1.38	1.26
Federated Fund for US Govt Secs C	0.54	0.41	0.29	0.04	0.79	-0.01	0.72	0.06	0.34	-0.18	0.2	-1.77	0.63	1.41	-0.25	0.13	0.77	0.53	0.67	0.42	-1.73	-0.35	0.69	0.84	1.46	-0.06	0.7	-0.44	0.58	0.45	-0.59	-0.33	1.09	0.56	0.31	-0.7	0.83	-0.59	-0.73	0.26	0.79	0.13	0.39	-1.01	0.04	-0.49	0.05	1.38	1.39
Federated Government Income Instl	0.67	0.95	0.16	-0.04	1.06	0.25	0.74	-0.01	0.44	-0.04	0.3	-1.97	0.79	1.56	-0.32	0.35	0.84	0.67	0.75	0.38	-1.62	-0.31	0.85	0.96	1.54	-0.01	0.76	-0.29	0.65	0.48	-0.57	-0.19	1.06	0.67	0.29	-0.47	0.88	-0.57	-0.68	0.31	0.8	0.3	0.41	-0.86	0.01	-0.27	0.13	1.46	1.43
Federated Government Income Secs A	1.54	1.6	-0.38	-0.16	1.71	-0.05	1.37	-0.16	0.38	1.03	-0.16	-2.72	0.67	2.01	-0.64	0.36	0.8	0.69	0.9	0.57	-2.08	-0.45	0.79	0.79	1.57	0.09	0.64	-0.57	0.65	0.52	-0.58	-0.23	1.21	0.76	0.42	-0.8	1.01	-0.78	-0.79	0.36	0.84	0	0.34	-0.91	-0.12	-0.34	0.24	1.41	1.3
Federated Government Income Secs B	1.47	1.55	-0.56	-0.11	1.65	-0.12	1.21	-0.23	0.43	0.86	-0.22	-2.69	0.6	1.96	-0.71	0.19	0.85	0.62	0.85	0.4	-2.15	-0.4	0.62	0.84	1.5	-0.08	0.58	-0.64	0.69	0.48	-0.64	-0.41	1.15	0.81	0.26	-0.87	0.94	-0.84	-0.75	0.18	0.79	0.05	0.17	-0.98	-0.17	-0.41	0.3	1.23	1.37
Federated Government Income Secs C	1.48	1.53	-0.45	-0.12	1.66	-0.12	1.2	-0.23	0.42	0.86	-0.22	-2.79	0.71	1.96	-0.7	0.19	0.84	0.62	0.85	0.39	-2.14	-0.4	0.62	0.83	1.5	-0.08	0.58	-0.64	0.69	0.48	-0.64	-0.41	1.15	0.8	0.25	-0.86	0.94	-0.84	-0.74	0.18	0.79	0.05	0.17	-0.98	-0.17	-0.41	0.3	1.22	1.36
Federated Government Income Secs F	1.54	1.6	-0.38	-0.16	1.71	-0.05	1.37	-0.16	0.38	1.04	-0.16	-2.72	0.67	2.02	-0.64	0.24	0.91	0.69	0.91	0.57	-2.08	-0.45	0.68	0.9	1.57	-0.02	0.76	-0.58	0.65	0.53	-0.58	-0.25	1.22	0.76	0.42	-0.91	1.12	-0.89	-0.68	0.25	0.85	0.11	0.23	-0.8	-0.12	-0.34	0.25	1.3	1.42
Federated Government Income Service	0.65	0.93	0.14	-0.06	1.04	0.24	0.72	-0.03	0.42	-0.06	0.28	-1.99	0.77	1.54	-0.34	0.33	0.82	0.65	0.73	0.37	-1.64	-0.33	0.83	0.94	1.52	-0.03	0.74	-0.31	0.64	0.46	-0.58	-0.21	1.04	0.66	0.27	-0.49	0.87	-0.59	-0.7	0.29	0.78	0.28	0.39	-0.88	0	-0.29	0.12	1.44	1.42
Federated High Yield Service	0.79	-1.13	-1.81	5.71	0.63	1.94	1	2.21	4.52	0.68	2.78	-0.88	1.07	2.04	2.03	1.38	2.04	1.66	-0.48	0.83	0.33	-1.16	1.85	1.17	1.52	1.18	1.84	1.18	1.17	0	1.28	-2.91	-1.35	0.99	1.65	1.97	0.63	-1.19	-0.54	1	1	1.15	1.15	0.3	0.8	0.12	-0.39	0.63	1.32
Federated High-Income Bond A	1.39	-1.2	-1.35	5.88	0.55	2.02	1.03	2.28	4.45	0.81	2.79	-0.9	1.47	2.1	1.95	1.29	2.07	1.48	-0.26	0.73	0.24	-1.38	1.55	1.28	1.52	1.16	1.65	1.02	1.14	-0.13	1.34	-2.7	-1.28	1.15	1.65	1.76	0.49	-1.02	-0.52	0.89	0.93	1.01	1.01	0.37	0.75	0.1	-0.41	0.62	1.27
Federated High-Income Bond B	1.32	-1.12	-1.55	5.82	0.62	1.95	0.83	2.22	4.52	0.61	2.73	-0.97	1.42	2.04	2.01	1.09	2.14	1.29	-0.2	0.55	0.17	-1.32	1.48	1.09	1.46	1.1	1.71	0.83	1.08	-0.09	1.29	-2.77	-1.34	1.08	1.46	1.7	0.55	-1.2	-0.59	0.84	0.86	0.95	1.08	0.18	0.69	0.16	-0.6	0.69	1.07
Federated High-Income Bond C	1.33	-1.12	-1.56	5.81	0.65	1.95	0.97	2.21	4.39	0.74	2.59	-0.97	1.41	2.05	2.01	1.22	2.01	1.29	-0.2	0.55	0.17	-1.32	1.48	1.09	1.46	1.1	1.71	0.82	1.08	-0.07	1.28	-2.76	-1.47	1.21	1.46	1.7	0.55	-1.2	-0.59	0.83	0.86	0.96	1.08	0.18	0.69	0.16	-0.6	0.7	1.07
Federated Intermediate Municipal Instl	0.73	1.77	-1.86	-0.29	1.9	-0.38	1.41	-0.01	0.55	1.67	-0.29	-2.43	0.65	2.18	-0.3	0.83	0.54	0.35	1.39	-0.48	-1.79	-0.02	0.27	1.04	1.41	0.46	0.55	-0.58	0.83	0.45	-0.3	-0.59	1.23	0.56	0.55	-0.31	0.74	-0.41	-0.51	0.35	0.74	0.16	0.56	-0.51	-0.03	0.36	-0.32	0.96	1.25
Federated International Bond A	1.86	1.42	-0.4	1.21	6.38	2.56	1.15	0.57	2.83	5.88	-1.82	-2.83	-0.82	6.14	-0.69	2.26	4.78	0.09	0.26	1.04	-4.44	1.34	0.09	-0.88	2.49	1.65	3.58	4.04	2.11	-1.89	0.08	-1.76	1.53	-3.1	-0.95	-1.05	2.39	-2.33	-2.3	-1.81	1.38	1.52	-0.37	-1.87	2.96	1.21	-1.47	1.02	-0.18
Federated International Bond B	1.68	1.45	-0.51	1.13	6.37	2.5	1.07	0.58	2.78	5.7	-1.86	-2.88	-0.83	5.98	-0.71	2.22	4.64	0.09	0.26	0.88	-4.45	1.28	0.09	-0.99	2.36	1.6	3.58	3.97	2.02	-1.93	0	-1.88	1.48	-3.17	-0.89	-1.16	2.26	-2.39	-2.36	-1.86	1.33	1.45	-0.48	-1.91	2.92	1.04	-1.5	0.95	-0.19
Federated International Bond C	1.79	1.34	-0.51	1.13	6.43	2.4	1.17	0.48	2.79	5.8	-1.95	-2.89	-0.84	6.09	-0.71	2.22	4.66	0.09	0.18	0.88	-4.46	1.28	0.09	-0.99	2.46	1.51	3.59	3.98	1.98	-1.93	0.09	-1.89	1.48	-3.18	-0.89	-1.17	2.27	-2.4	-2.36	-1.86	1.36	1.45	-0.48	-2.02	2.94	1.14	-1.51	0.86	-0.19
Federated Kaufmann R	0.84	-4.72	3.21	1.98	-4.43	-3.19	-2.99	0.62	10.53	10.53	3.72	6.7	4.71	-0.21	5.15	0.82	1.32	2.22	1.58	0.78	-3.08	0.99	2.76	-7.09	-0.62	2.7	3.23	5.97	4.69	-2.8	1.54	-2.27	-5.03	5.7	2.89	5.62	-0.35	1.6	-3.33	5.9	1.63	5.18	1.02	3.19	0.16	-5.85	-0.52	-4.17	3.62
Federated Max-Cap Index C	0.6	-10.95	8.69	5.76	-5.97	-2.76	-1.56	0.79	8.07	5.14	1.12	1.68	1.8	-1.16	5.53	0.76	5.13	1.78	1.27	-1.63	-1.67	1.3	1.84	-3.43	0.27	1	1.42	3.95	3.32	-2.58	2.06	-1.83	-2.02	3.13	0.06	3.66	-1.04	0.74	-1.81	3.72	-0.11	2.6	0.2	1.14	1.21	-3.01	0.1	0.48	2.18
Federated Max-Cap Index Instl	0.7	-10.9	8.84	5.79	-5.86	-2.69	-1.5	0.91	8.15	5.22	1.2	1.72	1.94	-1.12	5.66	0.85	5.24	1.87	1.35	-1.56	-1.58	1.38	1.96	-3.37	0.36	1.12	1.51	4.06	3.36	-2.45	2.09	-1.75	-1.93	3.2	0.15	3.73	-0.92	0.78	-1.73	3.79	-0.03	2.71	0.24	1.22	1.32	-2.92	0.16	0.55	2.33
Federated Max-Cap Index Svc	0.65	-10.9	8.8	5.8	-5.94	-2.64	-1.56	0.91	8.1	5.18	1.23	1.68	1.9	-1.14	5.62	0.8	5.26	1.82	1.35	-1.6	-1.58	1.34	1.88	-3.38	0.36	1.04	1.51	4.02	3.34	-2.49	2.1	-1.75	-1.97	3.17	0.12	3.7	-0.96	0.82	-1.77	3.75	-0.06	2.67	0.24	1.19	1.29	-2.92	0.16	0.52	2.25
Federated MDT Mid Cap Gr Strats A	-0.76	-6.96	4.56	5.15	-6.4	-1.6	-1.36	0.33	7.41	10.06	0.7	4.19	4.64	-1.56	7.94	3.66	0.81	3.16	2.18	-0.22	-5.07	1.6	3.41	-6.13	-0.97	5.66	1.37	6.63	3.42	-1.82	3.06	-1.7	-4.78	6.14	2.27	5.56	-1.19	2.8	-4.53	5.21	1.88	8.44	-1.22	2.27	0.91	-6.28	-1.47	-3.82	1.58
Federated MDT Mid Cap Gr Strats B	-0.87	-6.99	4.46	5.11	-6.47	-1.66	-1.39	0.24	7.35	9.97	0.7	4.1	4.56	-1.64	7.9	3.6	0.74	3.08	2.11	-0.27	-5.12	1.52	3.33	-6.16	-1	5.54	1.36	6.56	3.34	-1.9	3	-1.74	-4.92	6.16	2.18	5.5	-1.26	2.72	-4.62	5.12	1.83	8.37	-1.27	2.19	0.85	-6.34	-1.55	-3.88	1.54
Federated MDT Mid Cap Gr Strats C	-0.86	-6.97	4.47	5.06	-6.41	-1.7	-1.44	0.29	7.33	9.98	0.69	4.11	4.52	-1.62	7.91	3.56	0.78	3.05	2.17	-0.31	-5.11	1.51	3.33	-6.18	-0.99	5.57	1.35	6.53	3.34	-1.88	3.01	-1.76	-4.9	6.13	2.2	5.52	-1.28	2.73	-4.64	5.13	1.84	8.35	-1.26	2.17	0.87	-6.37	-1.54	-3.87	1.53
Federated MDT Stock Svc	0.95	-10.98	7.05	5.54	-3.25	-2.94	-2.2	-0.15	7.44	6.75	1.81	0.8	1.43	-1.39	5.84	1.7	6.51	1.11	1.9	-0.53	-3.06	1.33	2.12	-2.71	-0.47	1.23	0.99	5	2.84	-1.91	2.19	-1.84	-2.03	2.49	1.78	2.77	-0.47	0.64	-1.63	3.64	-0.45	2.14	0.31	0.61	0.96	-2.44	0.07	2.03	1.95
Federated MI Intermediate Municipal A	1.16	2.4	-2.03	-0.55	2.78	-0.73	1.94	-0.12	0.77	2.25	-0.63	-3.5	1.14	3.02	-0.64	0.94	0.67	0.31	1.71	-0.82	-2.31	-0.13	0.23	1.04	1.56	0.32	0.5	-0.73	0.94	0.32	-0.38	-0.83	1.32	0.59	0.51	-0.56	0.77	-0.38	-0.57	0.34	0.61	0.07	0.34	-0.48	0.07	0.44	-0.38	1	1.27
Federated Municipal High Yield Adv A	0.58	1.2	-1.47	0.07	1.23	-0.13	1.54	-0.34	0.7	2.37	0.07	-1.78	0.6	1.86	0.59	1.21	0.69	0.79	1.91	-0.33	-1.76	-0.34	0.49	1.02	1.43	1	1	-0.03	1.41	1.07	0.35	-0.25	1.38	1.06	0.96	0.12	0.92	-0.68	-0.29	0.42	1.02	0.21	1.03	-0.18	0.02	0.63	0	1.12	1.42
Federated Municipal High Yield Adv B	0.51	1.14	-1.53	0.01	1.16	-0.2	1.37	-0.41	0.75	2.2	0.01	-1.84	0.54	1.8	0.64	1.05	0.62	0.83	1.75	-0.4	-1.82	-0.3	0.33	1.06	1.36	0.84	1.04	-0.1	1.24	1.01	0.39	-0.32	1.32	0.9	0.9	0.05	0.96	-0.75	-0.35	0.37	0.86	0.14	0.97	-0.24	-0.04	0.67	-0.16	1.16	1.24
Federated Municipal High Yield Adv C	0.52	1.14	-1.53	0.01	1.16	-0.2	1.37	-0.41	0.75	2.2	0	-1.84	0.54	1.8	0.64	1.05	0.63	0.82	1.75	-0.4	-1.82	-0.31	0.34	1.06	1.36	0.84	1.03	-0.09	1.24	1	0.4	-0.33	1.32	0.9	0.9	0.05	0.96	-0.75	-0.35	0.37	0.86	0.14	1.07	-0.24	-0.04	0.56	-0.16	1.16	1.25
Federated Municipal High Yield Adv F	0.58	1.2	-1.47	0.07	1.23	-0.13	1.54	-0.34	0.7	2.37	0.07	-1.78	0.6	1.86	0.59	1.21	0.69	0.79	1.91	-0.33	-1.76	-0.34	0.49	1.02	1.43	1	1	-0.03	1.41	1.07	0.35	-0.25	1.38	1.06	0.96	0.12	0.92	-0.68	-0.29	0.42	1.02	0.21	1.03	-0.18	0.02	0.63	0	1.12	1.42
Federated Municipal Securities A	1.03	2.7	-2.29	-0.76	2.55	-0.76	1.96	-0.2	0.91	2.46	-0.76	-4.06	1.11	2.72	-0.6	1.18	0.7	0.42	1.73	-0.86	-2.25	-0.22	0.27	1.22	1.87	0.73	0.92	-1.02	1.39	0.91	-0.28	-0.84	1.49	1.01	0.64	-0.56	1.11	-0.74	-0.66	0.37	0.84	0.18	0.76	-0.56	-0.1	0.47	-0.48	1.14	1.41
Federated Municipal Securities B	0.96	2.63	-2.37	-0.83	2.47	-0.83	1.89	-0.27	0.84	2.39	-0.83	-4.13	1.04	2.64	-0.67	1.11	0.63	0.35	1.65	-0.93	-2.33	-0.3	0.19	1.14	1.8	0.66	0.84	-1.1	1.32	0.84	-0.36	-0.92	1.42	0.94	0.57	-0.63	1.03	-0.81	-0.73	0.3	0.77	0.11	0.68	-0.64	-0.17	0.39	-0.55	1.07	1.33
Federated Municipal Securities C	0.96	2.63	-2.37	-0.83	2.47	-0.83	1.89	-0.27	0.84	2.39	-0.83	-4.13	1.04	2.64	-0.67	1.11	0.63	0.35	1.65	-0.93	-2.33	-0.3	0.19	1.14	1.8	0.66	0.84	-1.1	1.32	0.84	-0.36	-0.92	1.42	0.94	0.57	-0.63	1.03	-0.81	-0.73	0.3	0.77	0.11	0.68	-0.64	-0.17	0.4	-0.55	1.07	1.33
Federated OH Municipal Income F	1.09	2.21	-2.1	-0.23	2.07	-0.49	1.69	-0.06	1.07	2.35	-0.74	-3.4	0.92	2.33	-0.32	1.25	0.89	0.27	1.83	-0.58	-2.39	-0.24	0.28	1.17	1.78	0.62	1.06	-0.85	1.5	1.14	-0.33	-0.76	1.4	0.7	0.61	-0.51	0.96	-0.69	-0.61	0.35	0.88	-0.09	1.05	-0.61	-0.18	0.43	-0.54	1.06	1.58
Federated PA Municipal Income A	1.18	2.45	-2.03	-0.46	2.22	-0.46	1.85	0.05	0.89	2.07	-0.8	-3.67	1.09	2.64	-0.48	1.23	0.71	0.37	1.81	-0.64	-2.16	-0.3	0.31	1.18	1.69	0.55	0.89	-0.72	1.24	0.89	-0.21	-0.64	1.42	0.89	0.64	-0.38	0.9	-0.56	-0.48	0.38	0.9	0.12	0.64	-0.4	-0.05	0.47	-0.31	1	1.31
Federated PA Municipal Income B	1.11	2.38	-2.09	-0.52	2.15	-0.53	1.79	-0.1	0.83	2.09	-0.87	-3.73	1.02	2.58	-0.54	1.17	0.65	0.3	1.75	-0.7	-2.22	-0.37	0.24	1.11	1.63	0.48	0.83	-0.78	1.18	0.83	-0.27	-0.71	1.35	0.75	0.65	-0.45	0.84	-0.63	-0.55	0.32	0.83	0.06	0.58	-0.46	-0.11	0.4	-0.37	0.93	1.24
Federated Short-Term Income Instl	0.15	0.25	0.01	-0.11	0.33	0.28	-0.19	-0.08	0.15	0.5	0.15	-0.91	0.1	1.04	-0.25	0.1	0.45	0.34	0.48	0.72	-0.92	0	0.12	0.35	0.69	0.12	0.36	-0.22	0.27	0.15	-0.08	-0.07	0.42	0.42	0.29	0.04	0.51	-0.08	0.04	0.28	0.42	0.18	0.31	0.08	0.22	0.24	0.24	0.74	0.74
Federated Short-Term Income Svc	0.13	0.23	-0.01	-0.13	0.31	0.26	-0.22	-0.1	0.13	0.48	0.13	-0.93	0.08	1.02	-0.27	0.08	0.43	0.32	0.46	0.7	-0.95	-0.02	0.1	0.33	0.67	0.11	0.35	-0.23	0.25	0.14	-0.09	-0.08	0.4	0.4	0.27	0.02	0.51	-0.09	0.04	0.28	0.41	0.18	0.3	0.08	0.22	0.22	0.23	0.72	0.72
Federated Shrt-Interm Dur Muni Instl	0.55	0.55	-0.6	0.26	1.13	0.14	0.72	-0.15	0.33	0.71	0.04	-0.83	0.41	0.79	-0.08	0.21	0.11	0.31	0.6	-0.17	-0.65	-0.17	0.02	0.5	0.6	0.03	0.22	-0.27	0.41	-0.08	-0.06	-0.16	0.34	0.24	0.44	-0.05	0.24	0.15	-0.05	0.06	0.36	0.26	0.17	-0.03	0.17	0.38	-0.01	0.58	0.68
Federated Shrt-Interm Dur Muni Svc	0.53	0.53	-0.62	0.24	1.11	0.12	0.7	-0.17	0.31	0.69	0.02	-0.85	0.39	0.77	-0.1	0.19	0.09	0.29	0.58	-0.19	-0.67	-0.2	0	0.48	0.58	0.01	0.2	-0.29	0.39	-0.1	-0.09	-0.18	0.32	0.22	0.42	-0.07	0.22	0.13	-0.06	0.04	0.34	0.24	0.15	-0.05	0.16	0.36	-0.03	0.56	0.66
Federated US Govt 1-3 Yr Instl	0.15	0.6	0.32	-0.24	0.68	-0.07	0.38	0.19	0.09	0.26	0.15	-0.5	0.05	0.61	-0.23	-0.05	0.43	0.06	0.33	0.33	-0.89	-0.04	-0.03	0.26	0.54	-0.13	0.26	-0.39	0.1	0.02	-0.17	0.05	0.43	0.35	0.16	-0.2	0.58	-0.18	-0.07	0.26	0.36	0.3	0.02	0.19	0.37	0.1	0.21	0.71	0.7
Federated US Govt 1-3 Yr Svc	0.13	0.58	0.29	-0.26	0.66	-0.09	0.36	0.17	0.07	0.24	0.13	-0.52	0.03	0.59	-0.25	-0.07	0.4	0.04	0.31	0.31	-0.91	-0.06	-0.05	0.23	0.52	-0.15	0.24	-0.41	0.08	0	-0.19	0.02	0.41	0.32	0.13	-0.23	0.54	-0.22	-0.11	0.22	0.32	0.26	-0.02	0.15	0.33	0.06	0.17	0.67	0.66
Federated US Govt 2-5 Yr Instl	1.06	1.73	-0.01	-0.96	1.91	-0.19	1.24	-0.05	0.22	1.6	-0.15	-2.29	0.1	2.2	-0.99	-0.14	0.74	0.45	0.96	0.63	-2.4	-0.15	0.11	0.68	1.38	-0.04	0.55	-1.02	0.49	-0.04	-0.7	-0.31	1.14	0.7	0.33	-1.03	1.2	-0.87	-0.4	0.35	0.53	0.04	-0.16	-0.36	0.17	-0.08	0.21	1.06	1.12
Federated US Govt 2-5 Yr Svc	1.03	1.71	-0.03	-0.98	1.89	-0.21	1.22	-0.07	0.2	1.58	-0.17	-2.31	0.08	2.18	-1.01	-0.16	0.71	0.43	0.94	0.61	-2.42	-0.18	0.09	0.66	1.36	-0.06	0.53	-1.04	0.47	-0.07	-0.71	-0.32	1.12	0.68	0.3	-1.05	1.18	-0.88	-0.42	0.34	0.51	0.02	-0.18	-0.38	0.16	-0.09	0.19	1.04	1.1
Fidelity	0.09	-9.63	8.59	4.67	-5.19	-3.19	-0.7	1.83	7.59	3.63	1.03	2.53	1.67	-1.69	5.8	0.64	5.75	1.32	1.34	-1.6	-0.95	0.82	2.05	-3.44	0.36	0.61	0.75	4	2.53	-1.51	1.19	-1.21	-1.81	3.26	0	3.47	-1.04	1.25	-1.1	3.89	1.11	3.74	-1.39	2.61	1.59	-4.4	0.56	0.03	2.43
Fidelity Advisor® Balanced A	1.68	-5.48	4.81	2.84	-1.92	-1.38	-0.3	1.71	5.93	2.9	1	0.2	1.2	0.19	2.58	-0.45	3.18	0.88	1.07	-1	-1.82	0.32	0.32	-1.09	1.16	0.38	1.28	1.52	2.13	-1.42	0.75	-0.99	-1.2	0.89	-0.13	3.21	0.25	1.04	-2.36	3.63	1.65	4.14	-0.91	1.23	1.51	-2.64	-0.25	-0.22	2.12
Fidelity Advisor® Balanced B	1.61	-5.49	4.67	2.78	-2	-1.46	-0.37	1.72	5.79	2.84	0.94	0.13	1.14	0.06	2.59	-0.58	3.13	0.82	1.01	-1.06	-1.89	0.19	0.32	-1.15	1.04	0.39	1.15	1.46	2.07	-1.48	0.69	-1.06	-1.29	0.83	-0.19	3.09	0.25	0.93	-2.42	3.58	1.56	4.09	-1.04	1.24	1.41	-2.71	-0.31	-0.26	2.06
Fidelity Advisor® Balanced C	1.61	-5.5	4.67	2.78	-2	-1.46	-0.37	1.72	5.8	2.84	0.94	0.13	1.14	0.06	2.59	-0.58	3.13	0.82	1.01	-1.06	-1.89	0.19	0.39	-1.22	1.1	0.39	1.15	1.46	2.07	-1.48	0.69	-1.06	-1.29	0.83	-0.19	3.09	0.25	0.99	-2.45	3.58	1.57	4.09	-1.04	1.24	1.44	-2.71	-0.31	-0.3	2.06
Fidelity Advisor® Balanced I	1.73	-5.5	4.77	2.96	-1.97	-1.3	-0.29	1.77	5.95	2.87	1.06	0.26	1.12	0.19	2.69	-0.45	3.15	0.94	1.12	-0.99	-1.81	0.32	0.38	-1.14	1.22	0.44	1.26	1.57	2.17	-1.4	0.74	-0.98	-1.18	0.95	-0.12	3.18	0.37	1.03	-2.33	3.65	1.62	4.23	-0.9	1.28	1.5	-2.61	-0.18	-0.16	2.09
Fidelity Advisor® Balanced T	1.67	-5.53	4.71	2.9	-1.98	-1.38	-0.29	1.7	5.9	2.82	1	0.2	1.13	0.19	2.57	-0.51	3.17	0.88	1.06	-0.99	-1.88	0.26	0.32	-1.08	1.09	0.38	1.27	1.51	2.12	-1.47	0.75	-1.05	-1.19	0.89	-0.19	3.19	0.25	1.04	-2.36	3.55	1.63	4.18	-0.97	1.22	1.5	-2.63	-0.31	-0.23	2.1
Fidelity Advisor® Capital Development A	2.03	-8.84	8.12	5.72	-3.93	-1.77	-0.9	-1.02	5.75	5.11	1.03	-0.31	1.85	-1.11	2.96	0.3	6.22	0.74	0.74	-2.02	0.09	-1.03	1.42	-1.86	0.47	1.98	1.11	3.94	4.12	-5.55	0	-2.71	-1.3	3.48	0.82	3.88	-0.52	1.75	-0.94	2.94	0.41	3.42	0.66	2.8	-1.76	-3.01	-0.5	0.34	4.46
Fidelity Advisor® Capital Development O	2.11	-8.79	8.33	5.71	-3.85	-1.64	-0.78	-1.01	5.65	5.35	1.12	-0.3	1.91	-0.99	2.99	0.39	6.3	0.82	0.73	-1.89	0.09	-1.01	1.48	-1.83	0.56	2.04	1.18	4.03	4.13	-5.45	0	-2.66	-1.28	3.51	0.89	3.89	-0.51	1.88	-0.92	2.97	0.43	3.53	0.65	2.82	-1.73	-2.96	-0.49	0.41	4.53
Fidelity Advisor® Diversified Stock A	-0.29	-9.84	7.21	4.79	-6.22	-2.8	-0.53	0.75	6.93	4.79	0.29	2.37	1.95	-1.18	5.06	0.7	4.53	2.33	0.41	-1.62	-2.47	1.52	2.08	-5.38	-0.69	0.87	1.64	4.15	3.35	-2.61	0.57	-1.54	-2.87	4.14	1.06	5.78	-1.06	1.61	0.98	5.39	-0.07	3.28	-1.38	2.45	1.3	-4.05	-0.28	-1.34	1.71
Fidelity Advisor® Diversified Stock O	-0.29	-9.79	7.3	4.8	-6.03	-2.87	-0.42	0.74	7.05	4.82	0.38	2.52	1.91	-1.07	5.15	0.77	4.55	2.47	0.48	-1.6	-2.44	1.66	2.13	-5.37	-0.51	0.85	1.77	4.23	3.37	-2.57	0.72	-1.67	-2.75	4.15	1.12	5.84	-1.04	1.73	0.96	5.43	-0.06	3.37	-1.29	2.41	1.34	-3.97	-0.28	-1.31	1.82
Fidelity Advisor® Energy A	1.82	-7.84	2.31	3.39	1.34	-2.7	2.73	-1.28	0.25	10.53	-0.22	-2.48	6.24	-1.83	2.75	1.99	10.53	-0.99	5.49	-0.07	-1.78	-0.15	6.05	1.96	-1.44	8.47	0.06	6.9	-2.32	1.75	10.53	-2.18	-6.49	3	7.83	8.42	7.79	6.34	-7.47	3.76	3.55	10.53	-9.07	6.67	6.85	-4.55	1.93	-1.36	-3.88
Fidelity Advisor® Energy B	1.75	-7.9	2.29	3.28	1.31	-2.84	2.72	-1.3	0.15	10.53	-0.32	-2.52	6.16	-1.9	2.71	1.93	10.53	-1.04	5.43	-0.11	-1.85	-0.23	5.98	1.93	-1.54	8.4	0.03	6.83	-2.39	1.69	10.53	-2.23	-6.56	2.95	7.76	8.37	7.7	6.33	-7.54	3.69	3.52	10.53	-9.11	6.6	6.78	-4.63	1.89	-1.46	-3.95
Fidelity Advisor® Energy C	1.79	-7.87	2.23	3.32	1.31	-2.78	2.7	-1.34	0.2	10.5	-0.32	-2.51	6.17	-1.89	2.69	1.92	10.53	-1.04	5.44	-0.15	-1.84	-0.23	5.99	1.92	-1.5	8.39	0	6.86	-2.37	1.68	10.53	-2.22	-6.55	2.94	7.78	8.35	7.76	6.29	-7.51	3.67	3.53	10.53	-9.11	6.61	6.79	-4.63	1.88	-1.46	-3.93
Fidelity Advisor® Energy I	1.84	-7.77	2.33	3.39	1.41	-2.71	2.79	-1.26	0.29	10.53	-0.22	-2.39	6.26	-1.8	2.8	2	10.53	-0.94	5.52	-0.04	-1.76	-0.15	6.1	2	-1.42	8.49	0.09	6.93	-2.28	1.78	10.53	-2.14	-6.48	3.06	7.87	8.44	7.83	6.4	-7.43	3.78	3.63	10.53	-9.04	6.69	6.9	-4.55	1.99	-1.37	-3.85
Fidelity Advisor® Energy T	1.8	-7.82	2.28	3.34	1.37	-2.76	2.74	-1.26	0.2	10.53	-0.27	-2.44	6.19	-1.85	2.76	1.96	10.53	-0.97	5.49	-0.11	-1.8	-0.18	6.04	1.97	-1.49	8.46	0.06	6.88	-2.33	1.72	10.53	-2.18	-6.54	2.99	7.84	8.39	7.77	6.36	-7.48	3.72	3.56	10.53	-9.09	6.65	6.84	-4.57	1.94	-1.42	-3.9
Fidelity Advisor® Equity Growth A	0.03	-10.67	8.26	6.83	-7.96	-3.25	-0.49	0.81	8.36	7.12	0.45	3.27	4.26	-2.3	7.04	0.8	2.83	3.59	0.24	-2.55	-3.57	2.11	1.59	-6.43	-1.5	1.79	1.67	3.44	2.99	-3.27	1.27	-2.04	-2.68	4.84	-0.16	5.21	-1.07	0.43	-1.53	4.85	-0.12	3.15	-1.27	2.35	0.42	-3.64	-0.99	-2.25	3.12
Fidelity Advisor® Equity Growth B	0	-10.73	8.2	6.79	-8.04	-3.32	-0.55	0.74	8.32	7.03	0.39	3.19	4.21	-2.38	6.99	0.73	2.75	3.52	0.18	-2.62	-3.63	2.04	1.52	-6.5	-1.56	1.71	1.6	3.35	2.93	-3.34	1.2	-2.11	-2.74	4.78	-0.24	5.14	-1.13	0.39	-1.62	4.8	-0.2	3.06	-1.33	2.29	0.34	-3.72	-1.04	-2.32	3.06
Fidelity Advisor® Equity Growth C	-0.03	-10.72	8.18	6.81	-8.03	-3.33	-0.57	0.76	8.29	7.05	0.38	3.22	4.17	-2.34	6.97	0.75	2.75	3.52	0.18	-2.61	-3.64	2.06	1.5	-6.47	-1.56	1.71	1.6	3.35	2.94	-3.33	1.18	-2.1	-2.72	4.75	-0.21	5.11	-1.12	0.38	-1.62	4.8	-0.2	3.08	-1.33	2.28	0.36	-3.7	-1.06	-2.31	3.06
Fidelity Advisor® Equity Growth I	0.11	-10.64	8.29	6.9	-7.92	-3.25	-0.44	0.86	8.39	7.14	0.51	3.29	4.31	-2.26	7.06	0.85	2.85	3.63	0.27	-2.5	-3.56	2.16	1.61	-6.4	-1.45	1.79	1.72	3.46	3.02	-3.25	1.29	-2	-2.64	4.88	-0.13	5.23	-1.05	0.49	-1.52	4.91	-0.1	3.17	-1.24	2.38	0.45	-3.63	-0.95	-2.22	3.16
Fidelity Advisor® Equity Growth T	0.03	-10.69	8.25	6.84	-8.01	-3.26	-0.52	0.8	8.36	7.07	0.45	3.25	4.26	-2.34	7.03	0.81	2.79	3.59	0.22	-2.55	-3.6	2.12	1.56	-6.44	-1.52	1.76	1.68	3.4	2.97	-3.28	1.24	-2.06	-2.69	4.83	-0.18	5.2	-1.09	0.43	-1.54	4.83	-0.15	3.12	-1.27	2.33	0.4	-3.66	-1.01	-2.25	3.11
Fidelity Advisor® Equity Income A	0.48	-10.79	7.6	6.51	-4.74	-3.04	-3.08	0.32	8.59	6.05	1.47	1.86	2.1	-1.14	5.5	1.22	6.45	1.8	2.31	-0.72	-1.48	0.92	2.44	-2.98	-0.19	1.15	0.99	4.15	3.33	-1.64	3.02	-1.98	-3	3.17	0.54	4.09	-0.86	1.05	-1.96	4.13	0.04	3.25	-0.03	1.57	1.77	-2.5	-0.45	1.35	1.96
Fidelity Advisor® Equity Income B	0.43	-10.88	7.51	6.43	-4.77	-3.18	-3.08	0.21	8.55	5.98	1.38	1.77	2.05	-1.18	5.39	1.13	6.38	1.75	2.22	-0.79	-1.55	0.84	2.4	-3.08	-0.23	1.08	0.91	4.07	3.28	-1.74	2.98	-2.08	-3.06	3.09	0.47	4	-0.9	0.94	-2.03	4.09	-0.04	3.17	-0.1	1.5	1.7	-2.56	-0.52	1.25	1.89
Fidelity Advisor® Equity Income C	0.43	-10.86	7.55	6.42	-4.76	-3.17	-3.12	0.27	8.54	5.97	1.37	1.81	2.04	-1.18	5.38	1.13	6.41	1.71	2.26	-0.79	-1.55	0.84	2.39	-3.04	-0.27	1.07	0.91	4.1	3.28	-1.71	2.94	-2.04	-3.08	3.12	0.47	4	-0.9	0.97	-2.06	4.12	-0.05	3.17	-0.07	1.49	1.7	-2.56	-0.48	1.25	1.89
Fidelity Advisor® Equity Income I	0.52	-10.75	7.65	6.51	-4.68	-3.07	-3.02	0.37	8.61	6.06	1.48	1.91	2.1	-1.07	5.51	1.23	6.51	1.8	2.33	-0.7	-1.41	0.94	2.46	-2.95	-0.15	1.17	1	4.17	3.36	-1.61	3.06	-1.97	-2.97	3.2	0.56	4.1	-0.84	1.09	-1.98	4.21	0.05	3.24	0	1.6	1.79	-2.47	-0.41	1.36	1.98
Fidelity Advisor® Equity Income T	0.48	-10.85	7.61	6.43	-4.69	-3.1	-3.1	0.32	8.54	6.08	1.41	1.84	2.07	-1.13	5.44	1.21	6.46	1.78	2.28	-0.74	-1.46	0.87	2.45	-3.02	-0.19	1.1	0.98	4.14	3.32	-1.66	2.99	-2.03	-2.98	3.13	0.54	4.06	-0.89	1.04	-2.01	4.16	0.02	3.21	-0.03	1.55	1.72	-2.51	-0.45	1.31	1.94
Fidelity Advisor® Growth Opps A	0.62	-10.48	9.03	5.68	-6.45	-2.87	-0.38	1.41	8.23	5.71	0.53	1.74	2.9	-1.31	5.16	0.78	4.7	1.34	0.56	-1.77	-1.84	1.37	1.7	-4.54	0.07	1.17	1.81	4.04	3.25	-2.43	1.23	-1.78	-2.29	4.17	0.2	3.36	-1.2	2.27	-0.71	5.83	0.05	3.62	-3.79	2.46	-0.42	-6.75	0.65	-5.97	3.18
Fidelity Advisor® Growth Opps B	0.53	-10.54	8.91	5.64	-6.5	-2.99	-0.43	1.38	8.13	5.65	0.45	1.68	2.86	-1.41	5.12	0.68	4.65	1.25	0.5	-1.83	-1.9	1.28	1.63	-4.59	0	1.12	1.69	3.99	3.21	-2.53	1.21	-1.88	-2.37	4.14	0.14	3.29	-1.26	2.22	-0.79	5.76	0	3.57	-3.84	2.39	-0.49	-6.79	0.56	-6.03	3.08
Fidelity Advisor® Growth Opps C	0.53	-10.55	8.93	5.66	-6.52	-2.98	-0.43	1.38	8.15	5.67	0.45	1.67	2.85	-1.4	5.1	0.72	4.64	1.25	0.53	-1.83	-1.89	1.28	1.73	-4.6	0	1.11	1.72	4	3.19	-2.52	1.21	-1.87	-2.36	4.12	0.14	3.31	-1.29	2.21	-0.75	5.73	0	3.58	-3.85	2.38	-0.49	-6.79	0.56	-6.03	3.1
Fidelity Advisor® Growth Opps I	0.65	-10.46	9.08	5.73	-6.44	-2.84	-0.32	1.49	8.21	5.77	0.56	1.75	2.98	-1.29	5.2	0.81	4.75	1.36	0.62	-1.75	-1.81	1.42	1.72	-4.48	0.07	1.22	1.81	4.09	3.31	-2.42	1.28	-1.76	-2.29	4.25	0.2	3.41	-1.18	2.3	-0.66	5.83	0.09	3.65	-3.73	2.45	-0.38	-6.67	0.67	-5.93	3.19
Fidelity Advisor® Growth Opps T	0.61	-10.51	9.03	5.67	-6.47	-2.88	-0.37	1.4	8.22	5.73	0.48	1.72	2.95	-1.37	5.18	0.77	4.68	1.33	0.55	-1.78	-1.85	1.35	1.68	-4.52	0.04	1.19	1.78	4.03	3.24	-2.46	1.24	-1.82	-2.33	4.18	0.2	3.35	-1.22	2.24	-0.7	5.82	0.02	3.65	-3.82	2.45	-0.44	-6.74	0.61	-5.98	3.16
Fidelity Advisor® High Income Advtg A	2.9	-2.21	-1.26	10.53	4.39	3.89	2.4	4.09	7.42	3.53	4.52	-2.29	2.39	3.66	2.69	1.78	2.92	2.77	-0.22	-0.46	0.34	-1.71	2.08	-1.57	1.86	0.96	3	3.51	3.64	-0.59	1.91	-2.36	-2.35	2.68	2	2.91	0.04	-0.69	-2.03	1.22	2.07	2.97	1.04	0.81	0.96	-0.39	-2.81	0.21	2.38
Fidelity Advisor® High Income Advtg B	2.84	-2.28	-1.32	10.53	4.19	3.98	2.34	3.9	7.39	3.48	4.47	-2.36	2.33	3.61	2.64	1.72	2.88	2.6	-0.18	-0.63	0.39	-1.78	2.02	-1.63	1.8	0.9	2.95	3.35	3.59	-0.65	1.86	-2.43	-2.32	2.52	1.94	2.86	-0.02	-0.76	-2.1	1.16	2.01	2.92	0.99	0.74	0.91	-0.45	-2.98	0.24	2.32
Fidelity Advisor® High Income Advtg C	2.68	-2.28	-1.17	10.53	4.17	3.96	2.33	3.89	7.36	3.59	4.45	-2.36	2.2	3.59	2.63	1.71	2.97	2.59	-0.29	-0.53	0.28	-1.67	2.01	-1.74	1.79	0.89	2.93	3.45	3.57	-0.66	1.84	-2.43	-2.42	2.62	1.93	2.84	-0.02	-0.76	-2.09	1.15	2	2.91	0.97	0.74	0.9	-0.45	-2.88	0.14	2.31
Fidelity Advisor® High Income Advtg I	2.99	-2.25	-1.12	10.53	4.37	3.87	2.48	4.08	7.38	3.65	4.54	-2.34	2.35	3.66	2.79	1.74	3.05	2.75	-0.21	-0.46	0.37	-1.64	2.04	-1.6	1.93	0.88	3.11	3.42	3.67	-0.49	1.88	-2.32	-2.31	2.68	1.97	2.92	0.06	-0.7	-1.97	1.16	2.09	2.99	1.09	0.85	1.01	-0.38	-2.9	0.34	2.37
Fidelity Advisor® High Income Advtg T	2.88	-2.21	-1.11	10.53	4.37	3.87	2.38	4.07	7.4	3.52	4.62	-2.4	2.37	3.64	2.68	1.87	2.92	2.75	-0.22	-0.57	0.44	-1.71	2.06	-1.57	1.85	0.95	2.99	3.49	3.62	-0.59	1.89	-2.36	-2.35	2.67	1.98	2.9	0.04	-0.7	-2.02	1.21	2.06	2.96	1.03	0.8	1.06	-0.49	-2.81	0.3	2.26
Fidelity Advisor® Limited Term Bond A	2.06	1.47	-0.27	0.25	2.35	0.07	1.38	0.05	0.83	2.05	0.01	-3.01	0.29	2.7	-0.85	0.2	0.93	0.73	0.97	0.73	-2.25	-0.62	0.28	0.92	1.63	0.27	0.74	-0.69	0.72	0.27	-0.55	-0.53	0.93	0.83	0.55	-0.79	1.12	-0.79	-0.51	0.39	0.59	0.04	0.02	-0.41	0.14	-0.03	0.15	1.11	1.2
Fidelity Advisor® Limited Term Bond B	2	1.4	-0.33	0.19	2.29	0.01	1.31	-0.02	0.77	1.99	-0.06	-3.07	0.22	2.72	-1	0.13	0.86	0.66	0.91	0.66	-2.31	-0.69	0.21	0.85	1.57	0.21	0.67	-0.76	0.65	0.21	-0.61	-0.59	0.87	0.77	0.49	-0.85	1.05	-0.86	-0.59	0.33	0.53	-0.02	-0.05	-0.48	0.08	-0.1	0.09	1.05	1.13
Fidelity Advisor® Limited Term Bond C	1.9	1.4	-0.34	0.27	2.19	0	1.31	-0.02	0.85	1.89	-0.07	-3.08	0.22	2.72	-1.01	0.13	0.95	0.58	0.91	0.66	-2.32	-0.69	0.21	0.85	1.65	0.12	0.67	-0.76	0.74	0.11	-0.61	-0.6	0.95	0.76	0.39	-0.86	1.04	-0.87	-0.59	0.32	0.52	-0.03	0.04	-0.49	-0.02	-0.01	-0.01	1.04	1.13
Fidelity Advisor® Limited Term Bond I	2.07	1.48	-0.26	0.27	2.36	0.08	1.39	0.06	0.84	2.06	0.02	-2.99	0.3	2.8	-0.92	0.21	0.94	0.75	0.98	0.74	-2.23	-0.61	0.29	0.93	1.65	0.28	0.75	-0.68	0.73	0.29	-0.52	-0.52	0.94	0.84	0.56	-0.77	1.13	-0.78	-0.5	0.41	0.61	0.06	0.13	-0.4	0.06	-0.02	0.17	1.12	1.21
Fidelity Advisor® Limited Term Bond T	1.96	1.46	-0.28	0.33	2.25	0.06	1.45	0.04	0.82	1.95	0	-3.02	0.37	2.69	-0.94	0.19	1.01	0.64	0.97	0.81	-2.34	-0.63	0.27	0.91	1.71	0.18	0.82	-0.7	0.71	0.18	-0.47	-0.63	1.01	0.82	0.45	-0.71	1.02	-0.8	-0.43	0.39	0.59	0.03	0.01	-0.42	0.13	-0.04	0.15	1.1	1.19
Fidelity Advisor® Mortgage Securities A	0.81	0.62	0.43	0.05	1.11	0.26	0.68	0.05	0.48	0.3	0.13	-1.74	0.8	1.92	-0.5	0.12	0.83	0.64	0.8	0.48	-1.65	-0.28	0.72	0.83	1.61	0.02	0.79	-0.33	0.54	0.45	-0.36	-0.33	1.01	0.83	0.3	-0.46	0.88	-0.63	-0.65	0.34	0.81	0.18	0.54	-0.9	0.01	-0.28	0.2	1.41	1.22
Fidelity Advisor® Mortgage Securities B	0.66	0.65	0.37	-0.02	1.05	0.19	0.62	-0.01	0.42	0.24	0.07	-1.8	0.74	1.77	-0.48	-0.03	0.85	0.57	0.74	0.33	-1.72	-0.26	0.66	0.77	1.54	-0.05	0.64	-0.3	0.47	0.39	-0.41	-0.48	1.04	0.76	0.24	-0.52	0.81	-0.7	-0.72	0.28	0.75	0.11	0.48	-0.96	-0.05	-0.34	0.13	1.34	1.16
Fidelity Advisor® Mortgage Securities I	0.82	0.62	0.44	0.06	1.13	0.27	0.69	0.16	0.5	0.23	0.15	-1.72	0.91	1.85	-0.49	0.13	0.84	0.65	0.82	0.5	-1.64	-0.27	0.74	0.94	1.54	0.03	0.81	-0.31	0.56	0.47	-0.35	-0.31	1.12	0.75	0.42	-0.52	0.91	-0.61	-0.63	0.36	0.83	0.29	0.47	-0.88	0.12	-0.35	0.22	1.42	1.33
Fidelity Advisor® Mortgage Securities T	0.8	0.61	0.52	-0.05	1.1	0.25	0.67	0.13	0.47	0.2	0.12	-1.74	0.88	1.82	-0.51	0.11	0.9	0.53	0.79	0.47	-1.66	-0.2	0.71	0.83	1.51	0.1	0.69	-0.33	0.53	0.54	-0.45	-0.33	1.09	0.82	0.29	-0.54	0.88	-0.64	-0.66	0.34	0.89	0.17	0.44	-0.81	0.01	-0.28	0.19	1.31	1.31
Fidelity Advisor® Municipal Income A	1.22	2.67	-2.07	-0.5	2.34	-0.25	1.48	0.06	0.8	2.72	-0.49	-4.32	0.75	3.64	-0.8	1.18	0.97	0.88	1.52	-0.26	-2.83	-0.58	0.34	1.45	2.28	0.55	0.95	-0.88	1.26	1.1	-0.53	-0.65	1.72	0.72	0.63	-0.5	1.09	-0.82	-0.66	0.56	0.82	0.26	0.69	-0.75	-0.15	0.41	-0.46	1.13	1.51
Fidelity Advisor® Municipal Income B	1.16	2.54	-2.06	-0.56	2.28	-0.39	1.5	-0.01	0.66	2.67	-0.55	-4.32	0.61	3.59	-0.78	1.12	0.83	0.81	1.54	-0.4	-2.89	-0.56	0.28	1.31	2.22	0.49	0.89	-0.95	1.2	1.12	-0.59	-0.72	1.66	0.58	0.57	-0.56	1.03	-0.88	-0.72	0.5	0.76	0.2	0.63	-0.81	-0.21	0.35	-0.52	1.07	1.45
Fidelity Advisor® Municipal Income C	1.15	2.52	-2.06	-0.57	2.27	-0.32	1.41	-0.02	0.73	2.65	-0.56	-4.38	0.68	3.57	-0.87	1.11	0.9	0.8	1.45	-0.33	-2.89	-0.64	0.27	1.38	2.21	0.48	0.88	-0.95	1.19	1.11	-0.67	-0.72	1.64	0.65	0.55	-0.57	1.02	-0.89	-0.73	0.49	0.75	0.19	0.62	-0.82	-0.22	0.34	-0.53	1.05	1.44
Fidelity Advisor® Municipal Income T	1.21	2.59	-2.07	-0.51	2.33	-0.26	1.55	0.05	0.72	2.71	-0.42	-4.32	0.66	3.63	-0.73	1.17	0.88	0.87	1.59	-0.27	-2.9	-0.5	0.33	1.36	2.27	0.62	0.94	-0.96	1.33	1.09	-0.54	-0.66	1.7	0.71	0.62	-0.58	1.08	-0.75	-0.67	0.47	0.89	0.25	0.6	-0.76	-0.15	0.41	-0.39	1.11	1.5
Fidelity Advisor® Overseas A	-0.92	-10.98	4.96	6.09	-6.93	-3.68	-2.96	-3.94	8.71	8.29	4.87	4.65	3.73	2.91	7.06	1.67	7.08	2.32	1.57	1.67	-4.02	-0.82	0.06	-4.86	0.67	2.6	3.12	6.81	3.73	-2.8	4.53	-3.21	-3.55	2.17	1.24	3.91	2.92	2.56	-2.34	2.61	6	6.53	-1.98	3.84	3.98	-4.83	-0.72	-0.53	2.47
Fidelity Advisor® Overseas B	-0.95	-10.98	5	5.98	-7.05	-3.79	-2.96	-4.06	8.68	8.18	4.68	4.64	3.7	2.77	6.94	1.59	7.03	2.26	1.49	1.6	-4.03	-0.92	-0.07	-4.9	0.56	2.56	3.04	6.75	3.68	-2.9	4.45	-3.21	-3.62	2.07	1.16	3.88	2.86	2.5	-2.43	2.55	5.87	6.49	-2.05	3.82	3.83	-4.87	-0.8	-0.6	2.42
Fidelity Advisor® Overseas C	-0.93	-10.98	5.02	5.97	-7.03	-3.73	-3	-4.1	8.75	8.14	4.78	4.65	3.63	2.81	6.97	1.63	6.98	2.28	1.47	1.64	-4.08	-0.9	0	-4.88	0.62	2.52	3.05	6.76	3.68	-2.91	4.49	-3.27	-3.62	2.15	1.14	3.87	2.87	2.45	-2.39	2.56	5.93	6.42	-2.01	3.81	3.86	-4.88	-0.78	-0.59	2.43
Fidelity Advisor® Overseas I	-0.83	-10.98	5.01	6.12	-6.87	-3.64	-2.93	-3.99	8.82	8.29	4.91	4.68	3.84	2.94	7.04	1.64	7.14	2.42	1.55	1.71	-3.97	-0.81	0.06	-4.79	0.66	2.7	3.14	6.84	3.8	-2.83	4.6	-3.12	-3.56	2.26	1.22	3.97	2.93	2.63	-2.36	2.63	6.03	6.58	-1.95	3.88	3.96	-4.8	-0.66	-0.47	2.48
Fidelity Advisor® Overseas T	-0.91	-10.98	4.98	5.99	-6.92	-3.63	-3.01	-3.98	8.79	8.17	4.89	4.66	3.75	2.86	7.03	1.64	7.04	2.34	1.55	1.71	-4.01	-0.87	0	-4.85	0.66	2.63	3.07	6.84	3.73	-2.82	4.52	-3.22	-3.55	2.2	1.16	3.96	2.87	2.58	-2.41	2.63	5.96	6.51	-1.99	3.86	3.91	-4.83	-0.71	-0.57	2.48
Fidelity Advisor® Short Fxd-Inc A	1.3	0.87	0.12	0.32	1.28	0.3	0.89	0.06	0.58	0.76	0.18	-1.15	0.09	1.24	-0.44	0.03	0.71	0.29	0.59	0.38	-1.07	-0.16	0.05	0.46	0.8	0.08	0.4	-0.43	0.24	0.11	-0.22	-0.19	0.55	0.46	0.36	-0.27	0.61	-0.36	-0.05	0.29	0.42	0.19	0.19	0.11	0.32	0.11	0.22	0.76	0.66
Fidelity Advisor® Short Fxd-Inc C	1.23	0.8	0.05	0.25	1.21	0.23	0.82	-0.01	0.41	0.79	0.11	-1.22	0.02	1.07	-0.51	0.06	0.64	0.22	0.52	0.31	-1.14	-0.33	0.09	0.41	0.73	0.01	0.34	-0.59	0.28	-0.06	-0.18	-0.26	0.48	0.38	0.29	-0.45	0.65	-0.42	-0.11	0.23	0.36	0.13	0.12	0.05	0.26	0.04	0.16	0.7	0.59
Fidelity Advisor® Short Fxd-Inc I	1.32	0.88	0.14	0.33	1.3	0.32	0.8	0.18	0.49	0.88	0.09	-1.13	0.21	1.15	-0.43	0.15	0.62	0.41	0.61	0.39	-1.06	-0.25	0.17	0.39	0.93	-0.01	0.42	-0.41	0.37	0.02	-0.1	-0.18	0.56	0.47	0.27	-0.25	0.63	-0.23	-0.02	0.31	0.33	0.31	0.2	0.13	0.34	0.13	0.24	0.67	0.79
Fidelity Advisor® Short Fxd-Inc T	1.3	0.87	0.12	0.31	1.28	0.3	0.78	0.16	0.48	0.86	0.07	-1.15	0.19	1.14	-0.44	0.13	0.71	0.29	0.59	0.38	-1.07	-0.27	0.15	0.37	0.91	0.08	0.3	-0.42	0.35	0.01	-0.11	-0.19	0.55	0.46	0.26	-0.27	0.61	-0.25	-0.04	0.3	0.32	0.3	0.19	0.11	0.32	0.11	0.23	0.77	0.66
Fidelity Advisor® Value Strategies A	4.21	-10.15	4.22	10.53	-10.98	-3.06	-3.26	0.28	10.53	10.53	3.09	5.65	9.78	-1.42	10.3	3.55	-0.06	5.4	1.41	0.48	-6.74	1.74	3.68	-8.08	-3.33	4.79	1.91	8.29	5.52	-5.11	2.43	-3.31	-7.62	9.83	0.63	4.56	-2.27	-0.17	-3.46	6.5	1.76	5.27	-0.2	2.09	1.01	-3.38	-1.13	-1.55	2.81
Fidelity Advisor® Value Strategies B	4.11	-10.18	4.11	10.53	-10.98	-3.11	-3.32	0.22	10.53	10.53	3.01	5.59	9.74	-1.52	10.18	3.49	-0.13	5.33	1.35	0.37	-6.8	1.69	3.59	-8.12	-3.43	4.72	1.86	8.21	5.45	-5.22	2.39	-3.36	-7.7	9.77	0.56	4.49	-2.32	-0.24	-3.53	6.45	1.7	5.17	-0.28	2.06	0.93	-3.46	-1.16	-1.64	2.71
Fidelity Advisor® Value Strategies I	4.25	-10.12	4.22	10.53	-10.98	-2.97	-3.27	0.32	10.53	10.53	3.12	5.69	9.84	-1.41	10.3	3.6	-0.03	5.42	1.46	0.5	-6.73	1.78	3.71	-8.02	-3.31	4.82	1.97	8.31	5.56	-5.12	2.49	-3.27	-7.61	9.88	0.66	4.59	-2.24	-0.14	-3.44	6.54	1.82	5.3	-0.19	2.12	1.06	-3.38	-1.08	-1.51	2.81
Fidelity Advisor® Value Strategies T	4.21	-10.19	4.17	10.53	-10.98	-3.09	-3.29	0.27	10.53	10.53	3.06	5.65	9.79	-1.46	10.24	3.53	-0.06	5.37	1.41	0.44	-6.77	1.74	3.66	-8.09	-3.36	4.79	1.9	8.28	5.49	-5.15	2.44	-3.33	-7.65	9.83	0.61	4.53	-2.28	-0.2	-3.48	6.5	1.75	5.25	-0.23	2.11	0.98	-3.4	-1.14	-1.58	2.78
Fidelity Asset Manager® 50%	2.81	-5.99	5.84	4.28	-2.93	-0.94	-0.22	0.15	5.46	3.57	1.55	-1.27	1.29	0.53	1.94	0.26	3.87	1.33	0.94	-0.69	-1.07	-0.44	1.28	-2.34	0.97	-0.06	1.16	2.04	2.26	-1.23	0.62	-1.61	-0.82	2.17	0.63	1.81	-0.31	0.31	-0.73	2.18	1.03	1.62	0.25	0.92	0.06	-1.28	-0.06	0.06	1.93
Fidelity Asset Manager® 70%	3.09	-8.58	8.32	5.56	-4.6	-1.59	-0.76	0.17	7.17	4.46	2.14	-0.9	1.58	-0.07	2.82	0.36	5	1.61	0.9	-0.96	-0.9	-0.49	1.33	-3.45	0.79	0	1.42	2.94	2.88	-2.02	0.96	-2.11	-1.46	2.69	0.62	2.6	-0.8	0.47	-0.74	2.76	0.91	1.86	0.52	1.42	-0.26	-1.73	-0.33	-0.33	2.16
Fidelity Spartan® 500 Index Inv	0.65	-10.88	8.83	5.85	-5.9	-2.63	-1.52	0.95	8.26	5.26	1.25	1.77	1.94	-1.1	5.64	0.88	5.23	1.8	1.37	-1.51	-1.58	1.35	1.94	-3.31	0.38	1.07	1.51	4.04	3.42	-2.45	2.08	-1.76	-1.89	3.17	0.14	3.7	-0.89	0.78	-1.67	3.77	0.04	2.65	0.26	1.23	1.35	-2.89	0.13	0.6	2.39
Fidelity Spartan® US Bond Idx Investor	1.96	1.36	-0.35	0.24	2.13	0.14	1.54	-0.05	1.01	1.8	-0.06	-3.46	0.67	2.81	-0.86	0.22	1.18	0.77	1.11	0.78	-2.6	-0.48	0.52	0.96	1.96	0.31	0.85	-0.68	0.84	0.57	-0.52	-0.59	1.23	1.05	0.6	-0.83	1.17	-1	-0.73	0.45	0.89	0.1	0.34	-0.99	-0.09	-0.17	0.19	1.44	1.52
Fidelity® Balanced	1.58	-6.86	4.17	5.85	-2.83	-1.35	-0.61	0.08	6.78	6.85	0.74	0.4	3.35	-0.33	4.44	1.69	3.52	1.91	2.05	-0.64	-3.59	0.78	2.39	-3.1	0.36	2.27	1.33	3.95	3	-1.07	2.33	-2.22	-1.93	3.25	2.02	3.65	0.43	0.95	-2.17	3.56	1.67	4.21	-0.97	1.24	1.54	-2.57	-0.21	-0.15	2.09
Fidelity® Blue Chip Growth	0.27	-9.94	8.84	4.69	-6.24	-2.72	-0.48	1.42	6.98	4.71	1.05	1.77	1.85	-1.18	4.63	0.45	4.28	2.07	0.84	-1.89	-1.35	1.57	1.55	-4.91	-0.26	0.67	1.44	3.25	3.41	-2.64	0.47	-1.84	-1.97	4.36	-0.32	4.31	-1.31	0.4	-1.26	4.04	0.07	2.15	-0.91	1.1	-0.18	-4.13	-0.76	-0.98	2.77
Fidelity® California Municipal Income	1.47	2.54	-2.64	-0.21	2.03	-0.5	1.52	0.13	0.79	2.49	-0.74	-3.69	0.62	2.95	-0.43	0.99	0.89	0.6	1.84	-0.43	-2.7	-0.37	0.52	1.19	2.24	0.51	0.99	-0.77	1.23	1.15	-0.4	-0.84	1.71	0.59	0.73	-0.45	1.22	-0.62	-0.69	0.42	0.8	0.35	0.72	-0.77	-0.27	0.52	-0.4	1.26	1.49
Fidelity® Capital & Income	7.69	-1.99	0.15	8.89	3.26	4.31	2.15	4.25	8.14	2.55	3.46	-1.54	1.7	2.32	2.48	1.14	2.8	1.87	-0.48	0.03	-0.73	-2.09	1.83	0.69	1.94	2.13	2.36	2.67	1.81	-0.11	2.1	-2.68	-1.23	1.96	1.8	2.03	0.47	-0.47	-1.17	0.85	1.5	1.7	0.8	0.98	0.84	-0.43	-0.45	0.76	1.71
Fidelity® Capital Appreciation	-1.52	-9.1	10.53	8.6	-8.48	-0.19	0.43	1.6	8.13	9.15	2.26	3.02	5.56	1.25	7.44	-0.17	4.48	1.35	2.46	0.35	-2.47	0.2	1.8	-6.22	-1.01	4.32	1.79	4.55	4.12	-3.69	0.68	-1.66	-4.59	6.46	0.12	5.78	-0.22	1.54	-3.07	4.23	0.77	6.77	-1.12	3.09	1.79	-3.78	-0.86	-3.32	1.75
Fidelity® Connecticut Municipal Income	1.12	2.37	-1.9	-0.51	2.28	-0.41	1.5	0.01	0.76	2.52	-0.41	-3.95	0.79	3.01	-0.66	1.01	0.89	0.68	1.5	-0.25	-2.76	-0.42	0.25	1.22	1.98	0.41	0.77	-1.11	1.24	0.6	-0.55	-0.78	1.72	0.51	0.58	-0.78	1.03	-0.72	-0.53	0.41	0.73	0.16	0.48	-0.72	-0.03	0.43	-0.48	1.23	1.48
Fidelity® Contrafund®	0.89	-4.09	2.36	-0.54	-0.62	-3.06	-1.26	2.22	4.71	4.88	1.83	2.63	3.16	-0.81	6.49	1.84	2.66	-0.04	3.2	0.57	-1.45	1.63	2.2	-4.48	-0.18	4.22	0.86	5.31	2.65	-1.34	3.02	-1.28	-3.23	4.59	1.72	4.44	0.85	2.93	-1.61	4.08	1.35	5.59	-2.79	2.06	2.46	-3.9	0.78	-1.39	1.12
Fidelity® Convertible Securities	2.12	-3.77	2.5	5.76	-1.48	1.29	0.48	1.04	5.23	5.2	1.3	-0.43	1.47	0.8	4.03	1.76	3.21	1.64	1.12	-0.06	-2.58	1.4	1.3	-3.63	-0.25	2.96	1.24	3.85	3.04	-2.13	-0.24	-1.42	-3.43	2.65	2.82	3.71	1.79	2.07	-4.02	2.26	2.12	7.12	-1.83	1.61	2.01	-1.85	0.08	-0.5	0.42
Fidelity® Disciplined Equity	0.64	-8.22	6.35	2.66	-4.77	-2.06	-1.14	1.67	6.27	4.68	1.88	1.15	1.38	-0.24	6.19	1.15	3.74	1.58	1.6	-0.64	-3.04	1.95	2.04	-3.91	-0.09	2.26	1.39	5.64	3.01	-1.03	3.48	-1.93	-2.99	4.02	1.17	4.28	-0.63	1.94	-2.48	4.64	-0.23	3.39	-0.63	1.83	1.45	-3.09	0.67	0.45	0.94
Fidelity® Diversified International	0.79	-8.63	3.68	3.49	-1.13	-2.45	-2.09	-1.34	8.35	7.42	2.87	2.27	3.94	3.06	5.37	2.28	6.88	1.7	3.47	1.42	-3.34	0.32	1.24	-3.92	0.7	3.6	2.96	6.29	4.12	-1.75	4.34	-2.32	-2.02	0.64	1.84	3.61	3.38	3.47	-3.51	3.54	5.28	7.04	-1.52	4.02	4.4	-4.72	-0.73	0.54	2.57
Fidelity® Emerging Markets	0.8	-10.98	4.93	6.83	-3.34	-0.69	-3.77	-3.19	8.1	6.66	4.81	5.71	6.81	0.22	7.57	1.12	8.15	3.49	4.01	2.19	-8.83	-2.63	-1.25	-3.13	4.34	6.48	2.63	8.58	6.31	1.39	9.15	-6.99	-3.08	4.03	3.2	7.58	1.88	9.95	-5.87	10.31	7.67	10.53	-1.39	2.53	7.54	-10.98	-0.89	1.75	2.61
Fidelity® Equity Dividend Income	1.72	-10.47	9.87	7.77	-6.74	-3.8	-0.54	-0.66	10.53	6.45	1.12	2.65	2.58	-1.65	6.16	-0.14	6.24	1.01	1.09	-1.61	-1.9	-0.54	2.49	-1.42	0.31	1.3	1.46	4.46	3.01	-3.21	3.3	-2.14	-2.45	2.83	0.3	4.25	-1.03	0.96	-2.1	3.89	0.33	3.81	0	0.68	1.27	-2.93	-0.43	-0.04	1.65
Fidelity® Equity-Income	0.31	-10.98	7.28	7.04	-4.71	-3.4	-2.4	-0.61	9.29	6.25	1.53	1.84	2.28	-1.27	5.32	0.79	7.75	1.05	2.01	-1.28	-1.6	0.69	2.57	-2.65	0.65	0.61	1.16	4.62	3.15	-2.39	2.87	-2.27	-2.43	2.17	0.84	3.79	-0.7	0.91	-1.61	4.17	0.54	3.28	0.06	1.82	2.64	-2.41	-0.31	1.55	1.98
Fidelity® Europe	-0.77	-10.98	10.53	7.86	-6.55	-4.53	-4.97	-2.05	10.53	9.67	0.96	1.61	1.78	4.41	7.17	6.36	3.83	4.47	1.98	-0.92	-3.63	0.41	2.54	-3.95	0.82	6.74	5.55	6.15	6.31	-0.2	5.63	-3.22	-2.21	1	2.35	5.2	3.08	2.36	-4.68	2.5	5.67	8.56	-0.87	3.15	4.23	-5.02	-0.51	1.55	2.48
Fidelity® GNMA	0.75	0.79	0.3	0.08	1.13	0.3	0.5	0.01	0.06	0.26	0.21	-1.38	0.49	1.6	-0.58	0.14	0.6	0.64	0.79	0.35	-1.29	-0.31	0.69	0.8	1.35	0.17	0.69	-0.29	0.55	0.59	-0.31	-0.32	1.16	0.78	0.25	-0.56	0.9	-0.64	-0.55	0.36	1.01	0.19	0.29	-0.9	-0.31	-0.13	0.12	1.36	1.44
Fidelity® Government Income	2	2.15	-0.9	-0.83	2.26	-0.26	1.63	-0.55	0.54	2.55	-0.8	-4.2	0.81	2.81	-1.22	0.15	0.92	0.76	1.2	0.82	-3.03	-0.15	0.44	0.84	1.92	0.08	0.72	-0.91	0.96	0.45	-0.65	-0.13	1.34	0.94	0.56	-1.07	1.38	-0.97	-0.69	0.4	0.88	0.02	0.19	-0.97	-0.09	-0.06	0.23	1.26	1.35
Fidelity® Growth & Income	0.89	-9.39	6.94	1.91	-3.12	-2.41	-1.56	1.73	6.13	3.22	0.8	0.95	0.46	-0.55	3.79	0.18	5.15	1.38	1.33	-1.35	-1.11	0.59	1.65	-2.39	0.9	0.75	0.92	3.85	3.08	-2.22	1.07	-1.3	-1.16	2.1	-0.03	2.84	-1.46	1.19	-1.23	3.42	-0.35	2.88	-1.36	2.49	1.23	-3.76	-0.37	-1.21	1.81
Fidelity® Growth Company	-2.12	-10.74	10.53	10.53	-9.99	-2.74	0.26	2.23	8.07	9.72	0.62	4.49	4.75	-0.87	7.5	0.53	1.36	2.94	0.12	0	-2.38	2.94	1.87	-8.56	-1.14	3.54	3.88	4.75	4.35	-4.57	0.58	-1.73	-1.95	7.81	-0.11	4.85	-0.53	2.97	-1.27	5.46	1.91	5.52	-0.83	2.12	-0.6	-5.67	0.52	-3.06	1.5
Fidelity® Growth Strategies	-3.51	-10.98	10.53	10.53	-8.05	-0.54	-1.44	1.91	5.19	7.4	1.35	2.89	3.87	-1.46	6.16	2.38	1.91	2.28	2.55	0	-2.11	2.15	2.55	-8.59	-0.95	3.78	1.59	4.04	4.08	-3.98	-1.69	-2.49	-1.96	7.08	1.56	5.52	0.23	0.81	-3.05	3.8	1.83	7.3	-3.04	2.21	-0.05	-7.24	-1.31	-3.58	3.89
Fidelity® High Income	3.48	-0.72	0.78	4.99	1.31	2.62	1.07	2.67	5.57	1.19	2.68	-0.96	1.16	2.54	2.28	1.21	2.53	1.44	-0.14	0	0.08	-1.47	1.14	0.56	1.56	1.08	2.11	1.51	1.47	-0.57	1.49	-2.65	-1.05	1.72	1.68	1.46	0.32	-0.37	-0.34	0.77	1.04	1.24	0.96	0.56	0.42	-0.12	-0.36	0.81	1.39
Fidelity® Independence	3.01	-10.98	8.58	6.06	-4.01	-1.3	-2.09	-2.22	7.94	7.43	0.84	1.32	2.32	-1.74	5.3	-0.26	4.61	1.93	0.55	-0.55	-2.87	2.2	2.77	-5.99	-0.96	3.67	1.24	6.56	3.12	-2.41	1.04	-1.76	-4.98	6.71	0.46	5.8	-0.43	2.43	-3.11	5.88	1.23	6.31	-1.68	3.21	1.23	-5.03	0.74	-2.48	2.25
Fidelity® Interm Muni Inc	1.14	1.9	-1.67	-0.35	2.04	-0.04	1.29	-0.05	0.63	2.09	-0.25	-3.03	0.84	2.91	-0.63	0.81	0.73	0.63	1.43	-0.44	-2.12	-0.36	0.33	1.14	1.92	0.31	0.72	-0.86	1.05	0.62	-0.49	-0.66	1.42	0.52	0.51	-0.47	0.92	-0.49	-0.49	0.42	0.74	0.23	0.39	-0.47	-0.08	0.44	-0.39	1.05	1.24
Fidelity® Intermediate Bond	1.86	1.34	-0.54	0.28	2.17	0.16	1.43	0.14	0.86	1.97	0.03	-2.82	0.3	2.46	-0.74	0.19	0.97	0.59	1.03	0.76	-2.3	-0.48	0.34	0.87	1.63	0.19	0.67	-0.76	0.67	0.19	-0.49	-0.46	1.07	0.78	0.41	-0.73	1.1	-0.73	-0.44	0.43	0.63	0.05	0.13	-0.42	0.16	-0.03	0.16	1.07	1.27
Fidelity® Intermediate Government Income	1.42	1.67	0	-0.99	2.05	-0.3	1.3	-0.03	0.23	1.68	-0.26	-2.93	0.23	2.38	-1.13	0.12	0.73	0.53	0.99	0.72	-2.27	-0.36	0.22	0.74	1.53	0.04	0.64	-0.91	0.56	0.07	-0.55	-0.32	1.15	0.75	0.37	-0.9	1.07	-0.61	-0.51	0.39	0.56	0.11	-0.02	-0.39	0.1	0.12	0.12	1.04	1.04
Fidelity® International Discovery	-0.28	-9.56	3.61	4.38	-2.76	-3.27	-3.2	-1.59	8.58	7.31	3.05	3.12	4.22	3.1	6.06	2.42	7.63	2.93	2.11	0	-3.02	0.33	2.41	-5.27	0.38	2.31	3.86	7.23	4.93	-1.28	4.31	-3.2	-1.49	0.43	2.23	3.41	3.33	4.28	-3.25	2.84	6.07	7.36	-1.94	4.26	4.49	-5.1	-0.78	0.79	2.7
Fidelity® Investment Grade Bond	2.25	1.14	-0.33	0.56	2.23	0.15	1.45	0.14	1.03	1.68	-0.1	-3.41	0.81	2.71	-0.91	0.25	1	0.82	0.92	0.83	-2.46	-0.41	0.55	1.08	1.88	0.27	0.82	-0.64	0.93	0.68	-0.53	-0.5	1.11	1.11	0.48	-0.61	1.14	-0.88	-0.74	0.48	1.14	0.06	0.31	-0.75	-0.08	-0.07	0.08	1.49	1.49
Fidelity® Limited Term Government	1.04	1.11	0.09	-0.65	1.44	-0.17	0.93	0.02	0.21	1.13	-0.21	-1.85	0.18	1.52	-0.66	-0.03	0.71	0.29	0.79	0.39	-1.54	-0.23	0.08	0.51	1.14	-0.11	0.42	-0.72	0.32	0.02	-0.42	-0.08	0.74	0.53	0.32	-0.6	0.87	-0.49	-0.17	0.35	0.39	0.19	-0.04	-0.01	0.3	0.1	0.09	0.85	0.84
Fidelity® Limited Term Municipal Income	0.74	0.91	-0.78	-0.04	1.47	0.25	0.74	-0.14	0.32	0.99	-0.16	-1.29	0.51	1.65	-0.45	0.3	0.26	0.41	0.86	-0.36	-1.22	-0.36	0.22	0.7	1.09	0.12	0.31	-0.55	0.61	0.04	-0.44	-0.35	0.72	0.23	0.42	-0.35	0.54	-0.17	-0.15	0.13	0.44	0.25	0.13	-0.24	0.15	0.36	-0.24	0.65	0.85
Fidelity® Low-Priced Stock	-0.79	-8.33	3.79	6.2	-3.89	-2.3	-3.46	-0.38	9.13	8.14	2.79	4.84	4.16	-0.64	6.68	3.37	3.26	2.72	2.92	0.14	-2.43	0.28	3.48	-3.49	-0.3	4.15	1.37	7.99	3.98	-1.99	3.17	-2.06	-4.72	4.9	3.16	3.84	-0.09	0.71	-4.24	4.45	1.81	6.59	-0.62	2.54	1.98	-4	-1.2	-1.19	1.84
Fidelity® Magellan®	0.98	-10.76	9.44	5.01	-6.45	-2.76	-1.21	1.11	8.21	4.42	1.11	1.32	1.66	-1.48	4.88	0.44	5.23	1.28	1.42	-1.26	-1.7	1.05	1.46	-3.91	0.24	0.95	1.54	3.31	3.11	-1.88	1.19	-1.99	-2.06	3.61	0.04	4.02	-1.15	0.7	-1.28	3.35	1.98	4.77	-1.49	2.68	1.91	-5.1	-0.74	-3.13	2.4
Fidelity® Massachusetts Municipal Income	1.27	2.31	-1.8	-0.63	2.23	-0.29	1.39	0.21	0.76	2.39	-0.37	-3.72	0.71	2.85	-0.45	1	0.85	0.77	1.39	-0.22	-2.65	-0.38	0.28	1.39	2.04	0.68	0.93	-0.96	1.27	1.02	-0.25	-0.71	1.77	0.77	0.5	-0.55	1.25	-0.97	-0.65	0.5	0.94	0.18	0.65	-0.75	-0.09	0.43	-0.43	1.12	1.54
Fidelity® Michigan Municipal Income	1.13	2.2	-1.85	-0.39	2.15	-0.22	1.58	0.45	0.85	2.58	-0.46	-3.78	0.71	3.13	-0.71	0.92	0.85	0.6	1.54	-0.4	-2.52	-0.32	0.25	1.28	2.01	0.41	0.83	-0.98	1.21	0.75	-0.57	-0.66	1.59	0.66	0.57	-0.66	1	-0.76	-0.59	0.5	0.85	0.25	0.51	-0.76	0.08	0.43	-0.52	1.29	1.45
Fidelity® Minnesota Municipal Income	0.9	1.92	-1.51	-0.34	2.02	-0.18	1.34	0.16	0.75	2.22	-0.35	-3.13	0.7	2.6	-0.51	0.85	0.82	0.59	1.33	-0.26	-2.32	-0.27	0.33	1.14	1.74	0.5	0.85	-0.87	1.18	0.77	-0.44	-0.69	1.47	0.6	0.5	-0.52	0.95	-0.63	-0.53	0.32	0.82	0.17	0.57	-0.62	-0.02	0.35	-0.29	0.97	1.41
Fidelity® Mortgage Securities	0.83	0.72	0.46	0.07	1.13	0.18	0.7	0.16	0.5	0.23	0.24	-1.8	0.91	1.85	-0.49	0.14	0.93	0.65	0.82	0.41	-1.63	-0.17	0.74	0.85	1.63	0.04	0.72	-0.22	0.56	0.47	-0.35	-0.4	1.12	0.84	0.34	-0.43	0.91	-0.61	-0.63	0.37	0.83	0.2	0.56	-0.87	0.03	-0.25	0.22	1.43	1.24
Fidelity® Municipal Income	1.3	2.56	-1.91	-0.53	2.38	-0.3	1.54	0.08	0.75	2.71	-0.38	-4.08	0.77	3.38	-0.68	1.12	0.93	0.82	1.58	-0.31	-2.81	-0.47	0.37	1.32	2.24	0.59	0.9	-0.86	1.37	1.13	-0.5	-0.63	1.67	0.74	0.57	-0.48	1.12	-0.73	-0.65	0.57	0.82	0.27	0.71	-0.74	-0.05	0.36	-0.37	1.15	1.54
Fidelity® New Jersey Municipal Income	1.12	2.28	-1.91	-0.69	2.48	-0.42	1.59	-0.07	0.68	2.71	-0.57	-3.97	0.63	3.38	-0.66	1.27	0.93	0.59	1.49	-0.34	-2.87	-0.53	0.33	1.32	2.09	0.59	1.02	-1.03	1.26	1.28	-0.55	-0.86	1.88	0.76	0.74	-0.68	1.1	-0.87	-0.87	0.58	0.86	0.2	0.65	-0.88	-0.11	0.51	-0.38	1.22	1.65
Fidelity® New York Municipal Income	1.58	2.52	-1.7	-0.77	2.42	-0.31	1.6	0.1	0.87	2.74	-0.62	-4.06	0.75	3.18	-0.7	1.16	0.86	0.65	1.68	-0.5	-2.68	-0.35	0.34	1.37	2.13	0.56	0.87	-0.95	1.34	1.03	-0.46	-0.78	1.65	0.72	0.55	-0.59	1.1	-0.91	-0.6	0.39	0.95	0.25	0.68	-0.75	-0.16	0.33	-0.4	1.21	1.52
Fidelity® Ohio Municipal Income	1.12	2.44	-1.84	-0.56	2.23	-0.22	1.46	0.11	0.85	2.75	-0.4	-4.11	0.79	3.22	-0.8	1.17	0.93	0.6	1.68	-0.55	-2.79	-0.32	0.35	1.39	2.22	0.59	1.01	-1.06	1.36	0.93	-0.52	-0.83	1.78	0.68	0.66	-0.75	1.01	-0.77	-0.68	0.49	0.9	0.25	0.64	-0.86	-0.1	0.43	-0.54	1.22	1.56
Fidelity® OTC	0.04	-6.39	10.06	7.53	-8.04	-3.76	-1.61	1.28	6.98	7.3	2.05	5.47	5.01	-0.94	6.75	1.14	2.04	3.63	0.21	-2.11	-4.06	3.03	3.13	-9.57	-3.25	3.87	3.53	7.01	3.62	-4.9	0.52	-1.84	-3.72	9.64	-0.64	5.42	-0.92	0.9	-1.2	5.96	0.32	4.63	-1.97	3.2	-1.2	-7.72	-0.27	-4.59	5.53
Fidelity® Overseas	-0.79	-10.88	4.93	6.09	-6.81	-3.5	-2.97	-3.88	8.74	8.13	4.73	4.76	3.84	2.87	7	1.68	6.96	2.32	1.65	1.74	-4.06	-0.69	0.16	-4.79	0.69	2.66	3.1	6.83	3.71	-2.8	4.71	-3.25	-3.47	2.2	1.19	4	2.88	4.06	-2.76	4.97	6.79	5.94	-2.56	4.14	5.12	-5.42	-0.43	0.5	2.67
Fidelity® Pacific Basin	-0.43	-5.67	-1.85	3.61	-3.26	-2.74	-1.93	-2.96	2.46	5.87	7.1	4.45	8.44	3.15	6.43	-2.46	6.35	1.2	0.96	8.15	-5.42	-2.78	2.53	-5.26	0.98	0.29	2.23	6.64	4.7	0.76	2.86	-3.66	-1.17	0.36	2.86	3.03	3.47	7.22	-2.61	6.82	9.4	5.77	-2.84	5.65	3.7	-6.64	-1.7	-1.47	1.26
Fidelity® Pennsylvania Municipal Income	1.01	2.07	-1.69	-0.55	2.27	-0.18	1.34	-0.1	0.71	2.43	-0.37	-3.56	0.74	2.93	-0.64	0.97	0.89	0.71	1.4	-0.38	-2.73	-0.39	0.25	1.66	1.92	0.52	0.9	-0.92	1.34	0.81	-0.41	-0.66	1.43	0.52	0.51	-0.57	1.07	-0.68	-0.58	0.43	0.83	0.25	0.49	-0.59	-0.04	0.44	-0.41	1.01	1.38
Fidelity® Puritan®	1	-6.86	4.5	4.5	-2.09	-2.09	-0.91	-0.19	6.52	4.64	0.76	0.06	1.95	-0.02	3.41	0.68	5.81	1.14	1.61	-0.64	-1.71	0.16	1.95	-1.44	1.03	0.54	1.1	2.91	2.37	-1.48	1.87	-1.74	-1.29	1.74	0.8	2.3	-0.1	0.4	-1.28	2.84	0.64	2.19	0.21	0.94	1.77	-1.64	-0.21	1.47	1.81
Fidelity® Real Estate Investment Port	0.26	-3.93	-4.15	4.55	1.44	-2.77	2.07	2.27	3.3	4.45	1.9	5.09	1.03	3.45	2.03	4.21	2.66	4.39	1.7	5.64	-10.98	6.6	3.44	0.61	7.8	0.01	5.58	4.81	5.33	-7.72	3.3	-0.9	4.71	2.92	4.52	8.05	-4.13	0.62	-2.23	4.6	1.26	6.32	2.14	4.62	-3.56	-2.43	4.87	1.84	3.36
Fidelity® Select Banking	3.79	-10.61	3.99	2.27	-4.32	0.07	-1.55	-3.52	9.28	6.78	1.49	4.41	-0.37	0.08	8.1	0.94	3.45	1.1	3.19	-0.93	-5.49	2.23	0.15	-0.41	3.71	-0.15	3.01	2.87	2.23	-2.6	-1.53	-2.47	-0.26	1.68	1.06	2.55	-1.91	-1.57	2.06	3.53	-0.45	0.76	2.2	0.49	4.05	-3.56	-0.52	3.02	0.3
Fidelity® Select Biotechnology	-3.1	-3.72	10.53	4.79	-5.84	0.57	-1.36	5.26	5.98	10.53	-1.53	9.68	-1.65	-2.63	-0.28	1.36	3.44	3.57	3.88	2.18	3.46	-0.02	0.39	-10.98	1.1	4.2	-2.68	0.58	7.42	-6.44	-9.08	-1.31	5.93	5.6	0.7	9.26	0.67	-0.48	-2.46	5.34	2.25	4.15	4.23	-2.29	-6.2	-3.16	0.88	-1.66	0.77
Fidelity® Select Brokerage & Invmt Mgmt	5.35	-10.98	9.67	10.53	-8.39	-4.35	-4.95	1.02	10.53	10.53	3.11	4.84	1.54	-0.22	6.12	-1.95	5.36	5.84	2.95	-2.03	-8.82	0.21	-0.58	-6.32	4.72	1.5	4.19	6.91	5.01	-2.43	0.81	-4.09	-1.97	7.46	7.01	5.29	-0.35	4.62	2.19	7.06	1.72	7.93	2.28	1.43	0.76	-7.13	-2.71	2.54	1.14
Fidelity® Select Comms Equip Port	2	-10.98	10.53	10.53	-10.98	2.13	-0.5	1.99	10.46	10.53	-0.24	6.21	9.44	-1.1	10.53	1.58	-0.72	10.53	3.11	-7.46	-10.98	4.46	5.48	-10.98	-2.65	3.89	8.98	7.04	3.37	-7.09	-1.61	-3.17	-5.9	10.53	-0.56	5.89	0.05	3.6	-3.32	4.34	1.42	9.05	-0.69	7.01	-2.5	-9.16	-3.41	-8.77	8.29
Fidelity® Select Computers	-3.71	-10.98	10.53	10.53	-10.98	-2.27	3.81	-1.25	10.51	10.53	0.46	7.64	8.49	-2.86	10.53	2.15	-2.05	5.88	-1.24	-3.57	-9.93	6.39	0.72	-10.98	-7.09	4.1	7.97	5.95	3.32	-5.15	3.93	-3.61	-6.92	10.36	-1.75	6.97	-1.25	-0.2	-4.39	7	-0.77	4.71	-0.61	0.32	0.98	-6.97	-3.59	-5.28	9.41
Fidelity® Select Consumer Finance Port	1.58	-10.98	5.61	1.6	-0.95	-0.6	-1.69	-0.25	9.74	5.75	-1.62	3.86	1.28	1.09	9.87	3.07	2.17	3.64	2.87	-0.33	-7.59	4.1	0.82	-0.03	2.73	1.03	-0.8	3.75	2.86	-3.95	-2.44	-5.95	-2.37	3.74	2.12	1.92	-3.58	-1.16	0.09	4.42	0.47	2.08	-0.19	0.37	3.56	-2.18	-0.69	-0.72	0.88
Fidelity® Select Electronics	-8.16	-10.98	10.53	10.53	-10.98	-4.23	6.68	-1.04	10.53	10.53	-3.11	8.4	10.53	-4.09	10.53	4.15	-0.73	6.14	-1.78	-2.38	-10.37	8.87	-3.25	-10.98	-9.35	5.35	6.9	3.02	4.34	-4.55	7.96	-3.67	-4.93	10.53	-0.71	8.88	-1.48	0.69	-7.52	10.53	0.14	9.49	-2.67	-0.58	3.11	-9.46	-2.87	-5.86	7.26
Fidelity® Select Energy	2.15	-7.04	2.47	2.51	1.12	-3.12	3.77	-0.73	-0.93	10.53	-1.42	-5.08	6.2	-2.05	0.91	1.31	10.53	0.8	4.99	0.57	0.49	-0.78	6.51	3.15	-2.71	9.02	0.84	7.53	-1.77	4.06	10.53	-1.21	-5.13	3.79	8.85	8.23	8.06	6.12	-7.21	2.05	2.66	10.53	-10.01	6.16	6.11	-4.08	2.01	0.04	-4.36
Fidelity® Select Energy Service Port	1.84	-5.85	7.25	4.65	0.41	-4.9	6.41	-4.2	1.23	10.53	-7.31	-8.28	7.7	-5.42	-1.3	-1.74	10.53	6.93	5.47	-2.61	-0.23	-4.19	9.28	3.8	-1.94	10.53	-0.91	6.8	-1.27	4.6	10.53	-0.75	-7.76	4.95	9.62	10.06	6.87	4.65	-5.71	5.29	3.3	10.53	-10.98	8.6	6.57	-3.4	-0.58	-1.82	-6.65
Fidelity® Select Financial Services Port	2.12	-10.71	7.72	3.79	-4.11	-2.08	-3.21	-0.1	10.53	5.13	-0.01	4.22	-0.1	0.6	7.13	0.45	4.51	2.82	2.48	-0.73	-5.96	1.69	1.14	-2.13	2.82	0.02	1.15	3.62	4.17	-1.78	-0.35	-4.65	-1.16	3.44	2.21	2.91	-1.53	1.39	1.62	4.63	0.94	2.9	1.33	0.61	2.72	-4.58	-1.02	1.54	2.14
Fidelity® Select Gold	10.53	2.36	-10.47	-1.34	10.53	0.13	-5.09	-9.99	-0.21	10.53	1.45	4.73	10.53	1.23	9.59	8.99	-2.41	-9.05	0.29	6.39	-10.98	8.3	-4.02	-1.51	7.14	9.12	2.62	3.58	-5.15	-4.91	7.31	-4.26	-10.98	2.01	8.36	-0.21	5.38	10.53	-5.66	10.53	9	10.53	-6.85	8.58	9.95	-8.91	-2.05	0.03	3.8
Fidelity® Select Health Care	0.47	-4.36	3.82	3.1	-2.7	-0.1	-2.28	2.35	3.72	3.87	3.43	-0.33	-2.7	0.48	-0.34	1.68	5.42	3.19	1.3	-2.26	3.18	0.28	-0.3	-5.71	1.69	1.17	-2.54	2.02	6.88	-2.97	2.24	-0.36	3.88	2.46	1.4	4.55	1.3	0.28	-1.33	3.53	0.97	2.11	0.09	-0.37	-3.12	-2.12	-0.39	3.41	2.98
Fidelity® Select Health Care Svcs Port	-2.38	2.51	-8.59	-10.98	-1.21	2.45	-5.85	3.59	-7.06	8.96	0.46	6.23	0.59	1.24	4.03	10.53	2.53	5.74	0.52	-0.76	-2.25	2.67	7.08	-5.44	1	3.51	1.27	10.53	7.89	1.96	2.38	2.09	0.46	3.73	4.83	1.8	1.72	2.72	-1.09	3.11	2.18	-0.04	0.81	-0.47	-7.56	-2.44	1.19	-0.43	5.11
Fidelity® Select Insurance Port	-1.55	-7.77	4.88	5.85	-4.73	-2.6	-5.46	2.14	10.53	5.13	-0.45	3.11	-0.89	0.4	5.87	1.22	5.12	4.93	2.61	-1.56	-0.93	-0.69	2.48	-3.51	-0.64	2.19	-2.92	5.65	5.04	-1.65	2.25	-3.62	-1.36	5.39	2.45	3.94	-2.53	3.27	0.77	5.34	-0.77	-0.57	1.07	-0.55	2.49	-4.24	-0.35	0.15	3.25
Fidelity® Select Materials	2.51	-10.98	3.14	8.08	2.98	0	-0.96	-5.46	2.57	7.12	2.92	6.42	5.03	1.44	9.9	3.63	9.92	-6.39	6.8	-1.75	-9.53	3.61	5.15	-1.44	1.58	8.08	-1.41	7.78	1.54	-4.28	7.26	-1.52	-8.05	0.74	-0.19	8.49	-0.65	4.56	-0.87	5.5	3.8	7.14	-1.93	4.55	5.51	-1.09	-1.1	-4.55	0.47
Fidelity® Select Multimedia	2.83	-0.73	10.53	10.53	-9.2	3.15	-8.31	-0.34	10.53	10.53	3.3	1.34	8.34	-6.74	8.02	0.39	5.61	-0.04	-0.71	-2.21	-0.4	-0.14	-0.28	-6.71	-1.94	3.58	5.59	2.31	4.55	-2.72	-0.96	-0.37	-2.9	5.03	0.52	2	0.02	1.26	0.07	5.79	-0.16	1.78	-2.65	2.28	1.79	-3.27	0.38	-3.25	2.07
Fidelity® Select Software & IT Svcs Port	1.11	-10.87	10.53	10.53	-5.76	-0.85	-1.85	0.25	7.65	6.29	3.19	3.45	5.27	-2.75	5.89	2.27	2.2	4.08	0.25	-0.56	-3.72	-2.89	2.99	-10.53	-3.95	4.99	8.77	5.2	4.35	-5.89	-3.6	-1.95	-4.2	10.53	-0.83	2.82	-0.63	2.86	1.14	-0.97	1.23	6.46	-3.47	4.91	0.05	-5.42	1.34	1.33	5.38
Fidelity® Select Technology	-2.21	-10.98	10.53	10.53	-10.98	-0.9	2.89	-0.99	10.53	10.53	0.76	5.86	7.69	-1.61	10.53	1.21	-0.45	4.81	-1.65	-2.71	-8.38	6.67	1.73	-10.98	-7	3.87	7.25	6.11	3.37	-6.06	1.91	-3.25	-4.38	10.53	-1.19	6.36	-1.66	0.87	-2.26	5.99	-0.91	5.48	-2.06	2.21	0.45	-7.69	-1.31	-5.03	7.06
Fidelity® Select Telecommunications Port	10.53	-10.98	10.53	10.53	-8.9	-0.39	-7.26	0.64	8.46	10.28	2.43	-4.26	3.26	-4.34	9.37	-0.23	6.8	7.96	3.47	-4.02	-4.14	-0.88	2.48	-1.23	-2.06	3.77	3.16	5.26	3.29	-5.33	-1.02	-1.89	-1.06	5.78	1.12	5.24	-1.42	1.31	-1.5	5.11	-0.67	4.62	3.53	5.5	-1.2	-5.36	1.74	-0.95	5.28
Fidelity® Select Utilities	2.79	-8.4	5.67	6.94	-1.24	-2.88	-4.68	2.95	10.53	9.55	1.61	-5.03	0.88	0.2	6.92	-0.94	5.64	0.85	2.17	-1.09	0.33	-0.57	3.03	1.16	1.75	3.34	4.81	3.55	2.72	-2.41	1.91	-0.05	0.95	1.34	3.95	3.51	0.46	1.75	-3.97	2.74	-0.89	4.08	3.52	0.67	-0.45	-0.88	3.69	3.96	2.01
Fidelity® Short-Term Bond	1.27	0.91	0.12	0.34	1.36	0.21	0.85	0.2	0.52	0.92	0.1	-1.09	0.23	1.11	-0.37	0.08	0.77	0.33	0.64	0.41	-1.13	-0.15	0.07	0.52	0.76	0.11	0.44	-0.43	0.28	0.13	-0.21	-0.06	0.51	0.5	0.39	-0.25	0.66	-0.25	-0.03	0.32	0.45	0.22	0.2	0.13	0.34	0.12	0.25	0.72	0.84
Fidelity® Stock Selec All Cp	0.65	-9.77	9.78	5.47	-6.27	-2.71	-1.12	1.32	7.86	4.88	1.64	1.83	1.48	-0.89	4.89	0.5	5.26	1.76	1.26	-1.43	-1.59	1.19	2.03	-3.88	0	1.1	1.71	4.34	3.24	-1.84	1.92	-2.15	-2.24	4.17	0.13	4.3	-0.67	1.65	-1	4.76	-0.05	3.68	-0.08	1.6	0.84	-3.73	-0.12	-0.16	2.98
Fidelity® Trend	1.04	-10.59	9.76	6.22	-6.13	-2.41	-1.33	0.83	8.42	5.19	1.54	1.45	1.81	-1.2	5.37	0.71	4.83	1.61	1.57	-1.5	-1.57	1.27	2.12	-3.49	0.14	1.45	1.27	4.43	3.14	-2.37	1.84	-1.95	-1.93	3.61	0.32	3.9	-0.63	1.65	-1.57	4.18	0.44	3.37	-0.34	1.65	1.39	-4	-0.12	0.65	2.41
Fidelity® Value	0.13	-10.28	4.76	8.32	-3.48	-3.26	-1.47	0.34	7.55	8.45	0.5	2.31	4.74	-2.06	6.1	2.18	5.4	2.43	3.13	-0.64	-2.32	1.34	4.73	-3.61	-0.4	4.16	1.73	6.35	2.96	-1.44	3.59	-1.32	-3.29	4.69	2.43	5.25	-0.91	0.6	-3.26	5.9	1.74	4.97	-0.14	1.71	0.98	-3.15	-0.66	-0.92	2.71
Fidelity® Value Strategies	4.24	-10.1	4.26	10.53	-10.98	-2.99	-3.24	0.31	10.53	10.53	3.08	5.7	9.85	-1.41	10.31	3.6	-0.03	5.37	1.48	0.48	-6.7	1.76	3.71	-8.04	-3.32	4.83	1.95	8.31	5.53	-5.1	2.45	-3.27	-7.62	9.87	0.64	4.59	-2.23	-0.16	-3.43	6.52	1.82	5.29	-0.21	2.12	1.02	-3.36	-1.08	-1.56	2.82
Fidelity® Worldwide	0.16	-9.78	5.77	6.47	-6.15	-2.95	-2.52	-0.89	9.34	7.39	2.98	2.82	3.54	0.84	5.81	1.24	6.15	2.26	1.49	-0.41	-2.96	0.55	1.39	-4.36	0.37	1.93	2.08	5.98	3.69	-2.25	3.64	-3.03	-3.29	2.88	0.84	4.45	1.22	2.52	-2.31	4.83	3.79	4.75	-2.1	3.04	3.19	-4.36	0	0	2.16
First Eagle Fund of America A	2.18	-4.62	0.57	4.1	-1.2	-0.4	-1.97	0.15	3.92	5.06	-0.24	3.08	0.87	0	3.78	2.59	3.58	2.48	2.96	0.24	-2.19	1.26	2.05	-3.43	1.22	1.57	1.31	3.88	3.68	-0.5	1.56	-1	-3.38	3.09	0.78	4.21	-0.3	-0.71	-2.17	3.91	1.18	2.59	1.12	2.15	0.19	-2.29	0.73	-0.76	3.07
First Eagle Fund of America C	2.2	-4.71	0.54	3.95	-1.23	-0.42	-1.98	0.05	3.89	5.02	-0.29	3.03	0.9	-0.09	3.63	2.59	3.53	2.27	2.91	0.17	-2.24	1.23	1.97	-3.45	1.11	1.6	1.24	3.81	3.65	-0.53	1.47	-1.01	-3.47	3	0.74	4.15	-0.35	-0.78	-2.21	3.84	1.09	2.54	1.07	2.08	0.16	-2.35	0.65	-0.81	2.99
First Eagle Fund of America Y	2.22	-4.58	0.57	4.01	-1.14	-0.4	-1.96	0.15	3.98	5.11	-0.28	3.14	0.95	-0.05	3.69	2.65	3.5	2.42	2.97	0.24	-2.17	1.29	2.03	-3.39	1.21	1.6	1.33	3.87	3.72	-0.46	1.54	-0.99	-3.41	3.1	0.81	4.16	-0.26	-0.74	-2.15	3.9	1.17	2.59	1.15	2.12	0.19	-2.26	0.72	-0.75	3.03
First Eagle Global A	1.45	-4.37	1.21	6.24	1.54	0	-2.17	0.04	7.34	6.16	1.56	2.09	3.86	2.3	3.95	3	4.66	1.14	2.85	1.38	-3.04	0.62	2.07	-0.89	0.66	2.81	1.78	5.17	2.66	-0.41	3.23	-0.23	-2.39	1.08	1.32	3.44	1.04	3.53	-1.39	1.86	3.09	4.99	-0.23	2.88	3.13	-2.42	0.66	0.3	1.41
First Eagle Global I	1.49	-4.41	1.29	6.24	1.58	0	-2.13	0.08	7.38	6.2	1.59	2.09	3.85	2.33	3.98	3.02	4.67	1.14	2.88	1.41	-3.01	0.64	2.1	-0.86	0.66	2.83	1.81	5.19	2.68	-0.39	3.25	-0.2	-2.38	1.1	1.37	3.46	1.07	3.55	-1.39	1.88	3.15	5.01	-0.23	2.92	3.17	-2.41	0.68	0.33	1.45
First Investors Fund For Income A	1.92	-1.08	-1.1	6.99	0.4	1.86	2.2	2.17	4.25	0.71	2	0.64	1.3	1.96	1.93	1.59	2.21	1.86	-0.34	0.28	0.6	-0.98	1.25	0.61	1.56	0.91	1.23	1.22	1.52	-0.65	1.53	-3.12	-1.63	0.62	1.28	1.92	0.61	-0.68	-1.66	0.63	0.63	0.97	0.63	0.25	0.92	0.25	-0.75	0.93	1.6
First Investors Global A	-0.42	-10.98	7.57	6.37	-5.37	-4.15	-2.28	-0.7	8.22	5.42	1.85	2.42	2.37	-0.58	5.81	1.83	6.12	1.36	1.67	-0.82	-1.66	0.67	2.35	-4.26	-1.03	2.42	2.87	5.25	3.27	-2.41	2.16	-1.97	-1.54	2.04	0.77	4.12	0.88	2.47	-3.26	2.78	2.07	4.76	-0.93	2.29	3.82	-3.68	0	0	2.24
First Investors Global B	-0.44	-10.98	7.52	6.29	-5.48	-3.94	-2.42	-0.74	7.98	5.54	1.75	2.37	2.31	-0.62	5.79	1.76	5.95	1.27	1.61	-0.88	-1.78	0.72	2.33	-4.39	-0.92	2.22	2.72	5.29	3.18	-2.44	2	-1.96	-1.5	2.03	0.5	4.12	0.79	2.35	-3.37	2.86	2.01	4.69	-1.01	2.19	3.71	-3.72	0	0	2.15
First Investors Government A	0.76	0.75	0.23	0.05	1.19	0.23	0.57	-0.03	0.3	0.12	0.21	-2.07	0.66	1.63	-0.42	0.55	0.46	0.55	0.47	0.38	-1.39	-0.24	0.84	0.48	1.29	0.03	0.56	-0.25	0.47	0.47	-0.34	-0.25	0.83	0.46	0.28	-0.27	0.73	-0.46	-0.55	0.28	1.11	0.28	0.19	-0.64	-0.36	-0.46	0.01	1.25	1.24
First Investors Investment Grade A	2.36	2.01	-2.04	0.69	2.85	0.37	1.58	0.07	1.87	3.47	0.03	-4.29	0.63	3.64	-1.04	0.92	0.72	1.02	1.11	0.81	-3.04	-0.76	0.44	1.15	1.85	0.44	0.73	-0.85	1.14	0.34	-0.56	-0.86	1.16	1.04	0.63	-1.18	1.44	-1.29	-1	0.44	0.75	-0.2	0.22	-0.93	-0.32	0	0	1.29	1.49
First Investors Special Situations A	1.83	-5.1	2.37	4.24	-6.22	-2.76	-3.98	0.85	8.55	6.49	3.41	5.19	5.8	-1.51	8.96	2.11	0.58	3.49	0.28	0.39	-4.45	0.06	2.81	-7.98	-2.97	5.32	4.57	7.04	3.77	-3.48	1.64	-2.03	-3.88	4.87	2.59	4.01	0.3	0.79	-4.6	3.23	1.14	6.63	1.15	3.64	0.44	-3.76	-0.32	-1.09	4.66
First Investors Special Situations B	1.79	-5.13	2.28	4.21	-6.26	-2.87	-3.92	0.72	8.45	6.47	3.35	5.12	5.73	-1.56	8.88	2.09	0.43	3.45	0.24	0.3	-4.45	-0.06	2.8	-8.04	-3.09	5.36	4.44	6.96	3.74	-3.55	1.55	-2.04	-3.94	4.82	2.53	3.92	0.22	0.75	-4.65	3.14	1.09	6.61	1.06	3.59	0.39	-3.84	-0.35	-1.15	4.56
First Investors Tax Exempt CA A	1.8	3.22	-3.57	-0.4	2.88	-1.12	2.36	-0.16	1.28	3.17	-1.39	-4.87	0.75	3.46	-0.72	1.05	0.83	0.31	2.07	-1.19	-2.56	-0.25	0.32	1.23	2.32	0.72	1.04	-1.11	1.29	1.12	-0.4	-1.28	1.62	0.4	0.88	-0.72	1.13	-0.8	-0.81	0.65	0.84	0.25	0.72	-0.67	-0.26	0.48	-0.43	1.15	1.47
First Investors Tax Exempt CT A	1.1	2.39	-2.11	-0.69	2.4	-0.48	1.67	-0.04	0.62	2.74	-0.68	-4.15	0.72	2.82	-0.71	1.21	0.58	0.54	1.42	-0.56	-2.48	-0.36	0.63	1.4	1.76	0.56	0.78	-1.14	1.23	0.93	-0.41	-0.78	1.46	0.48	0.47	-0.5	0.92	-0.79	-0.59	0.54	0.76	0.16	0.62	-0.74	-0.06	0.32	-0.44	1.02	1.32
First Investors Tax Exempt Inc A	1.2	2.6	-2.23	-0.88	2.47	-0.71	1.8	-0.05	0.91	2.9	-0.7	-4.54	0.84	3.28	-0.81	1.01	0.71	0.34	1.58	-0.9	-2.64	-0.35	0.25	1.25	1.93	0.24	0.83	-1.11	1.12	0.92	-0.64	-0.84	1.63	0.53	0.43	-0.64	0.93	-0.94	-0.75	0.44	0.7	0.14	0.54	-0.76	-0.16	0.45	-0.57	0.96	1.47
First Investors Tax Exempt MA A	1.24	2.35	-2.28	-0.88	2.59	-0.64	1.73	0.4	0.73	2.9	-0.86	-4.05	0.58	3.15	-0.73	1.06	0.69	0.4	1.46	-0.73	-2.7	-0.18	0.16	1.26	2.01	0.24	0.9	-1.17	1.15	0.73	-0.51	-0.68	1.74	0.48	0.56	-0.67	0.81	-0.76	-0.6	0.49	0.69	0.07	0.41	-0.69	-0.02	0.33	-0.53	1.03	1.28
First Investors Tax Exempt MI A	1.11	2.54	-2.03	-0.63	1.85	-0.41	1.52	0.21	0.8	2.55	-0.56	-3.95	0.58	3.25	-0.73	0.88	0.6	0.26	1.41	-0.96	-2.36	-0.21	0.03	1.15	1.77	0.27	0.89	-1.13	1.17	0.8	-0.53	-0.62	1.28	0.56	0.56	-0.54	0.95	-0.93	-0.71	0.41	1.17	0.09	0.67	-0.71	-0.15	0.35	-0.56	1.01	1.42
First Investors Tax Exempt MN A	0.95	2.19	-1.79	-0.57	2.38	-0.31	1.52	0.1	0.84	2.56	-0.71	-3.82	0.76	3.04	-0.74	1.08	0.66	0.25	1.49	-0.56	-2.21	-0.08	0.26	1.28	1.69	0.35	0.93	-1.05	1.1	0.84	-0.56	-0.73	1.45	0.43	0.51	-0.5	0.84	-0.83	-0.59	0.51	0.76	0.25	0.68	-0.76	-0.18	0.33	-0.27	0.94	1.45
First Investors Tax Exempt NC A	1.15	2.48	-2.01	-0.64	2.36	-0.41	1.74	-0.04	0.92	2.81	-0.53	-4.28	0.87	3.11	-0.63	0.99	0.64	0.39	1.49	-0.78	-2.25	-0.2	0.1	1.24	1.76	0.33	0.99	-1.07	1.22	0.99	-0.41	-0.78	1.38	0.55	0.55	-0.41	0.92	-0.86	-0.64	0.48	0.87	0.18	0.77	-0.73	-0.14	0.32	-0.52	1.17	1.46
First Investors Tax Exempt NJ A	1.22	2.54	-2.41	-0.85	2.53	-0.71	1.7	0.11	0.71	2.86	-0.77	-4.16	0.71	3.01	-0.72	1.08	0.58	0.39	1.37	-0.72	-2.31	-0.29	0.1	1.11	1.64	0.56	0.71	-1.04	1.1	0.79	-0.43	-0.67	1.41	0.4	0.48	-0.46	0.92	-0.76	-0.62	0.47	0.86	0.08	0.7	-0.85	-0.16	0.31	-0.39	1.03	1.33
First Investors Tax Exempt NY A	1.26	2.84	-2.37	-0.85	2.71	-0.66	1.77	0.07	0.92	2.98	-0.92	-4.68	0.89	3.43	-1.08	1.14	0.68	0.32	1.54	-0.88	-2.51	-0.29	0.13	1.18	1.8	0.54	0.95	-1.3	1.01	1.01	-0.5	-0.98	1.42	0.52	0.51	-0.51	0.86	-0.8	-0.6	0.38	0.87	0.24	0.66	-0.8	-0.11	0.32	-0.46	1.03	1.3
First Investors Tax Exempt OH A	1.27	2.5	-2.6	-0.5	2.47	-0.51	1.76	-0.12	1.03	3.03	-0.65	-4.76	0.9	3.2	-0.83	1.34	0.56	0.4	1.56	-1.05	-2.38	-0.3	0.02	1.23	1.77	0.42	0.96	-1.22	1.29	0.73	-0.44	-0.92	1.46	0.57	0.57	-0.6	0.97	-1	-0.69	0.51	0.83	0.18	0.75	-0.85	-0.14	0.35	-0.54	1.17	1.47
First Investors Tax Exempt Opps A	1.43	3.04	-2.32	-0.69	2.72	-0.63	1.94	0.16	1	3.26	-0.98	-5	0.83	3.7	-1.01	1.2	0.73	0.34	1.9	-0.87	-2.36	-0.11	0.23	1.43	2.01	0.68	1.06	-1.31	1.38	1.26	-0.35	-0.89	1.58	0.79	0.73	-0.55	1.25	-1.06	-0.75	0.68	1.07	0.09	1.01	-0.81	-0.16	0.36	-0.49	1.23	1.61
First Investors Tax Exempt OR A	1.11	2.62	-2.27	-0.58	2.41	-0.5	1.54	0.1	0.78	2.8	-0.56	-4.25	0.73	3.11	-0.64	1.09	0.54	0.31	1.51	-0.8	-2.31	-0.06	0.1	1.18	1.63	0.33	0.93	-1.11	1.09	0.77	-0.29	-0.82	1.3	0.61	0.61	-0.53	0.91	-0.83	-0.54	0.46	0.87	0.08	0.93	-0.69	-0.16	0.31	-0.62	1.18	1.33
First Investors Tax Exempt PA A	1.15	2.32	-1.63	-0.69	2.34	-0.55	1.53	-0.1	0.77	2.67	-0.55	-4.1	0.71	3.05	-0.71	0.99	0.55	0.4	1.36	-0.85	-2.56	-0.12	0.11	1.41	1.62	0.25	0.7	-0.94	1.01	0.63	-0.27	-0.57	1.32	0.4	0.54	-0.51	0.77	-0.66	-0.59	0.48	0.73	0.18	0.64	-0.67	-0.06	0.33	-0.45	1.12	1.35
First Investors Tax Exempt VA A	1.15	2.41	-2.14	-0.63	2.48	-0.55	1.53	-0.11	1.07	2.76	-0.61	-4.16	0.87	2.98	-0.77	1.15	0.57	0.33	1.59	-0.91	-2.4	-0.27	0.11	1.19	1.64	0.5	0.94	-1.07	1.18	1.09	-0.4	-0.93	1.34	0.39	0.62	-0.51	0.85	-0.81	-0.59	0.47	0.83	0.24	0.62	-0.6	-0.15	0.4	-0.53	1.02	1.4
First Investors Total Return A	0.98	-5.59	1.79	4.27	-2.58	-1.19	-1.02	0.19	5.18	5.19	1.11	-0.17	1.61	0.54	3.49	1.21	2.94	1.7	1.52	-0.45	-2.87	0.23	1.24	-1.85	0.78	1.25	0.62	3.22	2.45	-1.68	1.71	-0.91	-1.7	2.41	1.51	2.62	-0.07	-0.89	-1.44	2.84	0.46	2.83	-0.34	1.21	0.89	-2.72	-0.52	-0.14	1.69
FMI Common Stock	2.03	-6.76	2.42	5.34	-2.08	-3.54	-3.05	1.11	8.12	5.54	1.06	4	2.35	-3.94	5.09	3.13	2.68	2.29	0.97	0.74	0.86	-0.13	4.71	-4.87	-0.26	3.84	1.96	6.26	1.41	-1.51	2.26	-0.75	-4.22	4.82	0.48	5.48	-0.37	-0.26	-1.49	4.24	0.85	5.71	-0.27	3.08	0.6	-3.6	-1.32	-0.79	3.18
FPA Capital	2.46	-5.26	4.9	10.53	-5.79	-3.95	-4.42	0.81	9.61	9.98	2.34	3.91	9.13	-4.92	7.53	1.83	2.76	3.42	2.6	-0.33	-0.82	0.05	3.18	-3.27	-3.19	4.82	-0.1	3.67	2.33	-1.63	5.09	-0.05	-5.66	7.34	2.61	5.29	0.88	1.07	-1.97	2.03	1.09	3.38	-1.99	3.54	1.53	-3.46	-1.66	-1.51	1.48
FPA New Income	-1.71	0.37	-0.18	0.92	1.11	0.92	0	0.18	0.55	0.55	1.36	1.81	-0.45	0.99	0.89	0.35	0.87	0.71	0.09	0	0.53	0	0.26	0.27	0.09	0	0.18	0.36	0.09	-0.09	0.27	-0.09	-0.09	-0.36	0.09	0.27	0.55	0.09	0.27	0.18	0.46	0.18	0.09	0.46	0.55	0.46	0.18	0.74	0.64
FPA Paramount	0.23	-7.2	4.19	10.53	-9.67	-6.94	-0.63	-1.02	8.87	10.53	2.5	8.23	5.45	-3.92	8.8	2.04	0.33	3.66	1.61	-0.71	-1.59	1.37	4.15	-3.22	-1.5	4.5	0.61	3.59	2.73	-0.22	2.45	-1.12	-4.19	4.23	1.14	5.27	-0.07	0.4	-0.6	4.69	0	5.26	-1.4	2.47	0.24	-5.24	0	-4.66	3.75
FPA US Value	0.53	-6.48	3.59	9.81	-7.94	-5.88	-0.36	-1.1	7.87	10.53	2.41	7.97	5.48	-3.69	7.89	1.85	0.08	2.88	1.58	-0.67	-1.42	1.16	3.68	-3	-1.14	4.85	0.45	4.2	2.93	-0.26	2.96	-0.91	-4.04	4.04	1.07	5.26	-0.03	0.45	-0.53	4.5	-0.02	5.32	-1.44	2.61	0.25	-5.45	-0.17	-4.83	3.82
Franklin Adjustable US Govt Secs A	-0.13	0.62	0.4	-0.01	0.22	0.06	0.3	0.3	0.17	0.27	-0.05	-0.49	-0.08	0.51	-0.2	0.14	0.28	0.26	0.26	0.39	-0.41	-0.01	0.05	0.46	0.25	0.13	0.12	0.04	0.24	0.14	0.37	0.04	0.26	0.28	0.16	-0.18	0.53	-0.04	-0.03	0.32	0.2	0.23	0.34	0.23	0.1	0.27	0.25	0.61	0.49
Franklin AL Tax-Free Income A	0.92	2.25	-1.24	-0.24	1.92	0.03	1.16	0.32	0.9	2.11	-0.23	-3.65	1.08	2.87	-0.63	1.03	0.89	0.72	1.44	-0.13	-2.46	-0.28	0.48	1.26	1.68	0.63	0.86	-0.84	1.24	0.94	-0.32	-0.5	1.32	0.72	0.47	-0.34	0.8	-0.58	-0.59	0.44	0.8	0.19	0.67	-0.4	-0.03	0.3	-0.34	0.98	1.24
Franklin AZ Tax-Free Income A	1.14	2.36	-1.93	-0.55	1.94	-0.33	1.38	0.16	0.68	2.4	-0.05	-3.49	0.75	2.97	-0.32	1.18	0.97	1.12	1.5	-0.12	-2.68	-0.65	0.51	1.86	2.04	0.75	0.97	-0.78	1.45	1.2	-0.09	-0.45	1.71	0.94	0.54	-0.55	0.12	-0.72	-0.73	0.38	1	0.08	1.05	-0.69	-0.12	0.31	-0.2	1.02	1.46
Franklin AZ Tax-Free Income C	1.09	2.29	-1.96	-0.59	1.87	-0.37	1.33	0.12	0.63	2.34	-0.1	-3.52	0.7	2.89	-0.37	1.12	0.92	1.15	1.45	-0.17	-2.79	-0.6	0.46	1.8	1.98	0.69	0.92	-0.82	1.4	1.16	-0.04	-0.49	1.56	0.96	0.49	-0.68	0.16	-0.84	-0.68	0.24	1.03	0.04	1	-0.83	-0.17	0.25	-0.24	1.05	1.4
Franklin Balance Sheet Investment A	-0.54	-5.97	1.76	4.35	-2.67	-2.29	-3.56	0.94	5.98	5.54	1.57	3.82	3.53	-1.32	6.96	1.83	3.8	1.32	2.84	1.11	-3.31	1.61	5.28	-1.68	-0.2	3.81	2.16	7.88	2.42	-1.84	3.34	-1.39	-4.24	4.43	2.93	5.45	-1.25	0.43	-1.72	4.64	0.14	5.54	-0.09	3.89	1.24	-2.42	0.48	-2.58	1.18
Franklin CA Insured Tax-Free Inc A	1.5	2.94	-2.49	-0.29	1.94	-0.49	1.54	0.25	0.93	2.4	-0.63	-4	0.35	2.45	-0.09	1.45	0.8	0.69	1.74	-0.45	-2.77	-0.53	0.34	1.35	2.17	0.54	1.05	-0.87	1.49	1.4	-0.26	-0.74	1.72	0.82	0.68	-0.37	1.17	-0.66	-0.68	0.46	0.91	0.27	0.71	-0.63	-0.3	0.4	-0.29	1.1	1.41
Franklin CA Insured Tax-Free Inc C	1.52	2.95	-2.59	-0.41	1.96	-0.54	1.49	0.2	0.87	2.41	-0.75	-4.01	0.3	2.37	-0.14	1.4	0.83	0.56	1.76	-0.5	-2.87	-0.57	0.28	1.37	2.1	0.49	1	-0.91	1.43	1.44	-0.39	-0.78	1.73	0.75	0.63	-0.41	1.11	-0.7	-0.72	0.4	0.85	0.14	0.74	-0.76	-0.27	0.27	-0.25	1.04	1.35
Franklin CA Tax-Free Income A	1.11	2.35	-2.17	-0.14	1.67	-0.43	1.24	0.12	0.54	2.48	-0.43	-3.71	0.26	2.41	-0.16	1.53	0.82	0.81	1.64	-0.16	-2.49	-0.73	0.54	1.25	2.09	0.53	1.08	-0.44	1.3	1.63	-0.16	-0.44	1.63	0.79	0.82	-0.16	0.93	-0.71	-0.58	0.51	0.77	0.24	0.79	-0.45	-0.04	0.66	-0.15	1.08	1.35
Franklin CA Tax-Free Income C	1.07	2.3	-2.22	-0.19	1.62	-0.47	1.33	-0.06	0.49	2.43	-0.47	-3.76	0.22	2.36	-0.21	1.62	0.77	0.63	1.6	-0.2	-2.54	-0.78	0.5	1.21	2.05	0.48	1.04	-0.49	1.39	1.44	-0.21	-0.49	1.58	0.74	0.77	-0.21	0.88	-0.76	-0.63	0.47	0.72	0.19	0.74	-0.5	-0.09	0.61	-0.2	1.04	1.3
Franklin CO Tax-Free Income A	0.89	2.34	-2.15	-0.48	2.13	-0.28	1.43	-0.18	0.71	2.28	-0.37	-3.51	0.87	2.81	-0.62	1.09	1	0.8	1.48	-0.25	-2.52	-0.4	0.25	1.49	1.75	0.64	0.93	-0.84	1.47	1.14	-0.37	-0.29	1.55	0.85	0.46	-0.32	1.06	-0.63	-0.64	0.56	0.95	0.11	0.83	-0.6	-0.08	0.33	-0.32	1.06	1.47
Franklin CO Tax-Free Income C	0.85	2.28	-2.18	-0.52	2.16	-0.41	1.47	-0.31	0.66	2.22	-0.33	-3.54	0.81	2.73	-0.66	1.04	0.86	0.75	1.52	-0.3	-2.55	-0.44	0.2	1.35	1.78	0.59	0.88	-0.89	1.5	1.02	-0.33	-0.42	1.49	0.78	0.49	-0.44	1.01	-0.67	-0.6	0.42	0.9	0.07	0.87	-0.73	-0.12	0.27	-0.28	0.92	1.41
Franklin Convertible Securities A	1.17	-5.52	1.69	7.82	-2.52	0.88	-0.35	1.47	6.73	6.55	1.65	1.53	0.98	0.76	3.96	3.09	3.74	3.13	0.99	1.05	-0.39	0.39	1.59	-2.54	0.07	2.75	-0.46	4.88	3.73	-2.03	0.25	-1.03	-2.61	3.92	2.92	4.19	-0.12	0.93	-2.54	1.34	1.81	3.41	0.3	0.97	0.3	-1.54	-0.18	-0.43	1.53
Franklin Convertible Securities C	1.19	-5.61	1.67	7.76	-2.65	0.89	-0.44	1.41	6.59	6.51	1.65	1.38	0.91	0.75	3.91	2.97	3.75	3.08	0.93	0.94	-0.39	0.33	1.48	-2.62	0	2.73	-0.53	4.85	3.58	-2.04	0.13	-1.03	-2.69	3.88	2.82	4.1	-0.12	0.82	-2.56	1.29	1.7	3.37	0.18	0.92	0.24	-1.56	-0.24	-0.49	1.42
Franklin CT Tax-Free Income A	1.1	2.38	-2.18	-0.45	2.15	-0.26	1.36	0.04	0.64	2.45	-0.43	-4.53	0.45	2.45	-0.42	1.17	0.83	0.56	1.6	0.03	-2.7	-0.4	0.68	1.59	1.76	0.73	0.98	-0.63	1.29	1.15	-0.18	-0.36	1.54	0.82	0.47	-0.19	1	-0.7	-0.45	0.45	0.91	0.19	0.68	-0.6	0.14	0.21	-0.28	1	1.36
Franklin CT Tax-Free Income C	1.06	2.33	-2.13	-0.49	2	-0.3	1.4	-0.1	0.59	2.39	-0.39	-4.65	0.4	2.39	-0.47	1.21	0.79	0.51	1.56	-0.11	-2.65	-0.44	0.62	1.44	1.79	0.59	1.02	-0.67	1.23	1.12	-0.22	-0.4	1.49	0.76	0.51	-0.24	0.86	-0.66	-0.58	0.4	0.86	0.14	0.64	-0.56	0.01	0.24	-0.32	0.86	1.31
Franklin Double Tax-Free Income A	1.04	2.33	-1.69	-0.24	2.03	-0.63	1.19	-0.01	0.21	2.55	-0.46	-3.79	0.87	2.74	-0.55	1.35	0.91	0.45	1.91	-0.03	-2.82	-0.94	0.76	1.66	2.09	0.54	1	-0.71	1.2	1.22	-0.07	-0.4	1.53	0.9	0.61	-0.42	0.96	-0.74	-0.67	0.03	0.94	0.43	1.07	-0.79	-0.1	0.14	-0.25	1.13	1.46
Franklin Double Tax-Free Income C	1	2.28	-1.73	-0.28	2.06	-0.67	1.06	-0.05	0.16	2.5	-0.51	-3.83	0.9	2.68	-0.69	1.39	0.77	0.41	1.95	-0.07	-2.93	-0.98	0.71	1.7	2.04	0.49	0.96	-0.84	1.24	1.19	-0.11	-0.45	1.48	0.83	0.47	-0.46	0.99	-0.78	-0.71	-0.02	0.89	0.38	0.94	-0.76	-0.14	0.08	-0.3	1.08	1.41
Franklin DynaTech A	-0.42	-6.45	8.46	6.18	-7.74	-1.1	0.99	0.86	6.63	7.41	1.7	3.6	3.68	-1.99	6.84	1.86	3.14	2.16	-1.08	-0.57	-1.67	4.07	1.12	-8.28	-1.81	3.82	2.14	4.49	3.79	-5.95	1.31	-2.2	-1.76	6.94	-1.01	5.12	0.72	-0.16	-0.8	6.42	-0.91	4.02	-1.95	0.64	-0.6	-6.53	0.76	-3.11	3.74
Franklin DynaTech C	-0.5	-6.53	8.45	6.07	-7.75	-1.19	0.95	0.75	6.61	7.31	1.64	3.54	3.63	-2.05	6.79	1.77	3.1	2.1	-1.16	-0.63	-1.73	3.98	1.07	-8.36	-1.82	3.72	2.07	4.43	3.67	-5.93	1.22	-2.28	-1.83	6.91	-1.09	5.08	0.63	-0.17	-0.88	6.33	-0.95	3.93	-2.01	0.59	-0.67	-6.58	0.67	-3.14	3.67
Franklin Equity Income A	0.62	-10.98	5.69	6.9	-3.77	-3.99	-3.83	-0.05	7.56	6.79	1.64	0.31	1.33	-0.4	5.82	1.25	6.87	1.47	1.55	-1.45	-1.33	0.64	2.35	-1.82	1.37	0.58	0.22	3.89	2.7	-1.92	3.56	-2.47	-1.21	1.35	0.6	1.52	-0.33	1.08	-1.81	2.41	0.57	2.46	0.16	0.73	2.54	-2.36	0.59	0.78	2.04
Franklin Equity Income C	0.55	-10.98	5.57	6.91	-3.89	-4.05	-3.89	-0.12	7.52	6.68	1.59	0.19	1.33	-0.47	5.71	1.19	6.83	1.36	1.55	-1.52	-1.4	0.58	2.25	-1.84	1.31	0.52	0.11	3.85	2.65	-1.98	3.46	-2.49	-1.28	1.34	0.49	1.47	-0.39	1.02	-1.88	2.35	0.51	2.4	0.09	0.67	2.48	-2.48	0.52	0.76	1.94
Franklin Federal Tax-Free Income A	0.84	1.68	-1.82	-0.1	1.86	-0.18	1.25	-0.1	0.74	2.5	-0.19	-3.66	0.83	2.62	-0.11	1.23	0.89	0.89	1.38	0.05	-2.24	-0.45	0.32	1.25	1.66	0.64	0.97	-0.44	1.31	1.21	-0.11	-0.35	1.38	0.8	0.63	-0.19	0.71	-0.77	-0.53	0.54	0.87	0.2	0.78	-0.55	0.03	0.37	-0.3	1.21	1.3
Franklin Federal Tax-Free Income C	0.72	1.72	-1.94	-0.14	1.81	-0.22	1.29	-0.22	0.78	2.37	-0.24	-3.63	0.69	2.57	-0.08	1.18	0.76	0.92	1.33	-0.08	-2.29	-0.41	0.27	1.12	1.61	0.67	0.92	-0.58	1.35	1.09	-0.07	-0.48	1.42	0.75	0.5	-0.23	0.67	-0.73	-0.58	0.41	0.82	0.16	0.82	-0.68	0.07	0.24	-0.26	1.08	1.26
Franklin FL Tax-Free Income A	1.24	2.43	-1.99	-0.46	2.12	-0.03	1.3	0.25	0.8	2.39	-0.28	-3.73	0.63	2.63	-0.5	1.19	0.82	0.82	1.43	-0.25	-2.42	-0.49	0.25	1.43	1.84	0.73	0.86	-0.69	1.24	1.01	-0.28	-0.37	1.4	0.91	0.49	-0.47	0.98	-0.61	-0.37	0.36	0.81	0.21	0.76	-0.59	0.09	0.33	-0.21	0.98	1.23
Franklin FL Tax-Free Income C	1.18	2.44	-2.09	-0.5	2.14	-0.16	1.25	0.2	0.83	2.24	-0.25	-3.83	0.57	2.63	-0.55	1.14	0.77	0.77	1.38	-0.29	-2.44	-0.52	0.19	1.36	1.76	0.67	0.89	-0.82	1.26	0.97	-0.32	-0.41	1.41	0.84	0.43	-0.5	0.92	-0.65	-0.49	0.4	0.75	0.17	0.63	-0.64	0.13	0.27	-0.34	1.01	1.17
Franklin Flex Cap Growth A	-0.53	-7.52	5.45	6.17	-6.44	0.17	-0.5	0.88	6.63	7.51	0.62	4.09	4.86	-2.95	8.71	3.17	1.95	1.58	0.85	0.44	-2.03	2.99	1.75	-6.05	-0.54	3.42	2.31	4.23	3.76	-3.65	1.81	-2.32	-2.73	4.93	-0.7	4.49	-0.73	1.08	-1.56	5.8	0.15	4.98	0.12	0.99	-0.47	-5.87	1.2	-2.1	1.74
Franklin Flex Cap Growth C	-0.58	-7.55	5.32	6.13	-6.5	0.09	-0.56	0.82	6.58	7.43	0.56	4	4.81	-3.02	8.62	3.12	1.89	1.52	0.79	0.39	-2.11	2.93	1.71	-6.12	-0.63	3.37	2.26	4.15	3.7	-3.7	1.75	-2.37	-2.8	4.84	-0.74	4.4	-0.77	1.02	-1.64	5.74	0.08	4.9	0.1	0.9	-0.52	-5.94	1.16	-2.17	1.66
Franklin GA Tax-Free Income A	0.88	2.16	-2.07	-0.23	2.05	-0.19	1.28	0.09	1.06	2.35	0.21	-4.12	0.86	2.96	-0.77	1.08	0.98	0.78	1.47	-0.26	-2.52	-0.41	0.41	1.3	1.9	0.71	1	-1.01	1.54	1.29	-0.38	-0.55	1.6	0.91	0.37	-0.41	1.12	-0.8	-0.65	0.45	1.01	0.17	0.8	-0.7	-0.01	0.3	-0.42	0.94	1.52
Franklin GA Tax-Free Income C	0.83	2.19	-2.18	-0.35	2.07	-0.23	1.23	0.04	1.01	2.38	0.08	-4.14	0.81	2.97	-0.9	1.11	0.93	0.65	1.5	-0.3	-2.54	-0.45	0.27	1.33	1.83	0.65	0.95	-1.05	1.48	1.33	-0.5	-0.59	1.63	0.83	0.31	-0.45	1.06	-0.84	-0.78	0.48	0.95	0.04	0.84	-0.82	-0.06	0.33	-0.54	0.97	1.46
Franklin Gold and Precious Metals A	10.53	0.17	-5.34	0.36	10.53	1.17	-7.09	-6.06	-1.59	10.53	3.13	4.09	10.53	2.29	9.12	10.53	-0.37	-9.73	2.45	5.9	-10.98	8.9	-2.42	-1.12	6.27	7.79	2.03	4.56	-5.71	-5.61	7.67	-4.5	-8.92	1.54	9.53	-1.33	5.61	10.53	-6.47	10.38	10.53	10.53	-8.89	9.22	10.53	-9.86	1.41	-0.68	3.78
Franklin Gold and Precious Metals Adv	10.53	0.25	-5.37	0.44	10.53	1.22	-7.15	-5.92	-1.64	10.53	3.13	4.14	10.53	2.29	9.14	10.53	-0.33	-9.69	2.45	5.97	-10.98	9	-2.42	-1.09	6.3	7.82	2.03	4.55	-5.66	-5.58	7.65	-4.44	-8.97	1.62	9.58	-1.3	5.63	10.53	-6.48	10.39	10.53	10.53	-8.89	9.23	10.53	-9.84	1.47	-0.66	3.81
Franklin Gold and Precious Metals C	10.53	0.09	-5.39	0.37	10.53	1.1	-7.15	-6.03	-1.69	10.53	3.08	3.98	10.53	2.18	8.99	10.53	-0.42	-9.79	2.42	5.81	-10.98	8.9	-2.52	-1.13	6.18	7.74	1.89	4.54	-5.75	-5.66	7.59	-4.54	-9.05	1.51	9.49	-1.36	5.51	10.53	-6.49	10.3	10.53	10.53	-8.98	9.16	10.53	-9.91	1.35	-0.73	3.71
Franklin Growth A	0.2	-10.89	6.95	6.84	-5.22	-3.82	-2.27	0	7.29	6.54	2.97	2.96	2.21	-3.03	5.92	1.26	5.73	1.51	0.45	-2.32	0.07	1.62	4.09	-5.27	-0.86	1.46	1.21	5.85	3.42	-3.43	1.75	-0.12	-2.38	3.95	-1.1	5.23	-0.37	-0.2	-0.78	4.86	1.06	1.01	1.35	2.35	0.78	-2.18	-0.58	-1.17	2.37
Franklin Growth Adv	0.24	-10.87	6.98	6.87	-5.22	-3.78	-2.27	0.04	7.28	6.58	2.97	3	2.21	-2.99	5.95	1.26	5.78	1.51	0.49	-2.32	0.1	1.65	4.08	-5.23	-0.85	1.49	1.24	5.87	3.41	-3.4	1.78	-0.09	-2.38	3.98	-1.07	5.22	-0.31	-0.2	-0.75	4.85	1.1	1.04	1.35	2.4	0.78	-2.17	-0.53	-1.14	2.39
Franklin Growth C	0.17	-10.93	6.88	6.79	-5.3	-3.87	-2.37	-0.05	7.24	6.46	2.89	2.93	2.12	-3.08	5.82	1.19	5.69	1.42	0.43	-2.39	0	1.57	4.02	-5.35	-0.92	1.41	1.15	5.76	3.36	-3.49	1.68	-0.16	-2.47	3.88	-1.14	5.15	-0.42	-0.27	-0.87	4.8	1.01	0.97	1.27	2.31	0.71	-2.25	-0.64	-1.23	2.31
Franklin High Income A	0.92	-1.54	-0.94	7.39	0.78	2.59	0.77	3.61	6.95	1.68	3.32	-0.41	1.69	3.23	3.18	1.11	3.08	1.56	0.12	0.12	-0.36	-1.82	1.62	1.11	2.09	1.57	2.04	1.06	2	-0.35	1.99	-3.11	-1.32	2.07	1.56	2.03	0.12	-0.83	-0.84	1.09	1.57	1.08	1.07	0.12	0.12	-0.36	-0.36	0.61	1.59
Franklin High Income Adv	0.93	-1.53	-0.94	8.05	0.19	2.61	1.37	3.01	6.97	1.69	3.33	-0.41	2.23	2.7	3.18	1.63	2.59	1.58	0.13	0.13	-0.35	-1.81	1.63	1.12	2.1	2.06	2.04	1.07	1.53	-0.33	2	-3.11	-1.3	2.08	1.58	2.04	0.13	-0.81	-0.82	1.59	1.09	1.09	1.09	0.13	0.13	-0.35	-0.35	0.62	1.6
Franklin High Income C	0.25	-0.96	-1.6	7.99	0.13	3.15	0.72	3.54	6.87	1.62	3.26	-0.45	1.64	3.17	2.61	1.57	2.53	2	0.08	0.08	-0.4	-1.86	1.57	1.06	2.03	1.52	1.99	1.02	1.94	-0.85	2.41	-3.14	-1.35	2.02	1.51	1.97	0.08	-0.86	-0.88	1.04	1.52	1.03	1.02	0.08	0.08	-0.4	-0.4	0.57	1.54
Franklin High Yield Tax-Free Inc A	0.54	0.66	-2.36	0.76	1.76	0.09	0.55	-0.65	1.15	2.32	0.28	-1.81	0.26	2.73	0.51	1.18	1.14	1.14	1.17	-0.15	-1.49	-0.42	0.5	1.15	1.61	0.65	1	0.27	1.31	1.05	0.26	-0.2	1.66	1.03	0.83	0.32	0.72	-1.31	-0.59	0.31	1.26	0.32	1.11	-0.2	0.09	0.35	0.23	1.06	1.43
Franklin High Yield Tax-Free Inc C	0.5	0.61	-2.48	0.8	1.7	0.04	0.5	-0.69	1.09	2.35	0.14	-1.84	0.21	2.76	0.45	1.13	0.99	1.09	1.21	-0.21	-1.52	-0.46	0.44	1.09	1.55	0.6	0.94	0.22	1.34	0.92	0.21	-0.16	1.59	0.96	0.78	0.28	0.67	-1.33	-0.63	0.26	1.2	0.27	1.14	-0.34	0.14	0.2	0.18	1.1	1.27
Franklin Income A	3.25	-4.37	0.68	5.45	0.91	0.65	-1.37	2.22	6.25	5.44	1.97	-1.22	1.52	2.87	2.81	1.44	5	1.37	0.13	0.12	-1.54	-0.3	1.42	0.55	2.26	1.38	1.37	2.19	2.68	-1.87	2.55	-1.9	-1.54	2.2	2.98	2.11	-0.3	-0.3	-3.12	-0.31	1.56	3.03	0.9	0.49	1.3	-0.32	0.89	2.51	1.67
Franklin Income Adv	2.76	-4.39	0.7	5.49	0.92	0.67	-0.85	1.71	6.29	5.48	1.99	-1.22	1.55	2.9	2.84	1.46	5.04	1.39	0.55	-0.28	-1.54	-0.29	1.44	0.57	2.28	1.4	1.39	2.21	2.71	-1.86	2.57	-1.9	-1.53	2.22	3.01	2.13	-0.28	-0.29	-3.12	-0.3	1.58	3.05	0.91	0.5	1.32	-0.72	0.91	2.95	1.69
Franklin Income C	3.19	-4.39	0.64	5.38	0.87	0.11	-0.89	2.16	6.17	5.37	1.92	-1.26	1.48	2.82	2.75	1.39	4.94	1.33	0.5	-0.34	-1.17	-0.76	1.8	0.09	2.21	1.33	1.32	2.13	2.63	-1.51	2.08	-1.94	-1.57	2.14	3.34	1.65	-0.34	-0.34	-3.15	-0.36	1.51	2.97	0.85	0.44	1.26	-0.36	0.85	2.86	1.61
Franklin Insured Tax-Free Income A	0.95	2.2	-1.53	-0.21	1.99	-0.17	1.16	0.34	0.87	2.37	-0.26	-3.76	0.76	2.63	-0.34	1.06	0.81	0.69	1.44	-0.31	-2.43	-0.46	0.24	1.2	1.78	0.54	0.91	-0.81	1.35	1.03	-0.19	-0.52	1.43	0.83	0.53	-0.31	0.8	-0.61	-0.46	0.46	0.76	0.11	0.73	-0.5	0.01	0.32	-0.38	1.04	1.19
Franklin Insured Tax-Free Income C	0.98	2.14	-1.56	-0.25	1.93	-0.22	1.2	0.21	0.82	2.31	-0.23	-3.86	0.71	2.64	-0.39	1.01	0.75	0.64	1.39	-0.36	-2.54	-0.42	0.11	1.22	1.72	0.49	0.86	-0.86	1.3	0.99	-0.24	-0.48	1.29	0.84	0.48	-0.42	0.74	-0.65	-0.5	0.41	0.71	0.14	0.6	-0.55	-0.04	0.27	-0.34	0.98	1.14
Franklin KY Tax-Free Income A	0.91	1.81	-2.05	-0.34	2.2	-0.43	1.34	-0.05	0.54	2.41	-0.34	-4.02	0.91	3.39	-0.58	1.04	1	0.56	1.56	-0.05	-2.51	-0.74	0.48	1.45	1.7	0.53	1.04	-0.7	1.34	1.12	-0.26	-0.53	1.68	0.71	0.45	-0.37	0.97	-0.61	-0.62	0.43	0.97	0.17	0.83	-0.68	-0.13	0.37	-0.19	0.97	1.32
Franklin LA Tax-Free Income A	0.82	2.05	-1.56	-0.31	1.92	-0.21	1.08	0.16	0.73	2.3	-0.38	-3.64	1.08	2.96	-0.72	0.95	0.91	1.34	1.28	-0.12	-2.35	-0.18	0.31	1.26	1.77	0.54	1.03	-0.91	1.33	1.02	-0.4	-0.49	1.49	0.72	0.47	-0.42	0.8	-1.17	-0.68	0.53	0.89	0.19	0.75	-0.56	-0.03	0.39	0.1	0.89	1.41
Franklin LA Tax-Free Income C	0.77	1.99	-1.6	-0.27	1.77	-0.17	1.03	0.11	0.68	2.23	-0.43	-3.66	0.93	2.97	-0.85	0.98	0.85	1.28	1.22	-0.17	-2.29	-0.31	0.35	1.11	1.71	0.58	0.89	-0.95	1.35	0.98	-0.45	-0.54	1.43	0.66	0.42	-0.46	0.83	-1.29	-0.72	0.48	0.83	0.14	0.71	-0.61	-0.07	0.34	0.05	0.83	1.44
Franklin MA Tax-Free Income A	1.23	2.26	-1.77	-0.42	2.12	-0.13	1.27	0.32	0.87	2.35	-0.37	-3.85	0.77	2.54	-0.38	1.08	0.81	0.7	1.31	-0.02	-2.39	-0.51	0.23	1.3	1.74	0.71	0.83	-0.78	1.29	0.97	-0.14	-0.32	1.61	0.82	0.52	-0.59	1.05	-0.82	-0.58	0.45	0.85	0.08	0.73	-0.72	0.15	0.3	-0.34	1.13	1.37
Franklin MA Tax-Free Income C	1.09	2.28	-1.89	-0.46	2.06	-0.18	1.22	0.26	0.82	2.29	-0.34	-3.87	0.72	2.47	-0.43	0.95	0.84	0.57	1.35	-0.07	-2.42	-0.55	0.18	1.25	1.68	0.74	0.7	-0.75	1.15	1.02	-0.27	-0.28	1.56	0.75	0.39	-0.54	0.91	-0.78	-0.71	0.49	0.8	0.04	0.6	-0.68	0.1	0.25	-0.38	0.99	1.4
Franklin MD Tax-Free Income A	0.97	1.93	-1.63	-0.23	1.88	0.04	1.14	0.15	0.8	2.08	-0.3	-3.49	0.88	2.3	-0.45	1.02	0.89	0.55	1.43	-0.2	-2.16	-0.35	0.31	1.16	1.67	0.62	0.77	-0.74	1.23	1.1	-0.15	-0.41	1.47	0.8	0.55	-0.34	0.96	-0.65	-0.4	0.36	0.88	0.19	0.74	-0.63	-0.02	0.3	-0.41	1.15	1.39
Franklin MD Tax-Free Income C	1.01	1.87	-1.66	-0.27	1.81	-0.01	1.08	0.1	0.74	2.09	-0.42	-3.5	0.83	2.23	-0.49	0.97	0.83	0.58	1.37	-0.25	-2.27	-0.39	0.34	1.01	1.69	0.57	0.72	-0.77	1.26	1.05	-0.27	-0.37	1.32	0.81	0.41	-0.38	0.99	-0.69	-0.53	0.39	0.82	0.14	0.69	-0.68	-0.06	0.25	-0.45	1.09	1.33
Franklin MI Tax-Free Inc A	1.01	2.09	-1.27	-0.29	2.04	-0.18	1.15	0.25	0.78	2.35	-0.34	-3.51	0.59	2.37	-0.27	1.05	0.71	0.69	1.36	-0.4	-2.29	-0.31	0.08	1.11	1.62	0.55	0.91	-0.82	1.36	0.87	-0.12	-0.52	1.27	1	0.45	-0.23	0.8	-0.53	-0.38	0.47	0.69	0.18	0.65	-0.5	0.09	0.32	-0.47	1.12	1.19
Franklin MI Tax-Free Inc C	0.96	2.03	-1.31	-0.33	1.97	-0.22	1.1	0.2	0.73	2.37	-0.39	-3.61	0.53	2.38	-0.4	1.08	0.66	0.64	1.31	-0.45	-2.32	-0.43	0.11	1.05	1.56	0.49	0.86	-0.86	1.3	0.83	-0.16	-0.56	1.21	1.01	0.4	-0.27	0.74	-0.57	-0.5	0.41	0.64	0.15	0.69	-0.54	-0.03	0.35	-0.51	0.98	1.22
Franklin MN Tax-Free Inc A	0.87	1.97	-1.4	-0.23	1.83	0.05	1.24	0.16	0.78	2.3	-0.36	-3.18	0.51	2.4	-0.6	0.98	0.89	0.61	1.29	-0.18	-2.25	-0.41	0.31	1.11	1.62	0.61	0.9	-0.76	1.35	0.87	-0.3	-0.55	1.43	0.74	0.44	-0.41	0.95	-0.72	-0.65	0.62	0.84	0.17	0.72	-0.7	-0.1	0.3	-0.25	1.03	1.44
Franklin MN Tax-Free Inc C	0.83	1.92	-1.43	-0.26	1.86	-0.07	1.2	0.11	0.73	2.25	-0.41	-3.22	0.45	2.33	-0.58	0.93	0.76	0.57	1.33	-0.3	-2.2	-0.45	0.18	1.14	1.56	0.56	0.77	-0.73	1.21	0.92	-0.34	-0.59	1.38	0.67	0.39	-0.37	0.9	-0.84	-0.69	0.57	0.79	0.13	0.76	-0.82	-0.14	0.25	-0.29	0.98	1.39
Franklin MO Tax-Free Income A	1.04	2.2	-1.79	-0.28	1.83	-0.11	1.28	0.08	0.78	2.34	-0.43	-3.83	0.95	2.57	-0.5	1.17	0.95	0.63	1.63	-0.34	-2.54	-0.4	0.23	1.47	1.79	0.62	1	-0.85	1.45	1.23	-0.21	-0.45	1.59	0.87	0.54	-0.06	1.02	-0.92	-0.78	0.36	1.11	0.12	0.97	-0.75	-0.09	0.22	-0.38	1.19	1.51
Franklin MO Tax-Free Income C	1	2.15	-1.83	-0.33	1.77	-0.15	1.23	0.03	0.74	2.29	-0.39	-3.93	0.9	2.5	-0.47	1.11	0.82	0.66	1.5	-0.3	-2.58	-0.45	0.18	1.33	1.81	0.57	0.95	-0.89	1.39	1.19	-0.25	-0.49	1.54	0.88	0.41	-0.1	0.96	-0.96	-0.74	0.23	1.06	0.07	1.01	-0.87	-0.13	0.17	-0.43	1.14	1.46
Franklin Mutual Beacon C	0.87	-5.49	1.27	1.79	-0.7	-1.07	-2.34	0.18	6.45	5.28	1.68	1.06	2.74	-0.24	4.01	3.48	4.29	0.35	3.29	-0.2	-2.78	0.49	1.62	-1.37	0.7	1.73	1.22	5.17	2.66	-2.16	3.11	-0.75	-0.89	1.98	1.2	2.56	0.37	1.21	-2.88	2.59	1.69	2.35	1.21	3.4	0.49	-0.79	-0.48	0.13	3.4
Franklin Mutual Beacon Z	0.94	-5.41	1.34	1.94	-0.6	-1.06	-2.23	0.27	6.47	5.39	1.74	1.13	2.86	-0.15	4.11	3.57	4.37	0.42	3.39	-0.13	-2.68	0.55	1.68	-1.29	0.82	1.77	1.34	5.22	2.79	-2.07	3.14	-0.62	-0.81	2.08	1.27	2.65	0.48	1.25	-2.83	2.73	1.83	2.38	1.26	3.54	0.54	-0.72	-0.39	0.25	3.47
Franklin Mutual Quest A	0.82	-6.47	1.31	2.44	-1.37	-0.79	-2.1	0.07	6.88	5.54	1.63	1.43	2.43	-0.44	4.14	3.38	4.76	0.96	2.39	0	-2.99	0.84	1.86	-1.58	1.28	2.41	1.07	6.19	3.03	-2.27	2.79	-0.87	-0.83	2.45	1.98	3.24	-0.15	1.62	-2.65	2.97	2.3	2.38	1.34	3.67	0.61	-1.45	-0.16	0.63	2.74
Franklin Mutual Quest C	0.76	-6.52	1.25	2.47	-1.44	-0.87	-2.19	0.07	6.77	5.51	1.59	1.37	2.39	-0.5	4.12	3.28	4.73	0.85	2.41	-0.11	-3.01	0.73	1.82	-1.6	1.23	2.32	1.03	6.1	3.03	-2.33	2.76	-0.93	-0.94	2.42	1.94	3.21	-0.25	1.54	-2.68	2.91	2.24	2.35	1.3	3.6	0.57	-1.56	-0.17	0.54	2.72
Franklin Mutual Quest Z	0.89	-6.5	1.38	2.5	-1.37	-0.79	-2.1	0.22	6.85	5.58	1.65	1.49	2.48	-0.5	4.25	3.36	4.84	0.95	2.44	0	-2.92	0.84	1.89	-1.52	1.32	2.4	1.12	6.21	3.06	-2.21	2.78	-0.82	-0.82	2.49	2.05	3.27	-0.15	1.61	-2.59	3	2.34	2.37	1.38	3.75	0.61	-1.44	-0.13	0.62	2.81
Franklin Mutual Shares A	0.98	-5.39	1.45	2.03	-0.82	-0.83	-1.68	0.24	5.85	5.07	1.44	0.6	2.33	-0.48	3.72	3.13	4.43	0.77	2.61	-0.19	-1.67	0.09	1.65	-1.58	0.85	1.31	1.16	4.81	3.11	-2.01	3.02	-0.78	-0.96	2.15	1.07	2.56	0.37	1.53	-2.04	2.5	2.31	2.48	0.66	3.05	0.67	-1.65	0.03	0.28	2.86
Franklin Mutual Shares C	0.88	-5.44	1.41	1.99	-0.9	-0.9	-1.69	0.18	5.77	5.05	1.4	0.49	2.29	-0.53	3.65	3.11	4.32	0.72	2.58	-0.23	-1.78	0.05	1.61	-1.65	0.81	1.28	1.08	4.77	3.02	-2.02	2.96	-0.83	-1.01	2.09	1.02	2.46	0.38	1.43	-2.11	2.45	2.27	2.43	0.58	3.02	0.64	-1.72	-0.05	0.25	2.78
Franklin Mutual Shares Z	1.04	-5.42	1.57	2.02	-0.78	-0.83	-1.62	0.24	5.89	5.1	1.51	0.6	2.37	-0.42	3.7	3.21	4.42	0.81	2.6	-0.14	-1.66	0.14	1.67	-1.53	0.89	1.3	1.2	4.86	3.11	-1.95	3.05	-0.73	-0.95	2.14	1.13	2.59	0.41	1.52	-1.99	2.52	2.36	2.51	0.65	3.12	0.71	-1.64	0.06	0.32	2.84
Franklin NC Tax-Free Income A	1.2	2.28	-1.64	-0.29	2.07	-0.28	1.19	-0.01	0.53	2.35	-0.27	-3.51	0.78	2.56	-0.42	1.16	0.87	0.63	1.39	-0.01	-2.29	-0.4	0.49	1.39	1.7	0.62	0.92	-0.76	1.28	1.22	-0.12	-0.53	1.42	0.79	0.54	-0.3	0.85	-0.6	-0.45	0.35	0.85	0.19	0.8	-0.59	-0.01	0.3	-0.38	1.1	1.42
Franklin NC Tax-Free Income C	1.15	2.3	-1.75	-0.33	2.01	-0.32	1.22	-0.13	0.57	2.28	-0.31	-3.6	0.8	2.4	-0.47	1.19	0.81	0.57	1.42	-0.14	-2.32	-0.44	0.43	1.33	1.72	0.49	0.87	-0.72	1.22	1.1	-0.17	-0.49	1.36	0.72	0.49	-0.34	0.8	-0.64	-0.5	0.3	0.8	0.15	0.84	-0.71	-0.05	0.25	-0.43	1.13	1.36
Franklin NJ Tax-Free Income A	1.13	2.22	-2.07	-0.38	2.18	-0.45	1.21	0.16	0.71	2.29	-0.37	-3.82	0.78	2.52	-0.35	1.17	0.96	0.71	1.49	-0.1	-2.5	-0.33	0.49	1.4	1.81	0.79	0.85	-0.78	1.3	1.33	-0.2	-0.46	1.53	0.96	0.55	-0.31	0.94	-0.69	-0.54	0.44	0.86	0.11	0.81	-0.68	0.07	0.22	-0.3	1.12	1.28
Franklin NJ Tax-Free Income C	1.08	2.16	-2.1	-0.42	2.12	-0.49	1.16	0.11	0.66	2.31	-0.49	-3.84	0.73	2.45	-0.32	1.12	0.83	0.75	1.44	-0.15	-2.53	-0.45	0.52	1.35	1.75	0.66	0.88	-0.82	1.24	1.28	-0.25	-0.5	1.47	0.89	0.57	-0.43	0.89	-0.73	-0.5	0.31	0.81	0.07	0.77	-0.64	-0.05	0.25	-0.35	0.98	1.3
Franklin NY Tax-Free Income A	1.18	2.18	-1.42	-0.36	2.1	-0.28	1.16	0.14	0.81	2.14	-0.36	-3.42	0.74	2.45	-0.2	0.98	0.72	0.63	1.38	-0.29	-2.29	-0.47	0.22	1.25	1.67	0.72	0.89	-0.8	1.31	0.96	-0.13	-0.39	1.3	0.7	0.7	-0.39	0.95	-0.64	-0.48	0.37	0.79	0.19	0.7	-0.57	0.03	0.28	-0.32	0.97	1.23
Franklin NY Tax-Free Income C	1.22	2.14	-1.47	-0.41	1.97	-0.24	1.03	0.17	0.76	2.1	-0.49	-3.39	0.69	2.32	-0.16	0.85	0.75	0.58	1.25	-0.33	-2.25	-0.6	0.17	1.21	1.62	0.67	0.84	-0.84	1.26	0.91	-0.18	-0.43	1.34	0.57	0.65	-0.43	0.91	-0.6	-0.52	0.23	0.74	0.15	0.66	-0.53	-0.02	0.15	-0.36	1.02	1.09
Franklin OH Tax-Free Inc A	0.94	1.92	-1.34	-0.2	1.96	-0.17	1.22	0.17	0.85	2.25	-0.34	-3.55	0.58	2.18	-0.27	1.2	0.8	0.76	1.49	-0.39	-2.49	-0.47	0.17	1.25	1.91	0.61	1.05	-0.97	1.48	1.17	-0.28	-0.59	1.56	0.89	0.6	-0.54	0.94	-0.76	-0.61	0.62	0.83	0.19	0.96	-0.73	0	0.31	-0.54	1.17	1.4
Franklin OH Tax-Free Inc C	0.81	1.94	-1.38	-0.24	1.9	-0.21	1.18	0.05	0.88	2.19	-0.39	-3.65	0.61	2.11	-0.32	1.15	0.75	0.71	1.44	-0.44	-2.51	-0.51	0.12	1.2	1.85	0.64	1	-1.01	1.43	1.13	-0.32	-0.71	1.58	0.9	0.47	-0.58	0.96	-0.87	-0.65	0.56	0.78	0.14	0.91	-0.7	-0.12	0.26	-0.58	1.11	1.35
Franklin OR Tax-Free Income A	0.97	2.1	-2.06	-0.32	2.06	-0.39	1.32	-0.02	0.71	2.61	-0.22	-3.51	0.71	2.57	-0.37	1.19	0.89	0.64	1.6	-0.02	-2.31	-0.25	0.32	1.34	1.76	0.55	1.03	-0.8	1.4	1.18	-0.14	-0.56	1.72	0.88	0.55	-0.41	1.12	-0.72	-0.65	0.43	0.87	0.19	0.9	-0.81	0.05	0.29	-0.51	1.21	1.37
Franklin OR Tax-Free Income C	0.84	2.04	-2.09	-0.36	2.09	-0.43	1.26	-0.15	0.75	2.54	-0.27	-3.53	0.57	2.5	-0.34	1.14	0.92	0.5	1.64	-0.07	-2.42	-0.29	0.36	1.2	1.7	0.58	0.98	-0.93	1.43	1.14	-0.18	-0.61	1.57	0.9	0.5	-0.45	1.07	-0.76	-0.69	0.39	0.81	0.14	0.85	-0.85	0.01	0.23	-0.55	1.15	1.31
Franklin PA Tax-Free Income A	1.07	2.05	-1.48	-0.3	1.98	-0.08	1.22	0.05	0.87	2.17	-0.28	-3.58	0.74	2.35	-0.38	1	0.69	0.66	1.36	-0.36	-2.21	-0.33	0.11	1.34	1.65	0.57	0.92	-0.75	1.24	1.08	-0.2	-0.4	1.43	0.8	0.57	-0.42	1.07	-0.68	-0.51	0.39	0.85	0.17	0.91	-0.56	-0.05	0.31	-0.43	1.06	1.34
Franklin PA Tax-Free Income C	1.02	1.99	-1.42	-0.35	1.92	-0.13	1.17	0	0.73	2.21	-0.33	-3.6	0.59	2.28	-0.34	0.95	0.64	0.61	1.32	-0.4	-2.24	-0.37	0.06	1.29	1.59	0.52	0.87	-0.79	1.19	1.05	-0.15	-0.53	1.37	0.83	0.52	-0.45	1.01	-0.72	-0.55	0.34	0.8	0.12	0.76	-0.61	0.01	0.16	-0.38	1	1.28
Franklin Rising Dividends A	1.45	-8.9	4.77	3.21	-1.77	-3.85	-1.9	-0.04	8.39	4.74	0.19	3.67	1.3	-0.55	6.95	0.48	2.76	1.15	1.77	-0.82	-1.78	1.68	2.22	-2.39	1.33	0.03	-0.52	4.27	3.12	-2.27	1.5	-1.72	-1.82	2.21	-0.67	3.14	-2.98	-0.38	0.45	3.9	1.22	3.18	2.24	1.73	0.95	-2.54	-0.47	0.15	3.87
Franklin Rising Dividends C	1.42	-8.97	4.71	3.24	-1.84	-3.87	-1.95	-0.13	8.36	4.65	0.16	3.62	1.24	-0.59	6.91	0.45	2.7	1.09	1.71	-0.83	-1.83	1.63	2.14	-2.39	1.24	0	-0.56	4.23	3.05	-2.32	1.45	-1.77	-1.9	2.17	-0.74	3.08	-3.05	-0.45	0.39	3.86	1.14	3.12	2.18	1.69	0.87	-2.62	-0.5	0.09	3.81
Franklin Small-Mid Cap Growth A	-0.54	-8.8	8.7	8.64	-7.11	-1.32	-1.25	0.14	8.03	9.38	0.55	2.51	5.17	-3.17	7.98	3.42	1.85	2.85	0.06	-0.64	-3.92	3.13	3	-6.69	-1.33	4.03	3.51	5.02	4.02	-2.75	2.44	-3.35	-4.8	6.07	3.01	6.08	-0.08	0.99	-2.29	5.25	0.27	5.57	-0.2	2.01	-0.32	-5.42	-0.26	-3.23	2.55
Franklin Small-Mid Cap Growth Adv	-0.54	-8.74	8.64	8.73	-7.1	-1.31	-1.19	0.14	8.06	9.39	0.59	2.53	5.21	-3.18	8.02	3.42	1.87	2.89	0.1	-0.64	-3.91	3.17	3.01	-6.65	-1.31	4.05	3.54	5.03	4.06	-2.72	2.44	-3.34	-4.77	6.09	3.03	6.09	-0.05	1.03	-2.29	5.26	0.31	5.58	-0.2	2.06	-0.29	-5.4	-0.26	-3.18	2.54
Franklin Small-Mid Cap Growth C	-0.65	-8.82	8.59	8.58	-7.16	-1.41	-1.29	0.05	8.02	9.3	0.49	2.48	5.08	-3.25	7.93	3.33	1.79	2.79	0.03	-0.7	-3.98	3.05	3	-6.75	-1.38	3.99	3.46	4.95	3.89	-2.82	2.4	-3.45	-4.85	6	2.94	6.02	-0.14	0.93	-2.36	5.18	0.22	5.48	-0.24	1.96	-0.39	-5.49	-0.33	-3.28	2.47
Franklin US Government Secs A	0.92	0.77	0.34	0	1.15	0.28	0.43	0	0.29	0	0.29	-2.33	0.75	1.49	-0.45	0.44	0.63	0.59	0.59	0.29	-1.64	-0.18	0.88	0.88	1.33	0.06	0.72	-0.18	0.42	0.57	-0.33	-0.18	0.88	0.7	0.09	-0.36	0.86	-0.52	-0.37	0.25	1.18	0.25	0.09	-0.68	-0.38	-0.37	0.1	1.22	1.36
Franklin US Government Secs Adv	0.93	0.93	0.21	0.01	1.16	0.29	0.58	0.01	0.15	0.15	0.16	-2.32	0.75	1.65	-0.43	0.3	0.64	0.6	0.6	0.3	-1.62	-0.02	0.89	0.73	1.34	0.07	0.88	-0.32	0.58	0.58	-0.47	-0.18	0.89	0.71	0.25	-0.35	0.71	-0.35	-0.51	0.26	1.19	0.26	0.1	-0.67	-0.36	-0.2	-0.05	1.38	1.37
Franklin US Government Secs C	0.89	0.88	0.16	-0.04	1.11	0.24	0.53	-0.19	0.25	-0.04	0.24	-2.38	0.7	1.45	-0.49	0.4	0.59	0.55	0.55	0.25	-1.69	-0.23	0.99	0.68	1.29	0.02	0.68	-0.23	0.38	0.53	-0.38	-0.23	0.84	0.66	0.2	-0.56	0.82	-0.56	-0.41	0.2	1.14	0.2	0.05	-0.73	-0.42	-0.42	0.06	1.18	1.33
Franklin Utilities A	3.94	-7.29	0	2.01	3.41	-4.11	-2.77	3.57	5.46	8.78	0.34	-4.57	0.12	3.89	1.82	1	5.14	1.7	2.61	0.72	-2.96	1.16	1.59	1.04	4	1.1	4.13	2.84	3.27	0.9	0.8	0.27	2.23	1.83	4.41	1.57	0.9	2.52	-5.72	0.25	0.59	2.63	1.66	-3.19	1.1	1.17	2.17	4.5	2.58
Franklin Utilities Adv	4.05	-7.23	0	2.13	3.3	-4.09	-2.76	3.59	5.44	8.87	0.37	-4.55	0.12	3.92	1.7	1.11	5.05	1.69	2.71	0.75	-2.95	1.05	1.62	1.14	3.98	1.13	4.12	2.82	3.33	0.9	0.89	0.22	2.31	1.74	4.52	1.57	0.89	2.53	-5.7	0.25	0.63	2.62	1.65	-3.15	1.1	1.17	2.2	4.48	2.65
Franklin Utilities C	3.95	-7.28	-0.13	2.14	3.29	-4.11	-2.77	3.47	5.34	8.81	0.25	-4.58	0.12	3.76	1.71	1.12	4.92	1.71	2.62	0.71	-2.97	0.95	1.58	1.04	4.01	0.98	4.15	2.75	3.31	0.81	0.81	0.22	2.14	1.75	4.42	1.49	0.9	2.41	-5.74	0.25	0.56	2.56	1.66	-3.24	1.11	1.01	2.15	4.52	2.51
Franklin VA Tax-Free Income A	0.89	1.94	-2.06	-0.32	2.15	-0.4	1.23	0.23	0.97	2.51	-0.31	-3.6	0.89	2.31	-0.11	1.11	0.88	0.72	1.51	-0.12	-2.41	-0.09	0.31	1.33	1.74	0.62	1.02	-0.82	1.57	1.09	-0.14	-0.31	1.38	0.72	0.63	-0.41	0.79	-0.47	-0.48	0.27	0.79	0.19	0.83	-0.54	-0.02	0.3	-0.32	0.96	1.21
Franklin VA Tax-Free Income C	0.84	1.97	-2.09	-0.36	2	-0.35	1.18	0.18	0.92	2.45	-0.35	-3.61	0.83	2.24	-0.16	1.05	0.83	0.66	1.45	-0.17	-2.44	-0.05	0.17	1.27	1.77	0.57	0.97	-0.85	1.51	1.05	-0.19	-0.36	1.32	0.73	0.5	-0.36	0.74	-0.59	-0.44	0.22	0.73	0.14	0.69	-0.59	0.02	0.25	-0.37	0.91	1.16
Gabelli Asset AAA	2.12	-8.28	5.41	8.09	-4.73	-2.69	-3.38	0.98	8.72	6.58	1.32	1.75	3.18	-2.45	6.02	2.4	5.36	1.71	2.22	-0.88	-0.56	0.11	2.31	-4.28	0.14	2.58	1.74	6.62	4.07	-1.93	2.16	-0.75	-2.77	2.97	1.89	3.95	-0.66	0.02	-3.57	2.2	1.13	4.18	0.16	2.82	2.22	-1.68	0.43	-1.01	2.34
Gabelli Equity Income AAA	2.1	-8.87	4.11	7.49	-1.95	-1.23	-2.33	0.24	7.15	6.32	1.54	-0.21	1.74	0	4.8	1.83	5.86	1.95	2.46	-1.58	-1.25	0.61	1.99	-2.72	0.79	1.51	1.55	4.54	2.66	-1.34	3.19	-1.54	-1.07	1.71	1.06	3.11	0.43	0.92	-3.04	2.09	0.87	3.48	0.47	1.52	2.43	-1.82	0.78	1.59	1.62
Gabelli Small Cap Growth AAA	0.28	-6.12	2.88	7.36	-3.38	-2.4	-3.09	0.35	9.46	6.44	1.51	3.83	3.73	-0.97	6.43	3.24	4.55	3.27	1.5	0.35	-0.93	-0.47	4.45	-5.65	0	3.4	2.74	7.75	4.01	-2.48	1.93	-1.3	-4.63	4.52	3.68	5.27	-1.47	-0.43	-2.6	2.98	0.84	6.16	-0.77	4.64	1.35	-3.87	-0.07	-3.36	2.39
Gabelli Value 25 A	4.36	-8.13	7.22	10.53	-5.67	-2.39	-2.82	0.92	9.68	5.93	1.3	1.8	3.54	-3.05	6.1	2.73	5.09	1.28	2.2	-0.59	-1.35	-0.11	1.04	-5.32	-0.06	2.58	2.41	6.07	4.41	-1.85	1.46	-1.7	-3.46	2.93	2.64	3.6	0	-1.44	-4.43	1.37	1.08	3.64	0.75	2.59	2.37	-1.66	0.36	-2.24	2.87
GAMCO Growth AAA	3.59	-9.65	9.29	7.99	-10.51	-3.53	-2.02	-0.5	10.13	6.61	0.81	4.07	3.95	-3.72	7.49	1.06	4.31	0.8	0.83	-1.7	-2.29	0.9	1.34	-4.46	-0.97	1.91	1.33	4.11	3.08	-2.57	1.93	-1.81	-2.28	4.82	-0.11	5.72	-0.36	1.31	-0.68	4.27	0.03	4.44	-2.16	1.39	0.5	-4.27	-0.17	-1.67	1.35
Gateway A	1.24	-6.24	7.86	3.55	-1.91	-1.16	-1.36	1.73	5.05	1.62	-0.05	1.27	1.17	-0.49	1.79	0.7	0.91	0.39	0.69	0.13	-0.43	0.86	1.15	-0.76	0.26	0.81	0.89	1.96	0.82	-0.37	1.73	-0.65	-0.74	1.93	0.69	0.56	0.24	0.8	-0.87	1.31	-0.02	1.52	0.51	1.18	1.24	-1.03	0.68	0.89	1.3
GE RSP Income	1.48	1.53	-0.39	-0.08	2.11	0.18	1.4	-0.01	0.94	2.05	-0.36	-3.52	0.67	2.66	-1	0.33	1.01	0.86	1.16	0.69	-2.45	-0.52	0.58	0.95	1.7	0.24	0.76	-0.68	0.8	0.7	-0.55	-0.67	1.2	1.1	0.65	-0.73	1.2	-0.9	-0.8	0.61	0.83	0.26	0.41	-0.86	-0.12	-0.16	0.12	1.17	1.39
GE RSP U.S. Equity	1.68	-10.45	9.13	4.13	-5.01	-2.73	-1.49	0.8	7.81	4.98	0.83	1.21	1.12	-0.71	4.32	0.58	5.3	0.93	1.04	-0.94	-0.9	0.4	1.58	-3.4	0.94	0.23	1.52	3.33	3.65	-2.4	1.74	-1.29	-1.75	2.31	0.49	2.89	-1	0.5	-1.67	2.94	0.34	3.71	-0.23	0.99	1.83	-2.26	-0.4	0.74	3.02
George Putnam Balanced A	1.03	-6.72	4.72	4.55	-2.57	-1.55	-1.11	-0.35	5.4	4.93	0.96	-0.76	0.94	0.38	2.78	0.85	3.98	1.18	1.62	-0.29	-2.31	0.11	1.66	-1.4	1.11	0.59	1.11	2.3	2.44	-0.89	1.55	-1.22	-1.01	2.09	0.78	1.66	0	0.16	-1.96	2.4	0.5	1.62	0.49	0.16	1.15	-1.57	-0.06	0.94	1.49
George Putnam Balanced B	0.98	-6.77	4.61	4.53	-2.66	-1.64	-1.18	-0.42	5.38	4.8	0.97	-0.83	0.89	0.26	2.74	0.79	3.96	1.13	1.51	-0.35	-2.39	0.09	1.56	-1.47	1.11	0.47	1.06	2.19	2.46	-0.95	1.43	-1.23	-1.07	2.03	0.73	1.56	-0.03	0.06	-1.98	2.33	0.45	1.52	0.42	0.11	1.11	-1.68	-0.06	0.84	1.4
George Putnam Balanced C	0.98	-6.81	4.59	4.52	-2.65	-1.56	-1.23	-0.42	5.36	4.84	0.96	-0.82	0.9	0.25	2.73	0.78	3.94	1.12	1.49	-0.29	-2.38	0.04	1.61	-1.47	1.05	0.53	1.06	2.19	2.45	-0.95	1.43	-1.28	-1.01	2.03	0.73	1.55	-0.03	0.05	-2.03	2.34	0.45	1.57	0.42	0.11	1.1	-1.66	-0.11	0.84	1.46
George Putnam Balanced M	1.04	-6.75	4.61	4.57	-2.66	-1.57	-1.18	-0.35	5.37	4.85	0.96	-0.83	0.89	0.32	2.74	0.86	3.95	1.13	1.51	-0.29	-2.33	0.05	1.61	-1.47	1.12	0.53	1.06	2.26	2.4	-0.89	1.5	-1.28	-1.02	2.04	0.73	1.62	-0.02	0.06	-1.98	2.4	0.45	1.58	0.43	0.11	1.16	-1.66	-0.11	0.9	1.42
George Putnam Balanced Y	1.09	-6.69	4.71	4.58	-2.56	-1.48	-1.11	-0.35	5.45	4.91	1.02	-0.76	1.01	0.32	2.84	0.92	3.97	1.23	1.56	-0.23	-2.3	0.18	1.66	-1.4	1.18	0.59	1.11	2.3	2.55	-0.88	1.56	-1.21	-0.95	2.09	0.83	1.65	0.07	0.11	-1.9	2.46	0.5	1.61	0.5	0.22	1.2	-1.61	0	0.94	1.49
Glenmede Core Fixed Income	1.54	1.95	-0.52	-0.41	2.13	0	1.33	-0.12	0.62	1.6	-0.39	-3.51	0.58	2.61	-1.08	0.18	0.91	0.74	1.16	0.82	-2.79	-0.48	0.62	0.93	2.02	0.15	0.77	-0.8	0.92	0.65	-0.62	-0.43	1.48	1.09	0.57	-1.02	1.28	-1.08	-0.69	0.37	0.74	0	0.21	-1	-0.27	0	0.1	1.28	1.48
Glenmede International	0.16	-10.98	4.6	4.63	-3.11	-5.35	-2.96	-1.94	10.46	6.93	2.64	2.52	2.01	1.74	4.34	3.22	8.33	1.48	1.33	-0.56	-0.76	0.76	2.39	-2.63	0.76	3.15	4.33	5.66	4.56	-0.86	3.9	-2.14	-3.25	-0.11	2.05	3.57	3.03	2.42	-3.07	2.5	5.44	6.21	0.55	4.24	5.04	-3.97	-0.7	0.46	2.89
Glenmede Small Cap Equity Adv	1.45	-8.01	-0.79	6.96	-2.6	-1.52	-2.52	2.08	7.96	6.52	2.76	2.09	3.79	-3.04	8.28	2.9	1.49	0.42	1.3	1.6	-3.6	1.26	5.35	-4.63	-1.14	4.97	3.69	8.12	2.89	-1.79	1.46	-2.92	-5.07	7.06	2.6	3.64	-2.34	-0.1	-1.09	3.95	-0.35	8.84	-1.06	4.51	0.82	-4.33	-0.59	-4.87	2.48
Glenmede Small Cap Equity Instl	1.45	-7.99	-0.8	6.95	-2.55	-1.52	-2.52	2.08	8.01	6.51	2.81	2.14	3.78	-3.03	8.31	2.89	1.54	0.42	1.35	1.59	-3.53	1.26	5.32	-4.61	-1.08	4.94	3.73	8.07	2.92	-1.72	1.44	-2.9	-5.08	7.12	2.63	3.66	-2.32	-0.1	-1.07	4.03	-0.4	8.86	-1.05	4.56	0.86	-4.33	-0.58	-4.87	2.5
Glenmede Strategic Equity	0.36	-9.04	7.44	3.04	-4.25	-3.1	-2.96	1.69	6.59	3.79	-0.43	1.24	1.28	-0.28	5.8	0.6	3.9	1.61	1.2	-1.31	-0.94	1.22	0.89	-3.15	0.26	2.27	0.92	4.16	3.86	-0.88	1.89	-0.64	-2.8	2.88	0.93	2.99	-1.8	0.92	-1.66	3.19	-0.33	2.35	-0.45	2.42	2.79	-3.33	-0.61	0.58	1.45
GMO Foreign II	0.2	-9.35	2.91	3.7	-1.39	-2.8	-1.66	-1.58	9.27	5.86	2.67	2.35	2.66	2.77	6.29	1.86	7.72	1.95	1.61	1.2	-2.6	0.38	3.04	-3.35	1.08	2.59	3.26	6.32	4.9	-1.81	3.35	-2.38	-2.1	-0.28	1.25	3.02	3.95	3.41	-2.6	2.15	5.3	6.3	0	3.53	4.86	-4.19	-0.46	0.7	2.9
GMO Foreign III	0.2	-9.33	2.91	3.8	-1.49	-2.69	-1.77	-1.57	9.36	5.74	2.76	2.34	2.65	2.76	6.37	1.85	7.73	1.94	1.68	1.12	-2.59	0.46	2.95	-3.26	1	2.65	3.25	6.37	4.8	-1.74	3.34	-2.37	-2.09	-0.28	1.24	3.02	3.94	3.46	-2.65	2.21	5.25	6.35	0	3.52	4.9	-4.18	-0.46	0.71	2.89
GMO Foreign IV	0.1	-9.33	2.91	3.8	-1.44	-2.69	-1.77	-1.46	9.24	5.85	2.66	2.35	2.74	2.76	6.27	1.85	7.77	1.94	1.68	1.2	-2.59	0.38	3.03	-3.31	1.07	2.65	3.25	6.36	4.84	-1.8	3.34	-2.31	-2.09	-0.28	1.24	3.03	3.94	3.46	-2.65	2.2	5.31	6.34	0	3.52	4.9	-4.17	-0.46	0.73	2.88
GMO International Equity II	0.34	-8.3	2.49	2.31	-0.36	-2.23	-1.29	-1.5	9.56	8.09	2.57	1.87	0.82	3.57	5.96	2.05	7.97	2.2	2.07	1.9	-2.68	0.79	3.89	-3.15	1.24	2.98	3.17	5.42	5.26	-1.34	4.05	-2.41	-1.48	-0.57	2.02	2.81	3.35	3.85	-3.22	1.68	5.03	5.68	0.53	3.86	5.15	-3.85	-0.47	1.01	2.69
GMO International Equity III	0.39	-8.31	2.48	2.3	-0.31	-2.21	-1.29	-1.55	9.63	8.1	2.55	1.86	0.82	3.6	5.97	2.03	8.01	2.14	2.1	1.89	-2.66	0.79	3.91	-3.16	1.27	3	3.15	5.42	5.28	-1.33	4.02	-2.36	-1.51	-0.57	2.04	2.8	3.36	3.86	-3.2	1.67	5.06	5.67	0.52	3.9	5.14	-3.82	-0.5	1.01	2.7
GMO International Equity IV	0.33	-8.25	2.48	2.3	-0.31	-2.22	-1.29	-1.49	9.57	8.1	2.61	1.81	0.87	3.6	5.97	2.03	8.01	2.19	2.06	1.93	-2.66	0.79	3.91	-3.15	1.27	2.96	3.19	5.42	5.26	-1.3	4.02	-2.36	-1.51	-0.53	2.04	2.77	3.36	3.89	-3.2	1.67	5.03	5.71	0.52	3.9	5.14	-3.82	-0.47	1	2.7
GMO International Small Companies III	-1.14	-8.72	2.62	4.09	-0.84	-1.22	-2.06	-1.26	10.53	10.53	5.08	4.14	5.94	4.93	8.12	0.59	7.04	4.67	3.01	2.11	-3.9	-0.48	5.03	-5	1.31	2.95	2.21	7.66	5.35	0.83	4.76	-2.58	-2.19	0.59	2.51	4.19	3.43	4.3	-3.96	3.71	7.28	7.92	-1.26	4.62	5.31	-5.59	-1.8	-0.67	3.08
Goldman Sachs Capital Growth A	0.52	-10.3	10.25	5.17	-6.85	-2.74	-1.72	1.61	8.47	3.74	0.43	1.77	2.15	-1.29	4.93	-0.11	4.64	0.92	1.29	-0.69	-0.69	0.38	1.5	-4.37	0.88	0	2.29	2.35	4.85	-2.94	-1.33	-1.71	-2.17	4.48	0.52	3.91	-0.69	-0.55	-1.7	4.74	0.16	4.23	-0.51	0.7	0.61	-4.68	-0.83	-1.32	2.33
Goldman Sachs Capital Growth C	0.48	-10.31	10.13	5.12	-6.91	-2.76	-1.82	1.55	8.38	3.7	0.32	1.75	2.1	-1.37	4.86	-0.18	4.58	0.86	1.26	-0.79	-0.8	0.34	1.49	-4.5	0.83	-0.06	2.28	2.29	4.75	-3.04	-1.38	-1.79	-2.16	4.36	0.5	3.82	-0.75	-0.59	-1.78	4.68	0.11	4.15	-0.55	0.66	0.5	-4.71	-0.89	-1.43	2.32
Goldman Sachs Capital Growth Instl	0.58	-10.25	10.21	5.28	-6.85	-2.69	-1.75	1.72	8.5	3.73	0.48	1.79	2.23	-1.26	4.94	-0.06	4.65	0.95	1.36	-0.67	-0.68	0.42	1.57	-4.42	0.91	0.05	2.4	2.34	4.88	-2.91	-1.3	-1.67	-2.11	4.46	0.55	3.95	-0.67	-0.48	-1.7	4.8	0.21	4.26	-0.5	0.73	0.63	-4.59	-0.8	-1.33	2.41
Goldman Sachs Capital Growth Svc	0.52	-10.31	10.25	5.15	-6.84	-2.76	-1.73	1.62	8.46	3.71	0.43	1.78	2.17	-1.3	4.9	-0.17	4.63	0.93	1.3	-0.69	-0.75	0.43	1.51	-4.46	0.89	0	2.32	2.32	4.84	-2.96	-1.29	-1.78	-2.14	4.47	0.52	3.9	-0.7	-0.55	-1.72	4.74	0.14	4.23	-0.52	0.71	0.57	-4.64	-0.88	-1.34	2.36
Goldman Sachs Global Income A	1.48	1.25	-0.76	0.84	1.94	0.41	0.96	-0.41	1.23	2.52	-0.27	-2.48	-0.28	1.67	-0.72	0.03	1.06	0.97	0.75	0.46	-1.46	-0.47	-0.04	0.26	1.3	0.4	0.7	0.77	0.58	1	-0.26	0.19	0.78	0.63	0.71	-0.19	0.56	0.26	-0.56	0.19	0.73	-0.31	0.26	-0.71	-0.39	0.11	-0.14	0.82	0.72
Goldman Sachs Global Income C	1.44	1.22	-0.8	0.8	1.91	0.37	0.99	-0.52	1.2	2.49	-0.31	-2.53	-0.25	1.57	-0.77	-0.01	1.02	0.93	0.72	0.42	-1.51	-0.59	-0.02	0.2	1.16	0.42	0.64	0.71	0.52	0.94	-0.32	0.05	0.8	0.5	0.65	-0.18	0.42	0.28	-0.63	0.13	0.66	-0.45	0.19	-0.71	-0.46	0.05	-0.2	0.76	0.66
Goldman Sachs Global Income Instl	1.46	1.31	-0.63	0.89	1.93	0.53	1.01	-0.42	1.29	2.58	-0.21	-2.43	-0.15	1.66	-0.67	0.09	1.12	1.03	0.81	0.59	-1.48	-0.42	0	0.29	1.33	0.44	0.81	0.73	0.62	1.04	-0.15	0.15	0.89	0.59	0.74	-0.15	0.59	0.29	-0.53	0.3	0.68	-0.28	0.29	-0.68	-0.37	0.14	-0.11	0.93	0.67
Goldman Sachs Global Income Svc	1.49	1.27	-0.75	0.85	1.96	0.42	1.04	-0.46	1.25	2.53	-0.26	-2.47	-0.2	1.61	-0.71	0.05	1.07	0.99	0.76	0.55	-1.52	-0.46	-0.05	0.25	1.29	0.4	0.76	0.69	0.58	0.99	-0.27	0.18	0.78	0.63	0.7	-0.2	0.55	0.25	-0.57	0.18	0.72	-0.32	0.24	-0.73	-0.41	0.1	-0.15	0.81	0.71
Goldman Sachs Hi Quality Float Rt A	0	-0.01	0.19	0.29	0.39	0.19	0.28	-0.03	0.18	-0.23	0.08	-0.13	0.16	0.15	0.05	0.15	0.26	0.26	0.26	0.05	0.06	0.06	-0.05	0.27	0.06	0.01	0.22	0.09	0.09	0.31	0.33	0	0.12	0.13	0.02	0.35	0.02	0.25	0.25	0.27	0.27	0.39	0.39	0.3	0.54	0.34	0.15	0.49	0.28
Goldman Sachs Hi Quality Float Rt Instl	0.14	0.02	0.22	0.22	0.43	0.32	0.21	0.11	0.11	-0.09	0.12	-0.09	0.2	0.19	-0.02	0.29	0.29	0.19	0.4	0.08	-0.01	0.09	-0.02	0.3	0.09	0.15	0.14	0.12	0.23	0.24	0.36	0.14	0.05	0.27	-0.05	0.38	0.05	0.28	0.39	0.2	0.41	0.42	0.31	0.33	0.57	0.27	0.29	0.42	0.31
Goldman Sachs Hi Quality Float Rt Svc	-0.01	-0.02	0.18	0.28	0.28	0.28	0.27	-0.04	0.06	-0.13	0.08	-0.14	0.16	0.15	0.04	0.15	0.25	0.25	0.25	0.04	0.16	0.05	-0.06	0.26	0.15	0.01	0.1	0.08	0.19	0.19	0.32	0.1	0.11	0.12	-0.09	0.33	0.12	0.13	0.35	0.26	0.26	0.38	0.38	0.29	0.42	0.22	0.25	0.37	0.27
Goldman Sachs Short Dur Govt A	0.34	0.74	0.23	-0.49	1.15	0.1	0.59	0.08	0.36	0.28	0.08	-0.91	0.16	1.06	-0.34	-0.04	0.66	0.26	0.66	0.26	-0.83	-0.34	0.07	0.38	0.58	-0.17	0.32	-0.29	0.22	0.01	0.01	-0.19	0.43	0.33	0.02	-0.19	0.53	-0.3	-0.08	0.34	0.16	0.26	0.16	0.07	0.4	0.11	0.23	0.54	0.64
Goldman Sachs Short Dur Govt C	0.18	0.68	0.27	-0.56	1.09	0.04	0.53	0.02	0.2	0.21	0.02	-0.98	0.1	1	-0.41	-0.1	0.6	0.2	0.6	0.3	-0.99	-0.4	0.01	0.32	0.52	-0.13	0.26	-0.46	0.15	-0.05	-0.04	-0.26	0.37	0.27	-0.04	-0.26	0.47	-0.36	-0.14	0.28	0.09	0.3	0.1	0.01	0.34	-0.05	0.17	0.59	0.48
Goldman Sachs Short Dur Govt Instl	0.37	0.67	0.36	-0.46	1.19	0.13	0.62	0.11	0.29	0.41	0.02	-0.88	0.29	0.99	-0.31	0.09	0.59	0.29	0.79	0.29	-0.9	-0.3	0.1	0.41	0.72	-0.13	0.35	-0.26	0.15	0.15	-0.06	-0.16	0.57	0.26	0.16	-0.26	0.56	-0.27	0.05	0.27	0.29	0.29	0.19	0.1	0.43	0.04	0.26	0.68	0.57
Goldman Sachs Short Dur Govt Svc	0.23	0.73	0.32	-0.5	1.15	0.09	0.58	0.07	0.25	0.27	0.07	-0.92	0.15	1.06	-0.35	-0.05	0.65	0.25	0.65	0.35	-0.94	-0.35	0.06	0.37	0.58	-0.07	0.21	-0.3	0.21	0	0.01	-0.2	0.43	0.32	0.01	-0.2	0.52	-0.31	-0.09	0.33	0.15	0.35	0.15	0.06	0.39	0	0.22	0.64	0.53
Goldman Sachs US Equity Insights A	1.46	-10.01	8.65	3.7	-4.74	-2.72	-1.11	1.23	6.17	5.41	1.88	1.66	2.64	-0.53	6.06	1.22	5.09	2.06	1.82	-0.57	-1.03	1.24	2.37	-3.92	0.39	2.32	0.87	5.29	2.94	-4.08	1.31	-1.62	-2.15	3.81	0.4	4.12	0.17	1.51	-2.03	4.14	1.22	2.89	-0.51	1.8	0.85	-3.06	-0.13	1.23	1.44
Goldman Sachs US Equity Insights C	1.37	-10.05	8.63	3.57	-4.79	-2.7	-1.17	1.12	6.11	5.34	1.79	1.61	2.6	-0.61	5.99	1.16	5.06	1.97	1.77	-0.61	-1.14	1.19	2.31	-4	0.37	2.26	0.76	5.27	2.86	-4.14	1.23	-1.67	-2.24	3.76	0.34	4.03	0.11	1.46	-2.09	4.04	1.17	2.83	-0.54	1.74	0.77	-3.1	-0.24	1.21	1.36
Goldman Sachs US Equity Insights Instl	1.43	-9.92	8.69	3.67	-4.68	-2.68	-1.09	1.26	6.17	5.47	1.9	1.73	2.68	-0.52	6.12	1.24	5.16	2.06	1.87	-0.52	-1.02	1.29	2.37	-3.89	0.46	2.36	0.85	5.37	2.97	-4.05	1.32	-1.55	-2.15	3.85	0.42	4.14	0.2	1.55	-1.99	4.16	1.25	2.94	-0.47	1.86	0.87	-3.03	-0.09	1.27	1.47
Goldman Sachs US Equity Insights Svc	1.42	-9.99	8.65	3.62	-4.73	-2.69	-1.12	1.18	6.16	5.4	1.85	1.68	2.66	-0.58	6.06	1.23	5.1	2.04	1.8	-0.54	-1.08	1.25	2.35	-3.92	0.39	2.3	0.84	5.3	2.95	-4.12	1.32	-1.63	-2.17	3.8	0.4	4.08	0.17	1.49	-2.05	4.14	1.2	2.88	-0.52	1.81	0.83	-3.06	-0.16	1.24	1.42
Government Street Equity	1.11	-9.09	8.21	4.49	-5.34	-2.51	-1.59	0.74	7.41	6.14	0.8	1.79	2.69	-1.38	5.96	1.57	3.98	1.69	1.75	-0.77	-2.19	1.4	1.65	-4.74	-0.05	1.37	1.52	4.59	3.02	-1.93	1.32	-2.36	-2.08	3.64	-0.12	4.09	-0.85	1.25	-1.21	3.16	0.25	2.85	0.13	0.84	1.58	-3.68	0.14	-0.86	1.08
Green Century Balanced	0	-7.95	0.74	10.53	-7.67	-3.03	-0.31	3.86	10.53	10.53	9.68	4.44	6.12	2.17	5.32	-0.5	2.28	2.06	-0.85	-1.6	-3.75	-1.3	2.3	-8.84	-2.2	6.52	2.79	5.03	2.37	-3.64	1.34	-2.27	-6.71	7.2	3.75	2.99	0.48	1.93	-2.42	0.79	-0.23	0.12	0.84	1.25	0.65	-2.69	-1.1	-0.73	2.39
Greenspring	2.05	-6.65	1.41	6.75	0.58	0.76	0.76	0.75	5.29	2.37	3	-0.06	1.71	0.9	5.56	3.9	2.81	0.85	0.3	0.3	0.3	-0.1	1.03	-1.71	0	1.87	0.2	3.52	1.88	-0.96	1.9	-1.67	-3.45	1.41	2.73	3.59	1.23	1.36	-0.69	0.79	0.36	4.82	0.75	1.62	1.64	-2.72	0.22	-0.37	0.93
Guggenheim Investment Grade Bond A	1.65	1.42	-0.61	-0.23	2.22	-0.02	1.21	-0.04	0.51	2.12	-0.28	-3.86	0.59	2.64	-0.9	0.14	0.73	0.77	0.97	0.58	-2.52	-0.72	0.58	0.79	1.61	0.33	0.75	-0.73	0.97	0.55	-0.71	-0.3	1.17	0.76	0.57	-0.92	1.19	-1.14	-0.73	0.34	0.78	0.11	0.33	-1.17	-0.28	-0.07	0.2	1.07	1.26
Guggenheim Large Cap Value A	-1.04	-10.9	6.35	5.97	-5.64	-2.21	-2.94	0	7.69	6.28	0.41	2.43	1.98	-0.78	6.07	1.11	4.97	3.48	2.36	-2.63	-3.55	0.53	1.92	-3.59	0.35	0.88	1.75	4.99	3.61	-1.74	2.25	-1.57	-1.76	1.3	0.64	3.51	1.39	3.2	-2.8	4.7	0.4	4.79	-0.97	2.66	2.59	-0.93	2.14	-1.97	1.74
Guggenheim Large Cap Value C	-1.06	-10.92	6.25	5.88	-5.77	-2.27	-3.02	0	7.66	6.22	0.21	2.3	2.04	-0.8	5.85	1.14	4.9	3.41	2.43	-2.71	-3.66	0.54	1.62	-3.54	0.37	0.91	1.63	4.81	3.57	-1.81	2.17	-1.64	-1.83	1.19	0.67	3.49	1.29	3.02	-2.77	4.75	0.15	4.83	-1.01	2.62	2.41	-0.83	1.96	-1.92	1.54
Guggenheim StylePlus - Large Core A	0.36	-9.91	8.64	4.16	-6.25	-2.78	-1.52	1.55	7.24	3.55	1.2	1.19	1.01	-0.83	4.01	0.32	4.65	1.23	1.06	-1.2	-1.06	1.23	1.21	-3.29	0.31	0.31	1.23	3.04	3.26	-1.83	0.62	-2.01	-2.05	2.74	0.16	3.44	-1.36	0.92	-1.22	4.77	-0.17	1.52	-0.15	2.26	0	-3.09	1.06	-1.95	2.6
Guggenheim StylePlus - Large Core C	0.37	-10.13	8.61	4.15	-6.34	-2.71	-1.59	1.21	7.39	3.53	1.08	1.24	0.7	-0.87	4.04	0.17	4.72	1.13	0.96	-1.26	-1.12	1.13	1.12	-3.32	0.33	0.33	0.97	3.05	3.14	-1.79	0.5	-2.14	-2.02	2.74	0	3.51	-1.61	0.98	-1.3	4.77	-0.32	1.46	-0.16	2.09	0	-3.14	0.97	-2.09	2.63
Guggenheim StylePlus - Mid Growth A	-0.77	-8.58	6.97	10.53	-6.93	-0.64	-1.16	0.65	8.96	10.53	1.95	5.44	6.6	-2.78	6	2	3.69	6.13	-0.16	-0.32	-3.63	1.51	1.98	-9.86	-5.65	4.75	3.63	9.54	2.84	-5.52	3.23	-5.07	-7.93	8.22	5	7.49	-2.45	2.68	-3.95	3.7	3.04	9.91	-1.21	3.53	-1.19	-5.55	-2.94	-4.25	5.12
Guggenheim StylePlus - Mid Growth C	-0.8	-8.65	6.95	10.53	-7.09	-0.67	-1.21	0.55	8.96	10.53	1.83	5.38	6.51	-2.82	6.09	1.91	3.6	6.09	-0.17	-0.42	-3.65	1.41	1.91	-9.89	-5.77	4.72	3.55	9.44	2.84	-5.6	3.15	-5.13	-7.96	8.24	4.85	7.44	-2.53	2.6	-3.97	3.69	2.91	9.86	-1.22	3.47	-1.28	-5.58	-3	-4.32	5.07
Harbor Bond Institutional	1.88	1.04	0.17	0.58	1.94	0.68	1.53	0.14	1.01	1.67	-0.07	-3.72	0.94	2.57	-0.75	0.25	1.06	0.68	1.18	0.77	-2.23	-0.25	0.46	1.02	2.27	0.28	0.99	-0.57	0.83	0.25	-0.34	-0.29	1.45	1.01	0.52	-0.76	1.35	-0.98	-1.02	0.34	1.04	0.26	0.43	-1.1	0.09	-0.26	-0.1	1.58	1.39
Harbor Capital Appreciation Instl	0	-9.59	7.29	5.42	-8.72	-2.33	-1.52	1.59	8.35	5.75	0.04	4.28	3.52	-2.99	6.33	1.03	3.53	1.9	1.12	-1.73	-2.48	1.92	2.42	-5.64	-1.02	2.6	3.12	3.62	3.6	-4.67	1.5	-2.31	-1.22	8.11	-0.62	6.05	-0.66	1.82	0.55	5.16	0.22	2.94	-1.81	0.18	-0.27	-6.43	-0.68	-2.68	3.12
Harbor International Institutional	2.25	-10.98	7.84	5.7	-1.67	-5.14	-1.33	-2.94	10.53	5.97	3.01	4.28	3.71	1.13	7.23	1.45	8.02	1.69	2.99	-0.83	-3.72	1.03	2.48	-2.73	1.19	3.44	1.52	6.93	3.09	-1.59	5.12	-2.74	-2.68	0.6	1.55	4.54	3.94	5.17	-2.68	3.58	4.87	8.68	-0.04	4.26	5.48	-6.01	-0.13	1.32	2.53
Harbor Large Cap Value Instl	0.16	-10.98	7.22	5.77	-5.8	-0.88	-2.77	0.28	6.86	7.19	1.1	2.54	1.7	-1.44	4.32	1.55	4.93	3.06	0.88	-1.14	-0.68	0.2	2.07	-2.08	1.03	-0.14	1.69	4.73	4.46	-0.98	2.91	-0.42	-1.99	2.59	1.65	2.19	-0.93	0.23	-2.81	2.83	0.2	1.11	-0.06	1.45	1.83	-2.42	-0.04	1.62	0.74
Hartford Balanced HLS IA	0.09	-6.57	4.69	4.77	-3.39	-1.75	-0.69	0.19	5.12	4.1	0.82	0.53	1.1	-0.34	3.24	0.69	4.33	0.57	0.84	-0.95	-1.76	0.83	1.65	-2.33	0.59	-0.15	0.1	1.86	2.52	-0.98	1.31	-2.09	-0.23	2.65	0.08	2.68	0.57	0.42	-1.09	2.95	0.88	1.97	-0.17	0.4	0.94	-2.02	-0.94	0.41	2.39
Hartford Capital Appreciation HLS IA	2.34	-7.55	7.44	7.73	-6.16	-2.03	-1.1	-1.15	7.51	7.93	2.64	1.83	3.76	-0.38	7.84	2.51	7.27	1.64	3.65	0.06	-3.78	2.13	4.24	-4.99	-1.51	3.57	2.3	7.29	3.91	-2.39	3.77	-3.88	-3.07	2.94	1.91	5.29	0.93	3.74	-1.84	5.54	2.19	5.48	-1.04	1.7	2.89	-3.93	-1.16	-0.8	2.49
Hartford International Opp HLS IA	-1.15	-10.98	7.43	4.7	-4.35	-4.39	-2.89	-2.04	9.19	5.76	1.65	2.91	3.68	0.84	5.98	2.07	7.12	1.26	2.35	0.69	-2.71	0.71	2.51	-4.54	0.17	3.01	3.73	6.15	3.87	-1.75	2.93	-2.33	-1.77	0.52	1.99	4.93	2.71	3.57	-3.95	2.14	5.23	7.08	-1.82	3.39	5.62	-4.4	-0.41	0.36	2.58
Hartford Stock HLS IA	-0.83	-10.98	9.07	7.54	-6.42	-2.61	-1.97	0.42	7.66	4.91	1.49	2.52	1.32	-1.61	5.3	0.93	5.95	0.53	0.75	-1.73	-1.32	1.32	2.2	-3.57	0.08	-0.33	-0.13	3.2	3.31	-1.76	2.12	-2.85	-0.92	3.44	-0.19	4.52	0.29	1.1	-1.22	4.14	0.87	3.14	-0.34	1.2	1.65	-3.02	-1.55	0.04	2.81
Hartford Total Return Bond HLS IA	1.93	0.87	0.49	1.12	2.55	0.85	1.58	0.13	1.29	2.3	-0.05	-2.97	0.79	2.66	-0.65	0.46	1.31	0.88	0.82	0.59	-2.36	-0.35	0.49	0.86	1.74	0.43	0.99	-0.38	0.88	0.51	-0.31	-0.58	1.31	0.83	0.73	-0.62	1.13	-0.97	-0.83	0.39	0.86	0.16	0.21	-0.83	-0.08	-0.15	0.13	1.21	1.5
Hawaii Municipal Inv	0.88	2.16	-1.43	-0.29	1.74	0.01	1.32	0.18	0.7	1.79	-0.27	-2.85	0.63	2.53	-0.56	0.77	1.13	0.51	1.2	-0.19	-1.79	-0.29	0.33	0.97	1.41	0.5	0.69	-0.52	0.95	0.66	-0.36	-0.42	1.11	0.5	0.49	-0.34	0.74	-0.67	-0.59	0.4	0.77	0.22	0.46	-0.6	-0.08	0.41	-0.15	0.75	1.32
Hawaiian Tax-Free A	0.87	1.71	-1.1	-0.44	1.64	-0.08	1.17	0.06	0.67	1.72	-0.18	-2.62	0.35	2.49	-0.42	0.74	0.85	0.42	1.16	-0.34	-1.86	-0.35	0.34	1.13	1.79	0.33	0.58	-0.88	0.95	0.38	-0.39	-0.53	1.29	0.4	0.48	-0.55	0.74	-0.45	-0.57	0.39	0.68	0.21	0.29	-0.7	-0.05	0.42	-0.46	0.96	1.4
Hawaiian Tax-Free C	0.8	1.64	-1.08	-0.51	1.49	-0.15	1.11	0.06	0.6	1.66	-0.25	-2.78	0.28	2.51	-0.58	0.68	0.86	0.27	1.18	-0.5	-1.93	-0.33	0.27	1.05	1.62	0.28	0.6	-1.02	0.7	0.3	-0.36	-0.69	1.31	0.25	0.42	-0.62	0.68	-0.52	-0.64	0.32	0.6	0.15	0.23	-0.78	-0.12	0.35	-0.44	0.89	1.25
Hawaiian Tax-Free Y	0.88	1.72	-1.08	-0.42	1.66	-0.07	1.1	0.19	0.6	1.8	-0.16	-2.69	0.45	2.5	-0.4	0.68	0.95	0.36	1.26	-0.41	-1.75	-0.33	0.35	1.15	1.73	0.42	0.6	-0.86	0.71	0.43	-0.37	-0.6	1.39	0.34	0.5	-0.44	0.76	-0.54	-0.45	0.41	0.57	0.25	0.31	-0.6	-0.1	0.44	-0.34	0.98	1.42
Heartland Value Investor	0.93	-6.38	1.57	9.1	-2.93	-0.73	-4.77	-0.4	9.79	10.53	6.34	6.03	5.08	1.12	9.49	4.83	3.2	5.06	1.84	-1.28	-3.98	-0.39	3.12	-7.81	-2.24	4.44	0.37	7.6	3.01	-4.16	1.13	-2.09	-6.6	3.42	2.98	6.3	-0.62	1.73	-2.93	2.81	0.74	9.8	0.89	5.7	1.47	-3.96	0.12	-3.85	2.82
Hennessy Gas Utility Investor	2.03	-9.05	0.48	2.77	3.13	-3.28	-5.55	4.65	7.78	9.09	0.83	-3.67	2.37	2.77	1.56	0.78	5.05	1.23	1.64	0.76	-3.18	0.78	2.69	0	3.35	2.91	3.13	5.55	2.28	0.96	2.25	-0.12	-0.3	3.24	5.19	2.19	0.73	3.78	-6.45	-0.35	2.12	3.64	-0.33	-2.5	2.71	1.63	1.41	4.62	1.16
Hennessy Large Value Investor	-0.71	-9.91	0.54	2.02	-2.7	-3.18	-3.6	0.41	8.45	5.1	1.6	3	0.74	-1.49	5.58	0.76	5.85	0.26	2.91	-1.32	-1.24	0.07	2.39	-1.31	1.33	1.92	2.75	5.4	2.29	-1.49	2.7	-1.37	-2.25	1.01	-0.2	2.64	-1.35	1.02	-1.4	2.41	-0.27	2.75	0.2	0.81	2.78	-2.6	-0.32	1.18	1.14
Homestead Short-Term Bond	0.56	0.54	-0.22	0.53	0.71	0.13	0.48	0.29	0.27	0.46	0.06	-0.5	-0.5	1.04	-0.13	0.04	0.22	0.25	0.61	0.04	-0.73	-0.15	0.04	0.43	0.62	0.04	0.43	-0.35	0.43	0.04	-0.16	0.05	0.64	0.44	0.24	-0.32	0.64	0.06	-0.13	0.46	0.3	0.08	0.29	0.09	0.3	0.3	0.11	0.71	0.72
Homestead Value	1.4	-9.27	5.51	5.45	-4.25	-4.27	-3.99	0.49	8.67	7.21	1.56	0.12	2.28	-1.5	4.81	2.23	6.82	0.22	1.67	-0.36	-0.64	0.68	4.24	-2.35	0.25	2.12	0.24	4.89	3.09	-2.53	3.47	-1.14	-0.49	2.25	1.97	3.77	0.77	0.55	-1.95	2.63	1.35	4.42	-0.41	2.11	2.47	-1.77	0.97	1.14	0.25
Hotchkis & Wiley Large Cap Value I	1.4	-10.53	5.03	8.81	-3.45	-3.3	-3.49	0.32	8.49	9.97	2.48	4.34	3.34	0.12	6.16	4.31	4.32	0.85	3.8	-0.05	-2.18	-0.1	4.47	-2.3	1.79	2.26	0.54	8.35	3.12	-2.68	1.67	-0.18	-2.18	4.46	2.31	3.12	-1.74	0.84	-2.8	3.01	0.73	2.35	0.29	1.41	0.62	-4.08	-0.43	-0.3	2.84
Hotchkis & Wiley Small Cap Value I	-0.82	-6.25	1.92	9.78	-2.28	-2.28	-2.98	2.93	9	10.53	3.13	8.22	4.23	-0.77	10.09	4.04	4.5	4.32	3.97	2.58	-4.49	0.12	4.6	-4.91	1.89	4.04	0.61	8.94	3.87	-1.45	4.24	-2.7	-5.49	4.81	5.17	7.71	-1.22	-1.32	-3.88	3.57	2.24	5.19	-1.36	3.66	-0.42	-6.58	-1.68	-4.59	0.48
ICM Small Company	0.62	-7.03	2.68	5.13	-1.57	-2.63	-2.49	0.23	7.91	8.06	2.43	4.05	3.96	-1.38	6.8	1.97	2.46	1.55	3.23	1.13	-3.8	1.49	4.06	-4.86	0.24	3.53	1.6	7.74	3.68	-3.49	2.29	-2.21	-5.73	6.44	3.99	5.14	-1.47	-0.5	-2.41	3.93	-0.09	7.09	0.57	4.69	2.25	-4.02	-0.77	-3.37	2.52
Idaho Tax-Exempt	1.06	1.62	-1.66	-0.05	1.66	-0.05	0.84	-0.01	0.86	2.14	-0.05	-2.92	-0.08	2.38	-0.42	1.02	0.34	0.48	1.17	-0.55	-1.91	-0.83	0.53	1.06	1.58	0.46	0.48	-0.49	0.43	0.48	-0.09	-1.16	1.03	0.87	0.47	-0.64	0.5	0.1	-0.62	0.23	0.46	0.47	0.43	-0.45	-0.71	0.73	-0.46	1.05	1.43
Invesco CA Tax-Free Income A	1.64	2.48	-2.42	-0.29	2.27	-0.74	1.53	-0.02	0.97	2	-0.86	-4.04	0.92	3.07	-0.52	1.37	0.73	0.28	1.85	-0.55	-2.48	-0.31	0.48	1.34	1.91	0.48	0.89	-0.99	1.37	1.04	-0.56	-0.67	1.64	0.85	0.57	-0.64	1.16	-0.8	-0.63	0.42	1.04	0.28	0.73	-0.72	-0.18	0.53	-0.49	1.1	1.51
Invesco CA Tax-Free Income B	1.59	2.42	-2.41	-0.35	2.29	-0.75	1.51	0.04	0.81	2.07	-0.94	-4.02	0.91	3.07	-0.51	1.37	0.78	0.24	1.85	-0.62	-2.42	-0.29	0.48	1.34	1.92	0.48	0.82	-0.89	1.32	1	-0.54	-0.58	1.76	0.86	0.5	-0.54	1.17	-0.78	-0.68	0.51	1.05	0.2	0.81	-0.69	-0.25	0.63	-0.55	1.19	1.45
Invesco CA Tax-Free Income C	1.59	2.34	-2.37	-0.41	2.14	-0.7	1.48	-0.06	0.86	1.95	-0.9	-4.06	0.88	3.01	-0.55	1.33	0.68	0.24	1.8	-0.67	-2.46	-0.34	0.44	1.29	1.86	0.44	0.85	-1.03	1.24	1	-0.59	-0.68	1.67	0.72	0.53	-0.67	1.12	-0.83	-0.67	0.38	1	0.23	0.68	-0.76	-0.22	0.49	-0.53	1.06	1.46
Invesco CA Tax-Free Income Y	1.65	2.49	-2.39	-0.27	2.21	-0.72	1.62	0	0.84	2.1	-0.84	-4.08	1.03	3	-0.41	1.31	0.75	0.38	1.86	-0.6	-2.49	-0.29	0.5	1.35	1.93	0.5	0.91	-0.97	1.38	1.05	-0.54	-0.69	1.74	0.87	0.51	-0.53	1.18	-0.77	-0.69	0.52	1.06	0.22	0.83	-0.7	-0.24	0.64	-0.55	1.21	1.44
Invesco Charter A	1.03	-7.83	5.63	4.81	-4.19	-3.33	-2.26	0.44	7.13	6.76	0.77	1.43	2.53	-1.56	3.35	2.07	4.98	1.01	1.83	-2.45	1.01	0.66	1.9	-3.16	-0.33	0.84	1.08	2.88	3.29	-2.19	3.35	-1.78	-2.12	1.2	0.48	3.48	-0.38	0.77	-2.28	3.97	0.61	3.68	0.29	1.66	0.85	-2.39	-0.29	0.65	2.37
Invesco Charter B	0.96	-7.89	5.6	4.76	-4.24	-3.45	-2.23	0.34	7.06	6.7	0.7	1.39	2.54	-1.62	3.29	1.97	4.87	1.05	1.65	-2.47	0.87	0.69	1.81	-3.21	-0.35	0.79	1.04	2.76	3.26	-2.27	3.24	-1.77	-2.21	1.17	0.41	3.47	-0.48	0.64	-2.31	3.91	0.54	3.59	0.3	1.58	0.74	-2.42	-0.38	0.6	2.33
Invesco Charter C	0.95	-7.87	5.58	4.75	-4.33	-3.34	-2.23	0.34	6.92	6.69	0.8	1.38	2.53	-1.61	3.28	1.96	4.86	1.05	1.64	-2.47	0.96	0.61	1.8	-3.21	-0.35	0.79	1.04	2.75	3.25	-2.19	3.23	-1.85	-2.21	1.17	0.41	3.46	-0.48	0.72	-2.38	3.9	0.62	3.58	0.23	1.57	0.81	-2.49	-0.3	0.6	2.25
Invesco Charter R5	1	-7.85	5.72	4.9	-4.18	-3.35	-2.1	0.43	7.16	6.78	0.84	1.48	2.65	-1.51	3.34	2.1	5.02	1.07	1.79	-2.31	0.98	0.73	1.93	-3.15	-0.16	0.81	1.21	2.79	3.44	-2.21	3.35	-1.66	-2.14	1.25	0.54	3.54	-0.37	0.82	-2.29	4.08	0.64	3.66	0.35	1.69	0.9	-2.4	-0.21	0.7	2.38
Invesco Comstock A	2.2	-10.98	6.15	10.31	-4.39	-2.35	-1.91	-0.33	8.09	7.8	1.65	0.65	2.94	-0.16	3.78	1.01	6.81	2.51	3.18	-2.21	-0.97	0.06	2.5	-1.5	0.98	2.83	1	4.9	3.28	-2.97	2.62	-0.83	-1.1	1.33	0.06	2.31	-0.86	-0.1	-0.82	3.8	0.87	1.18	1	0.69	2.53	-1.7	0.04	1.24	1.77
Invesco Comstock B	2.2	-10.98	6.15	10.31	-4.49	-2.43	-1.99	-0.35	8	7.72	1.61	0.58	2.87	-0.21	3.71	0.94	6.69	2.45	3.18	-2.27	-1.03	0	2.44	-1.62	0.98	2.76	0.94	4.84	3.2	-3.08	2.62	-0.91	-1.21	1.28	0.04	2.26	-0.97	-0.17	-0.82	3.69	0.79	1.12	0.94	0.67	2.42	-1.76	0.01	1.18	1.66
Invesco Comstock C	2.2	-10.98	6.05	10.31	-4.49	-2.43	-1.91	-0.44	8.09	7.72	1.54	0.65	2.87	-0.21	3.7	0.94	6.69	2.44	3.12	-2.21	-1.03	0	2.44	-1.62	0.98	2.76	0.94	4.84	3.2	-3.08	2.62	-0.91	-1.21	1.28	0.04	2.25	-0.97	-0.17	-0.82	3.68	0.79	1.12	1	0.62	2.42	-1.76	0.01	1.18	1.72
Invesco Convertible Securities A	0.3	-2.34	1.88	4.15	-0.29	1.2	-0.59	0.6	3.8	4.74	0.76	0.34	1.09	0.65	4.34	1.95	2.82	2.19	0.67	0.04	-2.2	0.38	1.51	-2.54	0	1.09	0.13	4.43	2.2	-2.45	0.43	-2.11	-3.52	2.21	2.02	3.15	0.24	0.82	-1.76	1.79	0.62	4.13	-0.41	1.85	0.17	-2.08	0.18	0	1.3
Invesco Convertible Securities B	0.23	-2.39	1.8	4	-0.33	1.2	-0.74	0.56	3.8	4.67	0.72	0.21	1.1	0.6	4.2	1.95	2.69	2.19	0.55	-0.05	-2.27	0.38	1.38	-2.54	-0.13	1.08	0.06	4.31	2.19	-2.51	0.31	-2.14	-3.58	2.15	1.91	3.08	0.18	0.8	-1.88	1.73	0.54	4.13	-0.52	1.76	0.17	-2.14	0.1	-0.06	1.24
Invesco Convertible Securities C	0.23	-2.4	1.81	4.1	-0.4	1.2	-0.74	0.56	3.82	4.61	0.74	0.28	1.03	0.61	4.22	1.89	2.71	2.2	0.55	-0.03	-2.28	0.38	1.39	-2.55	-0.13	1.1	0.06	4.33	2.14	-2.52	0.37	-2.19	-3.54	2.1	1.95	3.1	0.18	0.75	-1.83	1.74	0.55	4.09	-0.35	1.74	0.17	-2.15	0.04	-0.06	1.25
Invesco Convertible Securities Y	0.38	-2.35	1.88	4.15	-0.3	1.27	-0.59	0.58	3.88	4.74	0.82	0.34	1.16	0.64	4.34	2.01	2.82	2.19	0.67	0.09	-2.2	0.44	1.5	-2.48	-0.06	1.15	0.19	4.36	2.26	-2.39	0.37	-2.06	-3.52	2.28	2	3.15	0.24	0.88	-1.76	1.79	0.68	4.19	-0.47	1.84	0.23	-2.02	0.12	0.06	1.3
Invesco Corporate Bond A	1.3	1.14	-1.36	2.1	2.38	0.5	1.73	-0.11	2.63	2.28	-0.28	-2.93	0.91	3.03	-0.3	0.74	1.33	0.73	0.73	0.73	-2.2	-0.91	0.42	1.03	2.08	0.71	1	-0.77	1.46	0.7	-0.18	-1.52	0.99	1.28	1.27	-0.51	1.27	-1.39	-0.97	0.54	1	-0.07	0.39	-1.13	-0.38	-0.07	0.24	1.34	1.48
Invesco Corporate Bond B	1.24	0.92	-1.27	1.88	2.48	0.44	1.51	-0.02	2.42	2.22	-0.19	-3	0.84	2.97	-0.37	0.68	1.12	0.67	0.81	0.52	-2.12	-1.12	0.51	0.96	1.87	0.65	0.94	-0.69	1.25	0.79	-0.39	-1.44	0.77	1.37	1.06	-0.43	1.06	-1.46	-0.89	0.32	1.09	-0.13	0.17	-1.05	-0.6	0.02	0.18	1.12	1.58
Invesco Corporate Bond C	1.24	0.92	-1.27	1.88	2.48	0.44	1.51	-0.02	2.42	2.22	-0.19	-3	0.84	2.97	-0.37	0.68	1.12	0.67	0.81	0.52	-2.12	-1.12	0.51	0.96	1.87	0.65	0.94	-0.69	1.25	0.79	-0.39	-1.44	0.93	1.22	1.06	-0.43	1.21	-1.61	-0.89	0.32	1.09	-0.13	0.32	-1.2	-0.44	-0.13	0.18	1.28	1.42
Invesco Dividend Income Investor	1.52	-7.05	4.88	1.67	2.14	-3.58	-2.88	1.72	5.01	8.84	0.45	-4.82	1.01	2.71	1.2	1.24	6.33	1.31	2.19	-0.28	-2.75	1.01	1.84	1.68	2.62	2.4	4.2	6.45	2.39	-0.08	3.07	0.06	0.65	1.52	4.59	3.8	3.3	4.19	-6.3	-0.07	1.44	4.06	0.56	-2.41	1.85	0.98	2.41	4.57	2.8
Invesco Energy Inv	1.81	-5.33	2.2	2.66	2.53	-2.11	4	-0.65	-1.37	10.53	-2.56	-6.23	6.53	-2.68	0.96	1.89	10.53	1.28	6.01	1.46	1.04	-0.89	8.42	3.36	-3.05	10.53	-0.07	7.72	-3.13	4.46	10.53	-1.44	-6.99	4.95	8.53	9.96	8.3	4.47	-7.61	3.56	3.64	10.53	-10.85	4.24	6.18	-2.21	1.7	1.1	-4.35
Invesco Equally-Wtd S&P 500 A	0.93	-9.7	5.04	6.01	-4.16	-2.62	-2.02	0.4	8.34	8.63	0.51	2.62	4.25	-1.81	6.94	2.06	5.02	2.3	1.87	-0.64	-2.52	1.77	2.89	-4.42	-0.27	2.68	2.34	5.72	3.65	-2.99	2.09	-1.29	-3.14	4.48	1.35	5	-1.09	0.82	-2.57	4.3	0.71	4.07	0.1	1.87	1.05	-2.97	-0.25	-1.47	2.84
Invesco Equally-Wtd S&P 500 B	0.9	-9.8	4.98	5.96	-4.23	-2.71	-2.07	0.32	8.29	8.55	0.45	2.57	4.21	-1.89	6.86	2.02	4.94	2.26	1.79	-0.7	-2.6	1.73	2.8	-4.46	-0.3	2.59	2.28	5.65	3.61	-3.07	2.03	-1.36	-3.17	4.39	1.31	4.93	-1.16	0.75	-2.63	4.24	0.65	4	0.05	1.81	0.96	-3.01	-0.33	-1.54	2.77
Invesco Equally-Wtd S&P 500 C	0.87	-9.76	4.95	5.95	-4.2	-2.7	-2.09	0.37	8.26	8.57	0.42	2.6	4.19	-1.91	6.87	2.04	4.92	2.26	1.78	-0.68	-2.6	1.69	2.84	-4.46	-0.34	2.62	2.28	5.64	3.6	-3.06	2.03	-1.38	-3.16	4.39	1.3	4.95	-1.17	0.76	-2.64	4.24	0.65	4.01	0.08	1.81	0.98	-3.03	-0.31	-1.54	2.76
Invesco Equally-Wtd S&P 500 Y	0.97	-9.72	5.07	6.04	-4.14	-2.62	-2.02	0.44	8.36	8.65	0.55	2.65	4.27	-1.81	6.98	2.08	5.04	2.32	1.86	-0.61	-2.51	1.79	2.91	-4.39	-0.24	2.72	2.36	5.72	3.7	-2.98	2.11	-1.29	-3.1	4.49	1.4	5	-1.06	0.84	-2.55	4.33	0.72	4.1	0.1	1.91	1.04	-2.93	-0.22	-1.46	2.85
Invesco Equity and Income A	1.04	-6.63	3.82	3.22	-1.16	-1.51	-0.92	-0.29	5.63	5.92	0.85	0.56	1.11	0.02	3.17	1.07	4.94	1.39	2	-1.32	-1.5	0.38	1.8	-1.25	0.38	1.66	1.12	3.19	3.48	-1.62	2.48	-1.2	-0.47	1.79	1	2.68	0.68	1.19	-1.01	1.47	0.68	1.84	0	0.41	1.61	-1.47	-0.11	1.74	1.14
Invesco Equity and Income B	0.91	-6.64	3.7	3.26	-1.36	-1.53	-1.09	-0.17	5.54	5.85	0.69	0.42	1.27	-0.15	3.07	1.08	4.84	1.28	1.9	-1.28	-1.64	0.39	1.76	-1.39	0.26	1.62	1.13	3.12	3.35	-1.65	2.4	-1.29	-0.48	1.69	0.95	2.72	0.58	1.14	-1.02	1.26	0.74	1.64	0	0.34	1.64	-1.61	-0.19	1.65	1.16
Invesco Equity and Income C	0.9	-6.62	3.85	3.09	-1.36	-1.53	-0.93	-0.33	5.52	5.83	0.83	0.42	1.12	-0.01	3.06	0.94	4.96	1.28	1.89	-1.28	-1.64	0.38	1.75	-1.38	0.26	1.62	1.13	3.11	3.34	-1.64	2.39	-1.29	-0.48	1.69	1.06	2.59	0.57	1.14	-1.02	1.37	0.62	1.75	-0.11	0.34	1.63	-1.61	-0.07	1.64	1.15
Invesco Exchange	-0.67	-10.98	6.95	7.18	-7.1	-2.88	-0.51	1.74	4.24	4.63	1.35	2.52	1.13	-0.46	4.89	0.77	6.66	0.07	1.2	-2.24	0.09	1.91	1.87	-2.16	-1.44	0.2	-0.12	3.29	2.72	-2.6	7.59	-3.1	-1.48	2.08	1.01	3.94	-0.72	1.16	-5.1	3.65	1.07	4.81	-1.83	1.24	2.58	-2.78	0.54	2.76	0.86
Invesco Global Health Care A	-0.58	-4.36	-1.84	0	-3.84	-1.62	-4.86	0.94	3.54	7.35	3.18	-0.26	-1.89	4.2	1.18	3.11	5.35	3.29	0.85	-1.14	-1.3	-1.09	1.41	-2.59	1.31	-0.49	0.69	1.02	7.2	-3.75	0	-2.58	1.57	2.54	0.75	5.23	1.83	1.1	-2.23	2.49	1.77	3.92	1.69	-0.57	-3.54	-3.6	-0.51	1.5	3.53
Invesco Global Health Care B	-0.63	-4.4	-1.9	-0.05	-3.87	-1.66	-4.87	0.86	3.52	7.27	3.17	-0.33	-1.96	4.2	1.1	3.12	5.31	3.21	0.85	-1.2	-1.34	-1.11	1.33	-2.62	1.26	-0.54	0.67	0.96	7.16	-3.76	-0.08	-2.63	1.56	2.46	0.67	5.17	1.75	1.06	-2.32	2.45	1.7	3.86	1.63	-0.66	-3.58	-3.67	-0.57	1.44	3.48
Invesco Global Health Care C	-0.63	-4.4	-1.9	-0.05	-3.82	-1.71	-4.86	0.91	3.47	7.32	3.12	-0.33	-1.92	4.14	1.14	3.08	5.31	3.25	0.85	-1.24	-1.34	-1.11	1.37	-2.62	1.26	-0.54	0.67	0.95	7.15	-3.8	-0.04	-2.63	1.52	2.5	0.67	5.16	1.75	1.06	-2.31	2.44	1.69	3.86	1.63	-0.66	-3.58	-3.67	-0.57	1.44	3.44
Invesco Gold & Precious Metals Invstor	10.53	0.4	-9.24	0	10.53	1.1	-5.8	-7.69	-0.83	10.53	3.01	4.38	10.53	1.57	10.53	10.53	-0.65	-8.76	4.24	4.07	-10.98	8.12	-1.2	-1.52	6.79	8.38	0	5.33	-6.57	-4.93	8.65	-5.31	-9.8	2.48	8.48	0	5.31	10.53	-6.51	9.2	10.25	10.53	-7.43	8.99	10.53	-8.36	-1.72	-0.18	6.14
Invesco Growth and Income A	0.88	-10.66	6.19	4.55	-2.53	-2.8	-1.8	-0.46	7.16	7.17	1.17	1.72	1.63	-0.97	4.49	1.25	6.7	1.33	2.57	-2.09	-1.53	0.72	2.3	-1.84	0.06	2.13	1.57	3.99	4.16	-2.23	3.44	-1.22	-0.7	2.11	0.97	3.63	0.33	1.69	-0.84	1.83	0.61	2.19	-0.14	0.83	2.7	-2.39	-0.23	2.13	1.18
Invesco Growth and Income B	0.82	-10.72	6.16	4.44	-2.53	-2.96	-1.82	-0.51	7.14	7.01	1.12	1.73	1.52	-1.04	4.47	1.2	6.62	1.23	2.48	-2.13	-1.6	0.67	2.24	-1.91	0	2.02	1.58	3.86	4.1	-2.25	3.37	-1.31	-0.76	2.03	0.94	3.51	0.29	1.62	-0.89	1.8	0.54	2.16	-0.24	0.75	2.82	-2.27	-0.19	2.04	1.15
Invesco Growth and Income C	0.82	-10.72	6.08	4.52	-2.6	-2.82	-1.81	-0.51	7.13	7.07	1.05	1.73	1.58	-1.1	4.46	1.2	6.67	1.23	2.48	-2.13	-1.59	0.67	2.3	-1.96	0	2.07	1.52	3.91	4.09	-2.29	3.37	-1.26	-0.75	2.03	0.89	3.55	0.29	1.61	-0.89	1.79	0.54	2.16	-0.24	0.8	2.62	-2.46	-0.28	2.05	1.15
Invesco High Yield A	0.43	-1.73	-1.57	5.81	1.43	2.78	1.3	2.62	5.65	1.39	2.85	-0.53	1.17	2.42	2.54	1.87	2.74	2.49	-0.47	-0.06	0.17	-2.11	1.58	0.64	1.8	1.52	1.72	1.65	1.56	-0.22	1.79	-2.76	-1.2	1.77	1.75	1.73	0.34	-1	-1.46	0.8	1.03	1.25	1.02	0.33	0.57	-0.34	-0.57	0.81	1.51
Invesco High Yield B	0.36	-1.8	-1.63	5.74	1.37	2.71	1.24	2.82	5.3	1.32	2.78	-0.59	1.1	2.36	2.71	1.8	2.67	2.42	-0.75	-0.12	0.33	-2.16	1.28	0.58	1.73	1.46	1.88	1.36	1.71	-0.28	1.72	-2.8	-1.48	1.7	1.68	1.89	0.27	-1.28	-1.3	0.51	0.97	1.19	0.95	0.27	0.51	-0.17	-0.86	0.75	1.44
Invesco High Yield C	0.36	-1.8	-1.64	5.75	1.37	2.72	0.98	2.83	5.33	1.58	2.79	-0.83	1.35	2.36	2.48	1.81	2.68	2.44	-0.53	-0.12	0.11	-2.17	1.52	0.58	1.74	1.46	1.65	1.36	1.72	-0.28	1.73	-2.82	-1.49	1.71	1.92	1.67	0.28	-1.28	-1.3	0.74	0.97	1.19	0.96	0.27	0.28	-0.17	-0.86	0.76	1.45
Invesco High Yield Muni A	0.31	0.7	-1.39	0.51	1.48	-0.16	1.09	-0.54	1.29	2.05	0.5	-1.96	0.61	2.26	0.51	0.98	0.69	1.17	1.53	-0.25	-1.49	-0.38	0.49	1.16	1.44	0.77	0.95	0.19	1.71	1.03	0.38	0.01	1.41	1.39	1.01	0.46	1.1	-1.08	-0.27	0.65	1.47	0.18	1.19	0.18	0.09	0.73	0.27	1.19	1.27
Invesco High Yield Muni B	0.25	0.63	-1.45	0.45	1.32	-0.23	1.12	-0.61	1.22	1.98	0.44	-2.02	0.55	2.19	0.44	0.92	0.63	1.1	1.47	-0.31	-1.56	-0.44	0.42	1.1	1.38	0.7	0.89	0.13	1.64	0.97	0.32	-0.06	1.34	1.33	0.95	0.4	1.04	-1.14	-0.33	0.59	1.41	0.12	1.13	0.12	0.02	0.67	0.21	1.12	1.21
Invesco High Yield Muni C	0.16	0.63	-1.36	0.45	1.32	-0.23	1.12	-0.61	1.23	1.99	0.44	-2.02	0.55	2.2	0.44	0.92	0.63	1.1	1.47	-0.31	-1.56	-0.44	0.43	1	1.48	0.7	0.89	0.13	1.65	0.97	0.32	-0.05	1.35	1.33	0.95	0.4	1.04	-1.14	-0.33	0.59	1.32	0.21	1.13	0.12	-0.07	0.76	0.21	1.03	1.3
Invesco International Growth A	0.07	-10.51	4.96	1.73	-1.01	-3.83	-1.38	-1.49	5.95	5.93	2.09	0.58	1.6	2.29	6.5	1.84	5.3	3.19	2.73	-0.29	-2.15	0.77	1.47	-3.19	0.78	3.86	3.95	6.16	4.35	-1.64	4.49	-2.27	-3.02	0.82	2.48	4.24	3.36	2.38	-3.22	3.65	5.52	7.67	-0.75	2.91	4.53	-5.08	-0.16	0.98	3.21
Invesco International Growth B	0.08	-10.54	4.89	1.66	-1.06	-3.89	-1.46	-1.57	5.94	5.86	1.98	0.54	1.54	2.2	6.47	1.75	5.28	3.13	2.65	-0.37	-2.16	0.76	1.38	-3.28	0.77	3.74	3.91	6.12	4.27	-1.7	4.44	-2.28	-3.13	0.82	2.39	4.14	3.31	2.37	-3.32	3.59	5.48	7.57	-0.81	2.86	4.45	-5.13	-0.21	0.92	3.12
Invesco International Growth C	0.08	-10.53	4.88	1.66	-1.06	-3.88	-1.46	-1.57	5.94	5.77	2.06	0.54	1.54	2.2	6.46	1.81	5.28	3.06	2.72	-0.37	-2.16	0.69	1.38	-3.21	0.7	3.8	3.91	6.11	4.27	-1.7	4.43	-2.33	-3.07	0.77	2.44	4.13	3.31	2.36	-3.32	3.58	5.48	7.57	-0.81	2.86	4.44	-5.09	-0.25	0.92	3.12
Invesco Limited Term Municipal Income A2	1.11	1.7	-1.21	-0.45	2.07	-0.09	1.19	-0.01	0.59	1.96	-0.34	-2.79	0.69	2.52	-0.6	0.51	0.6	0.34	1.19	-0.6	-1.8	-0.27	0.17	0.79	1.49	0.17	0.43	-0.7	0.7	0.09	-0.43	-0.61	0.9	0.27	0.45	-0.44	0.45	-0.17	-0.31	0.23	0.37	0.28	0.1	-0.27	0.19	0.28	-0.18	0.56	0.74
Invesco Mid Cap Core Equity A	2.4	-8.08	3.95	6.39	-4.18	-2.41	-1.74	-0.44	6.18	8.52	1.16	2.89	3.67	-2.39	4.28	1.68	3.46	1.93	1.75	-0.29	0.65	1.21	2.75	-4.15	-0.47	1.87	1.55	4.14	2.3	-2.03	3.49	-0.83	-3.3	2.87	1.64	4.64	0.13	-0.88	-3.04	3.89	1.01	4.59	-0.84	1.21	0.8	-3.01	-0.99	-1.34	1.5
Invesco Mid Cap Core Equity B	2.3	-8.14	3.92	6.33	-4.26	-2.42	-1.79	-0.48	6.1	8.49	1.08	2.83	3.61	-2.48	4.29	1.63	3.37	1.87	1.72	-0.39	0.59	1.18	2.68	-4.23	-0.51	1.82	1.48	4.07	2.25	-2.1	3.45	-0.92	-3.33	2.8	1.56	4.57	0.07	-0.95	-3.07	3.82	0.91	4.56	-0.87	1.11	0.76	-3.08	-1.08	-1.37	1.43
Invesco Mid Cap Core Equity C	2.3	-8.15	3.92	6.34	-4.26	-2.42	-1.8	-0.48	6.1	8.45	1.13	2.83	3.57	-2.44	4.24	1.63	3.37	1.92	1.68	-0.35	0.55	1.18	2.68	-4.24	-0.51	1.83	1.48	4.07	2.25	-2.1	3.46	-0.92	-3.33	2.77	1.6	4.57	0.07	-0.95	-3.08	3.79	0.95	4.52	-0.87	1.15	0.72	-3.08	-1.05	-1.37	1.39
Invesco Municipal Income A	1.22	2.64	-2.27	-0.49	2.31	-0.84	1.68	0.24	0.85	2.4	-0.76	-4.17	1.21	3.35	-0.59	1.24	0.83	0.29	2.03	-0.97	-2.52	-0.39	0.51	1.27	1.81	0.71	0.7	-1.12	1.53	1.18	-0.51	-1.12	1.74	0.77	0.7	-0.71	1.32	-0.71	-0.65	0.51	0.99	0.23	0.85	-0.45	-0.11	0.58	-0.18	1.2	1.54
Invesco Municipal Income B	1.1	2.65	-2.4	-0.55	2.25	-0.91	1.69	0.11	0.79	2.34	-0.82	-4.24	1.15	3.29	-0.65	1.18	0.77	0.23	1.97	-1.03	-2.59	-0.46	0.44	1.21	1.75	0.65	0.71	-1.25	1.47	1.12	-0.57	-1.18	1.68	0.71	0.64	-0.77	1.26	-0.77	-0.71	0.31	0.93	0.17	0.79	-0.51	-0.17	0.66	-0.24	1.14	1.48
Invesco Municipal Income C	1.1	2.66	-2.4	-0.55	2.26	-0.91	1.69	0.11	0.79	2.34	-0.82	-4.18	1.08	3.3	-0.65	1.25	0.7	0.23	1.98	-1.04	-2.59	-0.46	0.44	1.21	1.75	0.65	0.71	-1.25	1.47	1.12	-0.57	-1.18	1.69	0.71	0.64	-0.77	1.26	-0.77	-0.72	0.38	0.93	0.24	0.79	-0.58	-0.1	0.45	-0.17	1.14	1.48
Invesco PA Tax Free Inc A	1.05	2.2	-1.91	-0.34	1.61	-0.54	1.38	0.07	1	2.02	-0.81	-3.15	1.05	2.45	-0.36	1.08	0.67	0.33	1.76	-0.86	-2.36	-0.19	0.28	1.16	1.91	0.63	0.74	-0.86	1.38	1.14	-0.29	-0.86	1.62	0.97	0.56	-0.46	0.97	-0.63	-0.58	0.4	0.9	0.21	0.96	-0.54	-0.13	0.45	-0.48	0.98	1.44
Invesco PA Tax Free Inc B	0.99	2.2	-1.97	-0.4	1.49	-0.54	1.26	0.01	1	1.96	-0.87	-3.33	1.04	2.39	-0.48	1.02	0.61	0.26	1.7	-0.93	-2.37	-0.26	0.15	1.16	1.8	0.57	0.68	-0.93	1.33	1.08	-0.35	-0.93	1.56	0.85	0.56	-0.52	0.91	-0.75	-0.59	0.34	0.84	0.09	0.9	-0.6	-0.2	0.44	-0.55	0.92	1.32
Invesco PA Tax Free Inc C	0.99	2.14	-1.97	-0.34	1.67	-0.48	1.31	0.01	0.93	1.96	-0.87	-3.33	0.98	2.44	-0.48	1.02	0.61	0.26	1.75	-0.92	-2.42	-0.26	0.15	1.16	1.85	0.51	0.74	-0.92	1.32	1.08	-0.35	-0.92	1.55	0.9	0.56	-0.52	0.9	-0.75	-0.58	0.34	0.84	0.15	0.9	-0.6	-0.2	0.38	-0.55	0.91	1.37
Invesco Pacific Growth A	-1.76	-8.13	-1.15	6.05	-4.82	-2.07	-0.59	-4.02	1.97	7.01	7.01	5.81	8.98	2.56	5.8	-2.45	6.31	4.56	1.4	4.91	-5.34	-2.4	2.38	-4.64	2.76	1.03	1.64	6.53	5.05	-1.37	4.32	-3.54	-1.11	-0.28	1.4	3.6	2	4.91	-3.18	5.16	5.95	7.29	-1.24	3.39	5.28	-6.02	-1.28	-0.22	2.06
Invesco Pacific Growth B	-1.88	-8.19	-1.16	5.98	-4.87	-2.33	-0.6	-4.07	1.75	6.87	6.89	5.69	8.84	2.43	5.74	-2.41	6.18	4.49	1.27	4.87	-5.4	-2.46	2.27	-4.69	2.75	0.89	1.61	6.49	4.9	-1.42	4.31	-3.65	-1.22	-0.29	1.31	3.51	1.94	4.89	-3.24	5.02	5.92	7.22	-1.35	3.35	5.23	-6.06	-1.39	-0.28	2.04
Invesco Pacific Growth C	-1.88	-8.2	-1.16	5.99	-4.98	-2.21	-0.6	-4.08	1.75	6.88	6.9	5.7	8.85	2.43	5.75	-2.42	6.19	4.5	1.27	4.88	-5.4	-2.46	2.28	-4.69	2.75	0.97	1.53	6.49	4.91	-1.35	4.24	-3.65	-1.07	-0.36	1.31	3.51	1.94	4.89	-3.24	5.08	5.86	7.22	-1.29	3.35	5.22	-6.06	-1.39	-0.28	2.04
Invesco Pacific Growth Y	-1.75	-8.16	-1.14	6.11	-4.89	-2.17	-0.58	-3.87	1.95	6.95	6.94	5.76	9.01	2.45	5.85	-2.35	6.26	4.6	1.39	4.95	-5.29	-2.45	2.43	-4.67	2.81	1.09	1.62	6.54	5.07	-1.36	4.34	-3.5	-1.03	-0.28	1.39	3.63	1.98	4.98	-3.14	5.16	5.99	7.31	-1.28	3.4	5.32	-5.99	-1.26	-0.21	2.14
Invesco Short Duration Inflation Prot A2	0.3	0.57	0.28	-0.3	0.78	-0.02	0.33	0.15	0.13	0.31	0.11	-0.47	0	0.76	-0.29	-0.1	0.48	0.09	0.38	0.19	-0.88	-0.1	-0.09	0.31	0.51	-0.07	0.24	-0.54	0.19	-0.13	-0.14	-0.01	0.39	0.3	0.11	-0.18	0.52	-0.27	-0.05	0.25	0.37	0.08	0.16	0.1	0.29	0.11	0.11	0.63	0.63
Invesco Short Duration Inflation Prot R5	0.22	0.68	0.3	-0.28	0.8	0	0.35	0.17	0.15	0.24	0.22	-0.45	0.02	0.78	-0.27	-0.08	0.5	0.12	0.4	0.21	-0.85	-0.08	-0.07	0.33	0.53	-0.05	0.25	-0.42	0.11	-0.01	-0.21	0.01	0.41	0.33	0.23	-0.25	0.55	-0.24	0.07	0.28	0.29	0.2	0.08	0.12	0.32	0.14	0.24	0.56	0.66
Invesco Summit P	-0.26	-8.16	4.09	4.88	-6.98	-0.97	-1.68	1.57	6.32	7.93	1.22	2.9	3.41	-1.36	5.88	2.39	3.83	2.25	1.5	-0.3	-2.87	1.93	1.7	-5.7	-1.15	3.27	1.33	5.84	2.95	-1.02	3.27	-2.53	-3.53	4.14	0.74	5.05	-0.26	2.1	-2.4	3.87	1.94	5.82	-2.75	2.59	1.81	-3.72	-0.64	-2.35	0.66
Invesco Technology Investor	-3.79	-10.98	10.53	10.53	-10.98	-0.87	1	-1.8	9.05	10.53	-0.88	4.4	7.95	-3.81	10.53	1.81	-0.81	3.94	-1.72	-2.59	-6.41	5.06	1.5	-10.39	-4.11	4.67	6.55	5.64	2.83	-5.7	0.63	-3.19	-4.41	8.64	-1.94	4.96	-1.12	1.13	-1.96	6.37	-0.58	6.33	-1.05	3.45	1.35	-8.54	-1.34	-4.85	5.67
Invesco Technology R5	-3.72	-10.98	10.53	10.53	-10.98	-0.85	1.15	-1.76	9.11	10.53	-0.86	4.51	8	-3.74	10.53	1.87	-0.74	4.01	-1.63	-2.5	-6.35	5.48	1.52	-10.35	-4.04	4.71	6.64	5.73	2.9	-5.65	0.64	-3.13	-4.3	8.68	-1.89	5.05	-1.07	1.2	-1.91	6.41	-0.47	6.35	-0.97	3.48	1.41	-8.47	-1.27	-4.81	5.75
Invesco US Government A	1.49	1.97	-0.48	-0.73	2.14	-0.32	1.11	-0.58	0.64	1.32	-0.34	-3.08	0.06	2.34	-0.88	0.41	0.74	0.53	0.64	0.42	-1.63	-0.34	0.52	0.61	1.16	-0.06	0.49	-0.3	0.36	0.25	-0.3	-0.28	0.87	0.41	0.19	-0.15	0.53	-0.38	-0.38	0.28	0.51	0.2	0.07	-0.5	-0.04	-0.16	0.19	0.78	0.9
Invesco US Government B	1.43	1.91	-0.54	-0.78	2.07	-0.37	1.05	-0.63	0.42	1.36	-0.39	-3.13	0.02	2.27	-0.94	0.35	0.68	0.47	0.58	0.36	-1.69	-0.4	0.46	0.54	1.1	-0.12	0.43	-0.36	0.29	0.19	-0.36	-0.34	0.8	0.35	0.13	-0.21	0.47	-0.44	-0.44	0.22	0.45	0.02	0.12	-0.56	-0.1	-0.22	0.01	0.84	0.83
Invesco US Government C	1.54	1.91	-0.54	-0.79	1.97	-0.37	1.16	-0.63	0.42	1.26	-0.29	-3.14	-0.11	2.28	-0.94	0.35	0.68	0.47	0.69	0.36	-1.81	-0.41	0.57	0.43	1.1	-0.12	0.43	-0.36	0.41	0.19	-0.48	-0.23	0.69	0.46	0.13	-0.32	0.47	-0.44	-0.33	0.11	0.57	0.02	0.12	-0.68	-0.1	-0.1	0.01	0.84	0.72
Invesco US Mortgage A	0.68	0.07	0.41	0.27	0.84	0.55	0.27	-0.14	0.28	-0.55	0.14	-1.12	0.5	1.2	-0.35	0.35	0.74	0.64	0.64	0	-0.95	-0.17	0.77	0.77	1.05	0.08	0.66	-0.13	0.47	0.4	-0.25	-0.18	1.03	0.59	0.37	-0.34	0.67	-0.49	-0.42	0.23	0.77	0.18	0.4	-0.78	-0.1	-0.14	0.16	1.06	1
Invesco US Mortgage B	0.55	0.07	0.28	0.28	0.77	0.42	0.21	-0.13	0.21	-0.69	0.14	-1.26	0.43	1.14	-0.42	0.36	0.67	0.57	0.5	0	-1.02	-0.24	0.71	0.63	1.06	0.02	0.52	-0.13	0.41	0.33	-0.38	-0.24	0.97	0.53	0.31	-0.41	0.68	-0.56	-0.56	0.24	0.71	0.11	0.26	-0.85	-0.09	-0.21	0.1	1	0.87
Invesco US Mortgage C	0.62	0	0.35	0.21	0.77	0.42	0.21	-0.13	0.21	-0.62	0.07	-1.19	0.43	1.14	-0.42	0.29	0.68	0.58	0.57	-0.07	-0.95	-0.31	0.71	0.71	0.99	0.02	0.52	-0.13	0.41	0.34	-0.31	-0.24	0.9	0.6	0.31	-0.48	0.68	-0.56	-0.56	0.24	0.71	0.11	0.26	-0.85	-0.09	-0.21	0.1	1.01	0.87
Ivy Balanced A	0.98	-6.24	5.41	3.33	-3.12	-1.45	-0.09	0.79	5.86	3.37	0.25	1.67	1.32	-1.01	4.77	0.63	3.25	0.98	1.2	-1.06	-2.25	0.84	2.56	-2.23	0.15	1.11	1.5	3.4	2.18	-0.99	0.71	-1.06	-1.21	2.53	0.55	2.25	-0.76	0.28	-0.55	2.51	0.35	3.32	-0.33	0.49	1.18	-1.56	0.53	-0.46	1.59
Ivy Bond A	1.55	1.65	-0.66	-0.14	1.92	0.41	1.3	0.04	1	2.09	-0.23	-3.4	0.51	2.65	-0.87	0.33	0.87	0.92	1.08	0.71	-2.59	-0.35	0.22	1.06	2.06	0.26	0.84	-0.74	0.9	0.65	-0.56	-0.6	1.28	0.89	0.53	-0.9	1.27	-1.06	-0.82	0.35	0.86	0.01	0.41	-1.04	-0.06	-0.11	0.21	1.14	1.54
Ivy Global Growth A	-0.97	-10.98	7.72	6.68	-6.07	-3.12	-1.14	-2.17	7.83	2.72	1.94	2.49	1.13	1.06	5.3	1.31	6.78	2.33	1.56	-0.51	-2.2	-0.19	1.58	-4.87	-1.39	2.92	2.99	6.7	4.1	-2.7	3.34	-2.72	-2.06	0.58	2.93	2.93	4.4	5.14	-3.86	1.35	7.22	7.21	-1.58	3.66	4.61	-5.66	-0.03	-0.41	3.05
Ivy Global Growth B	-1.07	-10.98	7.58	6.59	-6.17	-3.2	-1.26	-2.28	7.81	2.54	1.92	2.43	1.01	1	5.24	1.22	6.67	2.25	1.45	-0.64	-2.29	-0.25	1.43	-4.88	-1.53	2.74	2.93	6.6	4	-2.79	3.25	-2.83	-2.11	0.48	2.77	2.83	4.25	5.07	-3.96	1.2	7.21	7.16	-1.66	3.57	4.5	-5.76	-0.11	-0.52	2.93
Ivy Global Growth C	-1.08	-10.98	7.55	6.57	-6.15	-3.22	-1.26	-2.23	7.79	2.56	1.93	2.45	1.02	1.01	5.21	1.22	6.6	2.27	1.46	-0.6	-2.25	-0.26	1.44	-4.9	-1.49	2.75	2.89	6.64	3.97	-2.76	3.27	-2.8	-2.08	0.48	2.83	2.84	4.31	5.04	-3.93	1.25	7.19	7.22	-1.63	3.54	4.51	-5.77	-0.11	-0.48	2.9
James Balanced: Golden Rainbow R	1.04	-3.66	-0.08	1.38	0.39	-1.55	-0.71	0.16	3.75	4.38	1.47	-0.29	1.54	2.23	2.47	1.27	2.3	0.61	1.11	1.55	-3.26	0.74	2.46	0.12	-0.09	3.04	0.05	4.11	2.01	-0.28	2.39	-0.61	-0.89	2.35	1.6	1.46	1.15	0.25	-1.99	1.86	0.89	2.59	-0.29	0.29	0.63	-1.43	0.99	-0.23	0.87
Janus Flexible Bond T	2.15	2.17	-0.87	-0.24	2.28	0.08	1.72	0.25	1.2	2.42	-0.05	-3.05	0.39	2.75	-0.73	0.13	1.22	0.75	1.06	0.77	-2.62	-0.77	0.4	1	1.78	0.4	0.82	-0.73	0.96	0.3	-0.3	-0.9	1.2	0.96	0.55	-0.8	1.29	-1.07	-0.82	0.47	0.93	-0.08	0.36	-0.85	-0.18	-0.16	0.07	1.24	1.37
Janus Growth & Income T	-0.2	-8.56	6.42	4.22	-5.28	-1.89	-1.53	1.55	7.4	3.67	-0.04	2.17	1.81	-2.29	5.16	2.07	4.65	1.14	0.82	-0.41	-2.73	1.72	2.03	-4.69	-0.74	2.39	2.13	5.63	4.44	-2.21	2.35	-1.52	-2.87	4.12	1.77	3.62	1.75	3.22	-4.12	3.8	2.36	6.97	-2.21	1.05	1.32	-4.65	-0.75	-2.71	4.21
Janus T	1.39	-7.66	5.15	5.49	-8.14	-1.85	-0.86	0.87	10.35	4.2	-0.75	3.76	3.57	-3.26	8.53	1.07	3.12	0.3	-1.06	-1.76	-0.26	2.54	2.65	-5.95	-1.77	0.59	1.66	4.32	3.8	-3.34	1.14	-0.54	-3.6	4.52	-0.25	3.87	-0.88	1.62	-2.71	3.89	0.62	3.8	-0.45	2.08	0.22	-4.59	-0.23	-1.44	3.59
Janus Twenty D	1.58	-6.5	7.59	2.03	-6.01	-1.38	-1.26	2.16	5.75	4.72	1.91	1.11	0.91	-0.81	3.34	0.59	6.11	2.27	2.65	0.53	-0.13	3.44	0.3	-6.5	2.79	4.39	-0.2	6.77	5.99	-7.17	1.49	-1.49	-0.89	5.02	2.24	4.7	1.21	3.14	-1.51	2.69	0.22	4.01	-2.71	1.78	1.39	-4.52	1.17	1.7	-1.45
Janus Twenty T	1.58	-6.5	7.59	2.03	-6.01	-1.38	-1.26	2.16	5.75	4.72	1.91	1.11	0.91	-0.81	3.34	0.59	6.11	2.27	2.65	0.53	-0.13	3.44	0.3	-6.5	2.79	4.39	-0.2	6.77	5.99	-7.17	1.49	-1.49	-0.89	5.02	2.24	4.7	1.21	3.14	-1.51	2.69	0.22	4.01	-2.71	1.78	1.39	-4.52	1.17	1.7	-1.45
Janus Venture T	-0.38	-4.11	3.4	6.58	-4.96	-3.16	-4.81	3.66	9.45	10.53	4.28	7.92	4.9	-1.75	10.53	2.11	2.17	2.59	0.9	0	-2.93	3.27	1.45	-9.68	-3.5	7.48	4.92	7.37	5.82	-3.99	1.19	-2.67	-5.49	4.24	5.28	4.94	-1.44	-0.22	-4.18	3.8	0.88	9.33	2.15	4.13	0.32	-7.45	-1.03	-6.02	4.4
JHancock Bond A	2.45	1.58	-1.14	1.23	2.18	0.4	1.84	0.19	1.68	2.34	-0.1	-3.88	0.92	3	-0.49	0.49	1.11	1.05	0.77	0.63	-2.23	-0.79	0.46	1.13	1.73	0.38	0.82	-0.43	0.99	0.64	-0.2	-0.6	1.05	0.91	0.62	-0.68	1.21	-1.11	-0.88	0.49	0.95	0.07	0.39	-0.99	-0.36	-0.07	0.09	1.24	1.5
JHancock Bond B	2.4	1.53	-1.2	1.17	2.11	0.34	1.79	0.13	1.62	2.28	-0.15	-3.94	0.87	2.94	-0.55	0.44	1.05	0.99	0.71	0.57	-2.29	-0.85	0.41	1.07	1.67	0.32	0.77	-0.5	0.93	0.59	-0.26	-0.67	1	0.85	0.55	-0.74	1.14	-1.16	-0.94	0.43	0.89	0.01	0.33	-1.05	-0.42	-0.13	0.04	1.18	1.43
JHancock Bond C	2.4	1.53	-1.2	1.17	2.11	0.34	1.79	0.13	1.62	2.28	-0.15	-3.94	0.87	2.94	-0.55	0.44	1.05	0.99	0.71	0.57	-2.29	-0.85	0.41	1.07	1.67	0.32	0.77	-0.5	0.93	0.59	-0.26	-0.67	1	0.85	0.55	-0.74	1.14	-1.16	-0.94	0.43	0.89	0.01	0.33	-1.05	-0.42	-0.13	0.04	1.18	1.43
JHancock CA Tax-Free Income A	1.5	2.44	-2.41	-0.27	2.2	-1.06	1.56	-0.44	0.69	2.66	-0.89	-4.36	0.57	3.35	-0.25	1.36	0.89	0.37	1.74	-0.42	-2.78	-0.57	0.53	1.43	2.09	0.65	0.91	-0.7	1.21	1.09	-0.19	-0.49	1.56	0.72	0.68	-0.37	1.04	-0.72	-0.65	0.48	0.94	0.29	0.8	-0.81	-0.21	0.5	-0.37	1.21	1.72
JHancock CA Tax-Free Income B	1.43	2.38	-2.49	-0.34	2.12	-1.12	1.5	-0.5	0.61	2.59	-0.96	-4.44	0.5	3.27	-0.32	1.3	0.81	0.3	1.67	-0.49	-2.85	-0.63	0.45	1.36	2.01	0.58	0.84	-0.77	1.14	1.02	-0.26	-0.57	1.49	0.65	0.6	-0.44	0.96	-0.79	-0.72	0.41	0.86	0.21	0.74	-0.88	-0.27	0.42	-0.44	1.14	1.64
JHancock CA Tax-Free Income C	1.43	2.38	-2.49	-0.34	2.12	-1.12	1.5	-0.5	0.61	2.59	-0.96	-4.44	0.5	3.27	-0.32	1.3	0.81	0.3	1.67	-0.49	-2.85	-0.63	0.45	1.36	2.01	0.58	0.84	-0.77	1.14	1.02	-0.26	-0.57	1.49	0.65	0.6	-0.44	0.96	-0.79	-0.72	0.41	0.86	0.21	0.74	-0.88	-0.27	0.42	-0.44	1.14	1.64
JHancock Focused High Yield A	-1.46	-1.54	-0.6	3.74	2.72	2.85	1.78	2.41	5.95	3.67	3.91	1.45	1.59	2.3	2.96	2.18	3.04	3.48	-0.67	0.51	-2.41	-2.17	1.29	-1.09	1.23	1.43	1.28	2.8	3.2	-1.12	1.39	-2.09	-1.88	1.47	0.46	3.44	-0.34	-1.26	-1.59	3.15	2.06	2.04	0.42	2.11	1.31	-0.54	-0.22	-0.3	1.11
JHancock Focused High Yield B	-1.63	-1.5	-0.67	3.64	2.67	2.76	1.72	2.41	5.89	3.56	3.9	1.39	1.44	2.33	2.85	2.13	2.99	3.4	-0.73	0.49	-2.52	-2.19	1.23	-1.18	1.21	1.37	1.17	2.77	3.1	-1.13	1.34	-2.16	-1.98	1.45	0.4	3.34	-0.36	-1.36	-1.6	3.09	1.99	1.97	0.36	2.05	1.21	-0.56	-0.33	-0.36	1.09
JHancock Focused High Yield C	-1.63	-1.5	-0.67	3.64	2.67	2.76	1.72	2.41	5.89	3.56	3.9	1.39	1.44	2.33	2.85	2.13	2.99	3.4	-0.73	0.49	-2.52	-2.19	1.23	-1.19	1.2	1.37	1.18	2.78	3.1	-1.13	1.34	-2.16	-1.98	1.45	0.4	3.33	-0.36	-1.37	-1.61	3.09	1.99	1.97	0.36	2.05	1.21	-0.56	-0.33	-0.36	1.09
JHancock Fundamental Large Cap Core A	-0.08	-10.45	5.7	3.89	-6.55	-2.28	-1.21	0.52	6.78	3.83	1.41	1.39	2.36	-0.82	5.33	1	3.18	2.05	1.61	-2.24	-3.98	1.83	1.38	-3.41	-0.42	1.84	-0.7	4.97	1.5	-3.29	4.29	-0.98	-3.16	2.18	4.4	3.64	3.57	3.63	-4.82	1.15	5.24	6.12	-2.51	4.05	4.05	-2.17	0.05	2.27	2.07
JHancock Fundamental Large Cap Core B	-0.16	-10.5	5.73	3.77	-6.62	-2.28	-1.34	0.54	6.68	3.73	1.39	1.29	2.38	-0.93	5.25	0.89	3.17	1.93	1.54	-2.28	-4.03	1.77	1.3	-3.43	-0.52	1.79	-0.73	4.86	1.47	-3.39	4.23	-1.03	-3.26	2.15	4.36	3.57	3.45	3.58	-4.85	1.08	5.17	6	-2.55	4.01	3.96	-2.2	0	2.2	1.99
JHancock Fundamental Large Cap Core C	-0.16	-10.42	5.64	3.85	-6.7	-2.28	-1.25	0.45	6.68	3.73	1.39	1.37	2.3	-0.93	5.25	0.97	3.1	2	1.54	-2.35	-3.96	1.69	1.3	-3.43	-0.52	1.79	-0.73	4.86	1.47	-3.39	4.23	-1.03	-3.26	2.23	4.28	3.57	3.51	3.58	-4.91	1.08	5.17	6	-2.49	3.95	4.02	-2.25	0	2.2	2.04
JHancock Government Income A	1.6	1.79	-0.54	-0.68	1.95	0.01	1.33	-0.25	0.51	1.82	-0.59	-4.25	0.2	2.67	-1.14	0.18	0.75	0.63	0.95	0.78	-2.56	-0.63	0.47	0.8	1.64	0.02	0.78	-0.94	0.8	0.62	-0.66	-0.41	1.33	0.73	0.58	-1.09	1.31	-1.05	-0.9	0.38	0.9	-0.1	0.24	-0.83	-0.22	-0.17	0.09	1.14	1.44
JHancock Government Income B	1.5	1.77	-0.6	-0.76	1.89	-0.06	1.27	-0.29	0.44	1.74	-0.64	-4.31	0.1	2.64	-1.23	0.12	0.7	0.56	0.89	0.74	-2.64	-0.67	0.41	0.72	1.6	-0.04	0.7	-0.98	0.71	0.58	-0.72	-0.48	1.25	0.69	0.51	-1.17	1.26	-1.13	-0.94	0.31	0.84	-0.16	0.19	-0.91	-0.28	-0.21	0	1.1	1.37
JHancock Government Income C	1.5	1.77	-0.6	-0.76	1.89	-0.06	1.27	-0.29	0.44	1.74	-0.64	-4.31	0.1	2.64	-1.23	0.12	0.7	0.56	0.89	0.74	-2.64	-0.67	0.41	0.72	1.6	-0.04	0.7	-0.98	0.71	0.58	-0.72	-0.48	1.25	0.69	0.51	-1.17	1.26	-1.13	-0.94	0.31	0.84	-0.16	0.19	-0.91	-0.28	-0.21	0	1.1	1.37
JHancock High-Yield Municipal Bond A	0.38	1.07	-1.69	0.37	1.32	-0.7	0.95	-0.73	0.78	2.33	0	-1.52	0.45	2.03	0.37	0.9	0.52	1.07	1.3	-0.13	-1.47	-0.42	0.52	1.28	1.3	1	1.49	-0.15	1.4	1.02	-0.05	0.11	0.99	0.75	1.16	0.39	1.14	-0.42	0.03	0.54	1	0.28	0.84	-0.29	0.13	0.43	-0.08	0.97	2.08
JHancock High-Yield Municipal Bond B	0.32	1.01	-1.76	0.32	1.25	-0.76	0.89	-0.79	0.72	2.27	-0.06	-1.59	0.4	1.96	0.31	0.84	0.45	1	1.24	-0.2	-1.53	-0.47	0.45	1.22	1.24	0.94	1.43	-0.21	1.33	0.96	-0.11	0.04	0.93	0.69	1.09	0.33	1.08	-0.48	-0.03	0.47	0.93	0.22	0.78	-0.35	0.08	0.36	-0.15	0.91	2.01
JHancock High-Yield Municipal Bond C	0.32	1.01	-1.76	0.32	1.25	-0.76	0.89	-0.79	0.72	2.27	-0.06	-1.59	0.4	1.96	0.31	0.84	0.45	1	1.24	-0.2	-1.53	-0.47	0.45	1.21	1.23	0.94	1.43	-0.21	1.33	0.96	-0.11	0.04	0.93	0.69	1.09	0.33	1.08	-0.48	-0.03	0.47	0.93	0.22	0.78	-0.35	0.08	0.36	-0.15	0.91	2.01
JHancock Income A	1.39	0.56	0.79	1.15	2.02	1.63	2.03	0.81	2.78	4.01	0.19	-2.3	0.15	3.18	0.22	0.72	2.42	-0.25	0.57	1.06	-3.14	-0.42	0.3	0.75	2.11	1.75	2.43	2.57	0.82	-0.73	0.37	-0.51	-0.02	0.28	0.89	0.1	1.59	0.25	-1.3	0.28	1.11	0.68	0.51	-0.46	0.99	-0.26	-0.29	0.56	1.35
JHancock Income B	1.33	0.5	0.73	1.1	1.96	1.57	1.97	0.76	2.72	3.95	0.14	-2.36	0.1	3.11	0.16	0.67	2.35	-0.31	0.52	0.99	-3.19	-0.48	0.24	0.69	2.05	1.7	2.37	2.5	0.76	-0.78	0.31	-0.57	-0.08	0.22	0.82	0.05	1.53	0.19	-1.36	0.22	1.05	0.62	0.46	-0.52	0.94	-0.32	-0.34	0.51	1.29
JHancock Income C	1.33	0.5	0.73	1.1	1.96	1.57	1.97	0.76	2.72	3.95	0.14	-2.36	0.1	3.11	0.16	0.67	2.35	-0.31	0.52	0.99	-3.19	-0.48	0.24	0.69	2.05	1.7	2.37	2.5	0.76	-0.78	0.31	-0.57	-0.08	0.22	0.82	0.05	1.53	0.19	-1.36	0.22	1.05	0.62	0.46	-0.52	0.93	-0.32	-0.35	0.5	1.28
JHancock Investment Grade Bond A	1.83	1.55	-0.21	0.52	2.18	0	1.75	0.05	1.15	1.97	-0.27	-3.75	0.57	2.65	-0.59	0.23	0.9	0.85	0.73	0.68	-2.28	-0.53	0.27	0.87	1.78	0.15	0.72	-0.52	0.86	0.54	-0.47	-0.42	1.03	0.82	0.47	-0.87	1.19	-1.03	-0.96	0.41	0.9	-0.02	0.37	-0.93	-0.36	-0.07	0.1	1.23	1.48
JHancock Investment Grade Bond B	1.77	1.49	-0.27	0.46	2.11	-0.06	1.69	-0.01	1.08	1.91	-0.33	-3.82	0.51	2.58	-0.66	0.18	0.83	0.78	0.68	0.61	-2.34	-0.59	0.21	0.81	1.72	0.09	0.67	-0.58	0.8	0.48	-0.52	-0.49	0.97	0.76	0.4	-0.93	1.12	-1.09	-1.02	0.35	0.84	-0.09	0.32	-1	-0.42	-0.14	0.04	1.17	1.41
JHancock Investment Grade Bond C	1.77	1.48	-0.27	0.46	2.11	-0.06	1.69	-0.01	1.08	1.91	-0.33	-3.82	0.51	2.58	-0.66	0.18	0.83	0.78	0.68	0.61	-2.34	-0.59	0.21	0.81	1.72	0.09	0.67	-0.58	0.8	0.48	-0.52	-0.49	0.97	0.76	0.4	-0.93	1.12	-1.09	-1.02	0.35	0.84	-0.09	0.32	-1	-0.42	-0.14	0.04	1.17	1.41
JHancock Regional Bank A	2.85	-9.86	3.19	1.27	-2.95	-0.37	-1.18	-2.71	8.37	5.79	-0.67	4.49	-0.15	-0.09	8.88	1.99	1.74	1.25	2.49	-1.28	-5.22	5.98	0.45	-0.89	4.51	-0.19	2.93	1.81	2.15	-3.71	-1.26	-1.12	-0.35	2.08	1.35	3.01	-1.89	-2.31	3.11	3.4	-0.92	0.73	2.69	1.11	3.63	-2.15	-0.23	2.14	-0.17
JHancock Regional Bank B	2.82	-9.92	3.13	1.23	-3.04	-0.43	-1.22	-2.76	8.28	5.75	-0.74	4.44	-0.23	-0.15	8.84	1.93	1.67	1.19	2.44	-1.35	-5.29	5.96	0.38	-0.94	4.45	-0.27	2.88	1.76	2.08	-3.76	-1.32	-1.16	-0.4	1.99	1.29	2.96	-1.95	-2.37	3.06	3.31	-0.99	0.68	2.61	1.07	3.56	-2.22	-0.28	2.08	-0.22
JHancock Regional Bank C	2.79	-9.9	3.13	1.2	-3.01	-0.43	-1.24	-2.76	8.28	5.75	-0.74	4.44	-0.2	-0.18	8.84	1.93	1.67	1.19	2.44	-1.35	-5.29	5.96	0.38	-0.94	4.45	-0.25	2.86	1.76	2.08	-3.76	-1.3	-1.19	-0.4	2.02	1.26	2.99	-1.95	-2.39	3.06	3.33	-0.99	0.68	2.61	1.07	3.54	-2.2	-0.28	2.08	-0.22
JHancock Small Company A	1.44	-6.47	2.6	2.53	-2.32	-2.97	-1.97	0.32	7.58	5.54	1.65	5.22	4	-3.08	6.24	5.08	2.42	2.59	1.85	-1.17	-3	1.48	4.23	-3.71	0.95	3.37	3.35	6.65	1.94	-3.87	1.85	-2.13	-4.76	4.9	4.24	6.03	-2.07	2.29	-3.61	4.11	-1.37	8.6	0.42	4.97	1.12	-2.61	-1.5	-2.63	4.02
JHancock Tax-Free Bond A	0.84	1.51	-2.88	-0.06	2.65	-1.02	1.76	-0.9	1.02	3.26	-0.87	-4.26	0.76	3.51	-0.54	1.34	0.83	0.6	1.63	-0.47	-2.57	-0.4	0.31	1.33	1.99	0.88	0.98	-0.68	1.31	0.83	-0.21	-0.64	1.68	0.83	0.9	-0.38	1.06	-0.86	-0.64	0.29	0.97	0.28	0.83	-0.86	-0.15	0.48	-0.5	1.33	1.69
JHancock Tax-Free Bond B	0.75	1.48	-2.95	-0.15	2.59	-1.1	1.7	-0.93	0.95	3.17	-0.91	-4.33	0.65	3.5	-0.62	1.28	0.77	0.52	1.59	-0.53	-2.66	-0.47	0.28	1.24	1.96	0.82	0.9	-0.72	1.22	0.8	-0.27	-0.71	1.59	0.8	0.83	-0.46	1.02	-0.94	-0.67	0.23	0.9	0.21	0.77	-0.95	-0.2	0.44	-0.58	1.3	1.62
JHancock Tax-Free Bond C	0.75	1.48	-2.95	-0.15	2.59	-1.1	1.7	-0.93	0.95	3.17	-0.91	-4.33	0.65	3.5	-0.62	1.28	0.77	0.52	1.59	-0.53	-2.66	-0.47	0.28	1.24	1.96	0.82	0.9	-0.72	1.22	0.8	-0.27	-0.71	1.59	0.8	0.83	-0.46	1.02	-0.94	-0.67	0.23	0.9	0.21	0.77	-0.95	-0.2	0.44	-0.58	1.3	1.62
JPMorgan Core Bond A	1.54	1.35	-0.25	-0.51	2.2	-0.13	1.48	-0.07	0.79	1.57	-0.42	-3.12	0.63	2.87	-0.89	0.19	0.92	0.82	1.28	0.66	-2.46	-0.52	0.61	1.05	1.96	-0.08	0.82	-1.16	1.25	0.31	-0.74	-0.44	1.61	1.05	0.48	-1.08	1.42	-1.09	-0.63	0.29	0.84	-0.11	0.26	-0.76	-0.31	0.08	0.19	1.23	1.51
JPMorgan Core Bond C	1.48	1.3	-0.39	-0.46	2.14	-0.28	1.51	-0.13	0.65	1.6	-0.47	-3.16	0.57	2.71	-0.85	0.15	0.86	0.76	1.22	0.6	-2.5	-0.56	0.54	1	1.89	-0.14	0.76	-1.21	1.19	0.35	-0.87	-0.5	1.45	1.09	0.43	-1.13	1.35	-1.05	-0.76	0.24	0.78	-0.17	0.22	-0.8	-0.36	-0.07	0.13	1.27	1.44
JPMorgan Core Bond Select	1.56	1.29	-0.23	-0.49	2.31	-0.2	1.5	-0.05	0.82	1.6	-0.39	-3.09	0.66	2.79	-0.79	0.22	0.95	0.85	1.2	0.68	-2.44	-0.49	0.72	1.08	1.89	0.03	0.75	-1.14	1.27	0.42	-0.73	-0.52	1.62	1.07	0.49	-1.07	1.44	-0.99	-0.71	0.31	0.95	-0.1	0.18	-0.75	-0.2	0	0.2	1.25	1.52
JPMorgan Equity Income A	0.09	-10.98	6.77	3.89	-3.82	-2.85	-2.07	1.09	7.63	4.12	1.3	0.76	0.67	-0.17	4.81	0.49	5.22	1.38	1.83	-1.2	-1.3	0.81	1.8	-2.34	1.75	0.28	1.31	3.88	2.64	-1.41	3.53	-1.36	-0.69	1.54	1.73	2.5	-0.94	0.29	-2.25	3.29	-0.28	0.9	0.98	1.62	2.76	-1.88	0.84	2.87	1.63
JPMorgan Equity Income C	-0.03	-10.98	6.64	3.84	-3.82	-2.84	-2.2	1.02	7.58	4.06	1.24	0.64	0.69	-0.23	4.68	0.49	5.1	1.32	1.77	-1.2	-1.37	0.69	1.79	-2.4	1.62	0.28	1.25	3.76	2.59	-1.45	3.51	-1.47	-0.74	1.57	1.64	2.47	-0.98	0.26	-2.29	3.2	-0.33	0.95	0.95	1.57	2.65	-1.94	0.79	2.85	1.59
JPMorgan Equity Income Select	0.12	-10.98	6.69	3.9	-3.71	-2.82	-2.04	1.1	7.69	4.12	1.32	0.71	0.76	-0.15	4.81	0.5	5.23	1.39	1.84	-1.12	-1.27	0.77	1.87	-2.37	1.82	0.3	1.32	3.89	2.72	-1.45	3.59	-1.39	-0.67	1.62	1.74	2.51	-0.91	0.31	-2.21	3.3	-0.26	0.91	0.99	1.72	2.68	-1.84	0.95	2.86	1.65
JPMorgan Equity Index A	0.62	-10.93	8.81	5.83	-5.9	-2.69	-1.53	0.9	8.2	5.2	1.23	1.7	1.9	-1.11	5.62	0.79	5.21	1.77	1.35	-1.55	-1.63	1.34	1.86	-3.34	0.36	1.02	1.49	3.99	3.36	-2.46	2.04	-1.78	-1.93	3.15	0.09	3.69	-0.92	0.76	-1.68	3.75	-0.04	2.63	0.24	1.2	1.29	-2.91	0.1	0.59	2.34
JPMorgan Equity Index C	0.58	-10.98	8.73	5.75	-5.97	-2.74	-1.59	0.86	8.12	5.12	1.15	1.67	1.86	-1.21	5.55	0.75	5.13	1.74	1.28	-1.63	-1.68	1.27	1.79	-3.39	0.28	0.99	1.42	3.92	3.29	-2.54	1.98	-1.86	-1.98	3.08	0.05	3.62	-1.03	0.73	-1.76	3.69	-0.08	2.57	0.17	1.13	1.26	-2.99	0.04	0.52	2.28
JPMorgan Equity Index Select	0.62	-10.87	8.81	5.88	-5.89	-2.69	-1.53	0.96	8.2	5.25	1.25	1.7	1.94	-1.09	5.62	0.83	5.23	1.81	1.35	-1.56	-1.56	1.34	1.88	-3.3	0.36	1.04	1.49	4.02	3.39	-2.46	2.08	-1.79	-1.9	3.15	0.15	3.69	-0.92	0.83	-1.68	3.75	0.03	2.63	0.27	1.23	1.32	-2.91	0.13	0.58	2.37
JPMorgan Growth & Income A	0.84	-10.71	9	4.88	-4.74	-2.62	-3	-0.21	8.95	6.79	1.18	1.09	1.5	-1.66	5.36	1.46	5.5	1.68	1.99	-1.17	-1.17	0.78	1.35	-0.93	0.97	0.92	1.35	4.49	3.05	-2.3	1.71	-1.3	-1.58	1.92	1.89	2.24	-0.83	0.57	-2.44	3.79	0.22	1.91	0.15	1.38	1.64	-1.99	0.64	1.27	1.76
JPMorgan Growth & Income C	0.79	-10.77	9.01	4.76	-4.73	-2.7	-3.01	-0.24	8.87	6.78	1.13	1.02	1.45	-1.7	5.31	1.46	5.44	1.62	1.95	-1.25	-1.16	0.71	1.31	-0.98	0.95	0.86	1.35	4.42	2.98	-2.33	1.67	-1.35	-1.6	1.85	1.84	2.2	-0.88	0.51	-2.45	3.73	0.17	1.89	0.09	1.33	1.61	-2.04	0.61	1.19	1.74
JPMorgan Growth & Income Sel	0.85	-10.63	9.02	4.91	-4.69	-2.63	-2.96	-0.14	8.96	6.84	1.2	1.13	1.49	-1.6	5.4	1.49	5.55	1.7	2.03	-1.17	-1.11	0.79	1.41	-0.94	1.04	0.93	1.41	4.52	3.08	-2.24	1.72	-1.25	-1.56	1.95	1.92	2.27	-0.81	0.57	-2.37	3.79	0.24	1.97	0.17	1.39	1.68	-1.98	0.71	1.26	1.82
JPMorgan Intrepid Mid Cap A	-1.03	-8.73	2.81	6.28	-4.44	-1.89	-1.93	0.17	7.33	6.9	0.72	2.81	4.45	-2.07	6.71	2.56	1.54	1.17	0.94	0.44	-3.49	2.71	2.59	-4.08	-0.78	3.38	0.6	7.26	3.06	-1.3	4.72	-1.5	-3.66	5.02	3.76	6.26	-0.32	2.04	-4.36	4.13	1.96	6.35	-0.8	2.7	1.35	-4.73	1.38	-3.12	1.19
JPMorgan Intrepid Mid Cap C	-1.05	-8.88	2.81	6.29	-4.56	-2.02	-1.91	0.08	7.3	6.81	0.68	2.76	4.33	-2.07	6.54	2.53	1.47	1.1	0.92	0.34	-3.56	2.7	2.45	-4.07	-0.87	3.34	0.51	7.22	2.92	-1.3	4.67	-1.52	-3.73	4.98	3.69	6.2	-0.38	2.02	-4.38	4.04	1.85	6.27	-0.8	2.6	1.27	-4.77	1.31	-3.15	1.15
JPMorgan Intrepid Mid Cap Select	-0.95	-8.76	2.93	6.27	-4.45	-1.87	-1.9	0.16	7.38	6.94	0.76	2.84	4.39	-1.98	6.68	2.58	1.58	1.21	0.98	0.43	-3.49	2.78	2.55	-4.01	-0.77	3.41	0.59	7.31	3.07	-1.22	4.7	-1.46	-3.65	5.04	3.76	6.35	-0.36	2.1	-4.32	4.15	1.97	6.38	-0.78	2.74	1.32	-4.73	1.4	-3.04	1.16
JPMorgan Large Cap Growth A	0.5	-10.01	8.62	4.35	-6.62	-2.28	-0.63	2.07	7.42	4.44	1.81	2.01	1.67	-0.97	4.82	0.5	3.72	1.17	1.57	-2.21	-1.03	1.04	1.65	-4.59	0.07	0.28	1.2	3.76	3.89	-4.01	-0.61	-1.97	-2.01	5.51	0.13	4.08	-1.22	1.17	-0.77	4.79	0	2.47	-0.66	0.97	-0.12	-5.36	1.91	-1.94	1.4
JPMorgan Large Cap Growth C	0.36	-10.06	8.59	4.32	-6.7	-2.36	-0.68	1.95	7.36	4.45	1.71	2.01	1.56	-1.05	4.82	0.39	3.65	1.12	1.48	-2.26	-1.05	0.98	1.5	-4.64	0.08	0.23	1.08	3.66	3.83	-4.04	-0.74	-1.93	-2.05	5.42	0.07	4.04	-1.2	1.07	-0.78	4.77	-0.07	2.45	-0.73	0.87	-0.13	-5.37	1.82	-1.93	1.33
JPMorgan Large Cap Growth Select	0.43	-9.98	8.63	4.36	-6.52	-2.33	-0.55	2.03	7.49	4.45	1.85	2.05	1.62	-0.91	4.92	0.44	3.72	1.26	1.53	-2.12	-1.05	1.06	1.68	-4.6	0.14	0.29	1.15	3.83	3.95	-4.01	-0.62	-1.93	-1.97	5.53	0.09	4.15	-1.17	1.19	-0.78	4.87	-0.06	2.57	-0.67	0.92	-0.06	-5.31	1.94	-1.9	1.35
JPMorgan Large Cap Value A	0.26	-10.98	7.57	5.85	-4.94	-2.73	-2.53	-0.08	9.63	6.06	0.93	2.14	1.77	-1.21	5.61	0.61	6.55	0.92	1.69	-0.96	-1.12	0.57	2.23	-1.52	1.19	1.09	1.44	5.02	3.53	-2.13	2.56	-1.38	-2.22	1.95	1.12	2.08	-0.87	0.72	-2.55	4.08	0.62	2.63	0.24	1.2	2.48	-2.78	0.94	1.33	2.39
JPMorgan Large Cap Value C	0.18	-10.98	7.53	5.71	-4.97	-2.75	-2.64	-0.06	9.51	6.03	0.85	2.07	1.71	-1.25	5.5	0.61	6.43	0.86	1.63	-1.02	-1.13	0.43	2.21	-1.6	1.13	1.05	1.32	5	3.45	-2.15	2.45	-1.37	-2.31	1.9	1.07	2.04	-0.88	0.68	-2.57	3.99	0.56	2.6	0.19	1.21	2.38	-2.81	0.89	1.34	2.29
JPMorgan Large Cap Value Select	0.18	-10.97	7.63	5.8	-4.92	-2.66	-2.55	-0.02	9.61	6.11	0.91	2.24	1.78	-1.23	5.66	0.61	6.59	1	1.7	-0.97	-1.06	0.5	2.31	-1.53	1.27	1.09	1.46	5.05	3.56	-2.08	2.58	-1.37	-2.17	1.96	1.13	2.03	-0.75	0.67	-2.5	4.11	0.64	2.66	0.25	1.21	2.5	-2.8	1.01	1.34	2.4
JPMorgan Mid Cap Growth A	-0.66	-5.73	4.35	4.84	-4.38	-2.38	-2.38	2.18	5.78	5.93	1.68	3.53	3.46	-1.9	5.72	2.88	-0.19	2.56	2.54	0	-2.8	2.27	0.92	-6.55	-1.22	3.62	1.91	5.21	4.06	-1.84	2.58	-0.85	-4.34	6.38	1.31	4.29	-1.6	1.02	-2.09	5.38	0.47	7.18	-0.27	3.26	0.23	-5.2	-0.44	-4.23	2.73
JPMorgan Mid Cap Growth C	-0.67	-5.79	4.25	4.83	-4.43	-2.5	-2.44	2.17	5.67	5.85	1.67	3.4	3.45	-1.96	5.62	2.86	-0.3	2.49	2.48	-0.05	-2.85	2.2	0.81	-6.55	-1.32	3.55	1.89	5.12	3.94	-1.88	2.5	-0.84	-4.39	6.27	1.23	4.26	-1.67	0.98	-2.14	5.33	0.44	7.16	-0.37	3.23	0.16	-5.24	-0.51	-4.24	2.66
JPMorgan Mid Cap Growth Sel	-0.58	-5.7	4.3	4.9	-4.33	-2.38	-2.38	2.25	5.74	5.95	1.74	3.54	3.52	-1.9	5.71	2.94	-0.23	2.63	2.56	0	-2.77	2.29	0.9	-6.49	-1.24	3.66	1.95	5.19	4.11	-1.83	2.58	-0.78	-4.33	6.39	1.31	4.36	-1.59	1.06	-2.1	5.4	0.49	7.21	-0.3	3.3	0.26	-5.2	-0.39	-4.18	2.75
JPMorgan OH Municipal Bond A	1.13	1.66	-1.44	-0.39	2.04	-0.38	1.37	-0.08	0.62	1.86	-0.35	-3.23	0.84	2.56	-0.68	0.85	0.6	0.23	1.55	-0.76	-2.17	-0.14	0.32	0.96	1.76	0.31	0.56	-0.85	0.77	0.39	-0.43	-0.85	1.22	0.33	0.59	-0.59	0.77	-0.34	-0.58	0.22	0.69	0.24	0.21	-0.5	-0.06	0.43	-0.33	0.9	1.26
JPMorgan OH Municipal Bond Select	1.07	1.78	-1.42	-0.46	2.17	-0.37	1.4	-0.15	0.65	1.89	-0.32	-3.14	0.77	2.68	-0.67	0.78	0.62	0.26	1.57	-0.74	-2.17	-0.12	0.35	1.08	1.7	0.42	0.59	-0.93	0.81	0.42	-0.43	-0.83	1.25	0.45	0.53	-0.56	0.81	-0.31	-0.57	0.24	0.72	0.17	0.32	-0.48	-0.03	0.45	-0.31	0.92	1.28
JPMorgan Short Duration Bond A	0.43	0.88	0.04	-0.15	1.05	0.03	0.66	0.09	0.28	0.53	0.06	-0.69	0.13	0.88	-0.32	-0.05	0.51	0.21	0.39	0.3	-0.82	-0.17	0.02	0.4	0.69	-0.06	0.22	-0.45	0.23	-0.08	-0.1	-0.14	0.52	0.35	0.15	-0.15	0.53	-0.05	-0.04	0.26	0.36	0.25	0.06	0.18	0.28	0.2	0.21	0.61	0.7
JPMorgan Short Duration Bond Select	0.44	0.9	0.06	-0.13	1.08	0.14	0.59	0.12	0.29	0.55	0.08	-0.66	0.07	1	-0.4	-0.03	0.54	0.24	0.5	0.32	-0.88	-0.15	0.13	0.32	0.8	-0.04	0.23	-0.42	0.15	-0.06	-0.1	-0.03	0.53	0.37	0.17	-0.12	0.55	-0.12	0.08	0.28	0.38	0.17	0.17	0.2	0.3	0.22	0.23	0.62	0.72
JPMorgan Small Cap Growth A	1.63	-5.54	4.95	4.6	-5.58	-2.89	-2.59	1.86	5.74	7.04	1.04	5.94	5.6	-2.86	8.3	3.59	-0.19	2.72	0.55	1.36	-1.97	2.93	4.17	-6.65	-1.1	5.17	3.25	5.87	3.12	-5.01	2.72	-2.81	-6.27	6.16	3.98	6.62	-1.05	0.53	-3.01	4.88	0.49	9.69	0.17	5.36	0.47	-7.48	0.25	-6.55	3.05
JPMorgan Small Cap Growth C	1.57	-5.53	4.76	4.55	-5.59	-2.89	-2.71	1.67	5.89	6.86	0.97	5.88	5.55	-2.9	8.29	3.47	-0.3	2.67	0.48	1.34	-2.08	2.9	4.13	-6.67	-1.26	5.19	3.16	5.86	2.97	-4.99	2.62	-2.9	-6.32	6.09	3.98	6.54	-1.12	0.48	-3.05	4.88	0.34	9.65	0.09	5.38	0.43	-7.54	0.18	-6.59	3.04
JPMorgan Small Cap Growth Select	1.61	-5.49	5.03	4.55	-5.52	-2.86	-2.56	1.84	5.81	7.07	1.03	5.98	5.64	-2.82	8.29	3.64	-0.18	2.68	0.63	1.43	-2.03	2.97	4.2	-6.55	-1.17	5.27	3.2	5.94	3.07	-4.93	2.67	-2.76	-6.24	6.14	3.99	6.74	-1.1	0.59	-2.95	4.87	0.48	9.73	0.16	5.39	0.53	-7.45	0.25	-6.55	3.07
JPMorgan Tax Free Bond A	1.29	2.4	-1.89	-0.63	2.6	-0.7	1.65	-0.11	0.87	2.22	-0.68	-3.75	0.92	3.07	-0.7	1.04	0.66	0.41	1.69	-0.63	-2.42	-0.26	0.44	1.28	1.83	0.57	0.73	-0.93	1.11	0.65	-0.42	-0.99	1.64	0.72	0.48	-0.68	0.97	-0.76	-0.59	0.4	0.86	0.26	0.53	-0.76	-0.13	0.53	-0.53	1.15	1.46
JPMorgan Tax Free Bond Select	1.31	2.43	-1.87	-0.62	2.63	-0.68	1.67	-0.09	0.88	2.24	-0.67	-3.73	1.01	3.01	-0.68	1.06	0.69	0.43	1.71	-0.61	-2.41	-0.24	0.46	1.3	1.85	0.59	0.74	-0.91	1.13	0.68	-0.41	-0.97	1.58	0.74	0.57	-0.75	0.99	-0.67	-0.66	0.41	0.96	0.2	0.63	-0.82	-0.04	0.53	-0.52	1.16	1.47
Kansas Municipal	0.22	0.12	-0.49	-0.59	0.3	-0.15	0.37	0.28	0.36	-0.43	0.25	-0.99	0.17	0.71	0.34	0.59	0.26	-0.92	0.39	-0.98	0.62	0.14	-0.1	0.49	0.32	-0.65	0.19	-0.17	0.57	0.01	0.01	0.02	0.48	-0.33	-0.82	0.59	0.71	-0.06	0.32	0.7	0.7	0.32	0.88	-0.44	0.11	0.62	-0.62	1.08	1.35
Lazard International Equity Instl	1.39	-9.27	6.61	2.82	-2.19	-5.27	-0.71	-0.72	8.76	5.3	1.15	1.14	1.19	1.94	5.22	2.77	6.12	1.67	1.9	-1.02	-2.23	-0.44	1.32	-3.04	0.96	3.53	2.97	6.02	3.68	-2.25	4.12	-2.51	-2.5	0.08	0.8	2.7	2.63	4.25	-2.81	2.21	4.4	5.93	-0.4	3.66	4.11	-3.7	-0.33	0.46	2.45
Lazard International Equity Open	1.42	-9.3	6.63	2.83	-2.31	-5.18	-0.83	-0.72	8.81	5.32	1.16	1.04	1.1	2.05	5.13	2.68	6.17	1.58	1.9	-1.02	-2.23	-0.53	1.32	-3.05	0.97	3.52	2.88	5.94	3.7	-2.24	4.11	-2.51	-2.57	0	0.8	2.7	2.6	4.23	-2.88	2.21	4.39	5.92	-0.4	3.58	4.11	-3.7	-0.39	0.46	2.4
Lazard US Small-Mid Cap Equity Instl	3.21	-7.73	5.31	5.82	-5.84	-2.42	-2.7	0	7.58	8.72	1.09	6.98	3.2	-2.13	6.93	3.96	3.01	3.85	1.53	-0.73	-3.87	1.68	3.86	-5.31	-0.01	2.56	1.25	7.73	2.43	-3.72	4.08	-2.22	-5.8	5.35	2.57	5.75	-1.43	0.44	-3.74	4.9	-1.07	8.57	-0.6	5.05	-0.92	-5.03	0	-4.14	2.31
Lazard US Small-Mid Cap Equity Open	3.14	-7.68	5.39	5.83	-5.78	-2.42	-2.7	0	7.51	8.73	1.09	6.93	3.15	-2.13	6.95	3.85	3.02	3.81	1.49	-0.73	-3.89	1.69	3.77	-5.29	-0.08	2.51	1.2	7.71	2.43	-3.73	4.04	-2.29	-5.82	5.37	2.52	5.72	-1.49	0.44	-3.77	4.88	-1.14	8.57	-0.6	5.03	-0.92	-5.07	-0.06	-4.17	2.33
Longleaf Partners	-3.11	-8.29	2.18	9.85	-5.28	-0.18	-2.16	1.34	8.31	7.63	0.08	0.39	2.99	0.56	6.67	1.79	3.41	1.07	0.86	-0.72	-2.04	1.55	2.39	-3.59	-1.24	1.9	0.63	2.82	3.55	-1.47	1.56	-1.15	-4.55	4.87	-0.1	2	0.13	1.71	-0.22	0.62	0.44	4.33	-0.4	6.22	1.38	-2.16	-0.44	-2.1	1.66
Longleaf Partners Small-Cap	-4.5	-10.98	4.47	8.2	-4.14	-5.41	-2.55	3.09	10.53	8.17	5.53	-0.16	3.16	1.43	5.13	3.84	4.93	2.57	-0.54	-0.48	-2.77	3.38	3.1	-4.12	-0.93	3.23	3.16	6.2	1.56	-1.54	2.11	1.63	-4.13	5.3	1.36	1.92	-2.2	1.83	-0.47	4.71	0.13	3.52	-0.46	2.44	0.77	-2.44	-0.5	0.18	4.83
Loomis Sayles Bond Admin	3.93	-0.85	1.36	3.25	3.42	2.91	2.56	0.98	4.6	4.9	1.16	-3.81	0.99	4.8	1.19	2.35	3.04	0.9	0.3	0.97	-3.79	-1.24	1.32	1.18	2.79	2.5	2.09	1.97	1.46	-0.65	1.02	-1.5	-0.37	1.12	1.57	0.44	1.24	0.2	-0.95	0.51	1.1	2.15	1.16	-0.92	1.54	-0.79	-0.32	1.4	2.54
Loomis Sayles Bond Instl	3.92	-0.73	1.36	3.25	3.45	3	2.56	1.11	4.59	4.89	1.26	-3.8	0.99	4.92	1.26	2.34	3.06	0.98	0.3	1.01	-3.71	-1.23	1.44	1.17	2.86	2.52	2.15	2.04	1.41	-0.58	1.09	-1.45	-0.37	1.11	1.68	0.44	1.31	0.23	-0.87	0.58	1.07	2.21	1.23	-0.87	1.53	-0.72	-0.27	1.39	2.6
Loomis Sayles Bond Retail	3.92	-0.79	1.36	3.15	3.48	3	2.47	1.08	4.6	4.89	1.21	-3.8	0.99	4.86	1.26	2.34	3	0.9	0.37	0.95	-3.79	-1.16	1.38	1.17	2.78	2.51	2.08	2.04	1.43	-0.58	1.02	-1.44	-0.37	1.11	1.56	0.44	1.31	0.27	-0.94	0.51	1.09	2.14	1.23	-0.85	1.53	-0.79	-0.25	1.4	2.54
Loomis Sayles Core Plus Bond A	2.28	0.33	-0.56	1.9	2.48	0.56	1.44	0.29	1.5	1.99	0.16	-3.43	0.96	2.88	-0.25	0.61	1.62	0.86	0.77	0.75	-2.55	-0.88	0.61	1.13	2	0.58	1.09	-0.2	0.91	0.24	-0.1	-1.3	0.42	0.93	0.66	-0.28	1.02	-0.96	-0.7	0.37	0.82	0.33	0.36	-0.74	0.07	-0.29	0.08	1.36	1.36
Loomis Sayles Core Plus Bond C	2.22	0.27	-0.62	1.75	2.51	0.5	1.39	0.23	1.44	1.84	0.1	-3.49	0.9	2.82	-0.31	0.55	1.55	0.8	0.63	0.78	-2.68	-0.94	0.64	0.99	1.94	0.61	0.94	-0.25	0.87	0.19	-0.15	-1.35	0.36	0.79	0.61	-0.34	1.05	-1.1	-0.76	0.32	0.78	0.27	0.3	-0.88	0.02	-0.26	-0.07	1.3	1.3
Loomis Sayles Core Plus Bond Y	2.4	0.36	-0.62	1.93	2.61	0.6	1.47	0.41	1.44	2.02	0.2	-3.36	1.01	3	-0.31	0.63	1.71	0.79	0.79	0.85	-2.6	-0.86	0.71	1.06	2.1	0.59	1.1	-0.18	0.95	0.26	-0.08	-1.27	0.43	0.96	0.69	-0.28	1.03	-0.93	-0.68	0.39	0.85	0.35	0.37	-0.72	0.09	-0.27	0.1	1.37	1.38
Loomis Sayles Global Bond Instl	2.2	1.12	0.08	2.05	5.15	2.77	1.57	0.59	3.01	5.48	-0.81	-3.81	-0.64	6.26	-0.74	2.29	3.89	0.26	1.12	0.72	-3.69	0.4	0.07	0.33	2.4	1.43	2.5	2.76	1.23	-1.24	0.5	-1.56	1.14	-1.38	-0.32	-0.38	1.54	-1.64	-1.35	-0.85	1.19	1.64	-0.13	-0.61	2.3	0.53	-0.59	1.26	0.92
Loomis Sayles Global Bond Retail	2.21	1.04	0.08	2.06	5.11	2.78	1.5	0.52	2.95	5.52	-0.88	-3.77	-0.64	6.23	-0.74	2.24	3.95	0.2	1.06	0.79	-3.78	0.41	0.07	0.27	2.35	1.44	2.52	2.72	1.2	-1.25	0.51	-1.64	1.09	-1.33	-0.32	-0.45	1.55	-1.66	-1.43	-0.85	1.15	1.65	-0.14	-0.68	2.32	0.53	-0.6	1.2	0.92
Loomis Sayles Growth A	0	-6.89	7.4	2.55	-7.21	-0.8	-0.54	2.17	6.38	5.75	0.24	4.25	2.71	-2.86	9.52	0.83	1.23	2.23	0.79	-0.39	-3.16	3.06	2.97	-6.92	-1.24	4.18	3.61	6.4	3.83	-4.04	1.46	-2.88	-3.15	6.51	2.52	4.91	-1.67	2.55	-0.66	4.84	0.32	3.49	-1.69	-0.16	-2.19	-7.99	-0.35	-2.96	1.26
Loomis Sayles Growth Y	0	-6.95	7.73	2.23	-7.02	-0.78	-0.52	2.37	6.19	5.83	0.23	4.35	2.85	-2.99	9.45	1	1.19	2.36	0.77	-0.57	-3.07	2.96	3.07	-6.7	-1.4	4.25	3.69	6.37	3.87	-3.9	1.41	-2.96	-3.05	6.47	2.6	4.91	-1.61	2.62	-0.8	4.99	0.31	3.52	-1.62	-0.3	-1.96	-8.14	-0.17	-3.02	1.38
Loomis Sayles High Income A	3.51	-3.71	-0.05	6.65	1.19	2.13	1.39	2.58	5.78	1.75	2.16	-1.99	1.07	3.28	2.13	2.09	2.67	1.55	-0.44	0.57	-2.29	-2.59	2.16	0.81	2.73	1.39	2.21	1.58	2.38	0.33	2.32	-3.54	-2.04	2.6	2.38	1.57	0.53	-0.23	-1.24	0.98	1.46	2.98	1.53	0.38	0.58	-1.81	0.18	0.96	2.14
Loomis Sayles High Income C	3.45	-3.77	-0.11	6.59	1.13	2.3	1.1	2.75	5.7	1.46	2.32	-2.05	0.99	3	2.06	2.03	2.82	1.28	-0.5	0.5	-2.35	-2.65	2.1	0.75	2.67	1.54	1.93	1.72	2.11	0.27	2.26	-3.6	-2.1	2.54	2.32	1.51	0.46	-0.29	-1.31	0.92	1.4	2.92	1.47	0.32	0.52	-1.88	0.12	0.9	2.07
Loomis Sayles Inflation Protected Secs I	2.98	2.81	-1.42	-0.87	2.71	0.09	2.26	-0.64	0.09	2.86	-0.6	-4.52	1.07	3.46	-1.9	0.2	0.84	0.91	1.26	0.71	-4.19	0.56	0.5	1.02	2.3	0.25	0.64	-0.99	1.48	0	-0.45	-0.14	1.56	0.81	0.42	-1.91	2.14	-0.39	-1.38	0.09	1.31	0	0.28	-2.42	-0.29	0	0.13	1.49	1.86
Loomis Sayles Ltd Term Govt and Agency A	0.98	0.9	0.22	-0.46	1.25	-0.05	0.87	-0.07	0.17	0.61	-0.18	-2.08	0.33	1.66	-0.7	0.27	0.7	0.43	0.77	0.47	-1.89	-0.34	0.38	0.56	1.26	-0.03	0.52	-0.45	0.33	0.14	-0.39	-0.3	0.85	0.51	0.18	-0.45	0.71	-0.57	-0.44	0.3	0.66	0.04	0.33	-0.49	0.05	-0.03	0.16	0.99	0.9
Loomis Sayles Ltd Term Govt and Agency C	0.92	0.85	0.16	-0.51	1.19	-0.11	0.82	-0.12	0.12	0.55	-0.23	-2.14	0.28	1.61	-0.75	0.21	0.64	0.46	0.72	0.33	-1.94	-0.39	0.42	0.41	1.28	-0.09	0.37	-0.52	0.26	0.08	-0.45	-0.36	0.8	0.44	0.09	-0.52	0.64	-0.54	-0.59	0.24	0.54	0.07	0.27	-0.55	-0.01	-0.1	0.09	0.92	0.83
Loomis Sayles Ltd Term Govt and Agency Y	0.94	1.02	0.25	-0.51	1.34	-0.12	0.97	-0.12	0.2	0.64	-0.05	-2.1	0.39	1.71	-0.67	0.29	0.72	0.54	0.79	0.41	-1.86	-0.32	0.39	0.57	1.26	-0.03	0.52	-0.54	0.42	0.15	-0.39	-0.29	0.84	0.54	0.15	-0.43	0.64	-0.43	-0.41	0.33	0.63	0.16	0.26	-0.37	0.08	-0.01	0.08	1.1	0.92
Loomis Sayles Small Cap Value Admin	1.64	-7.58	1.63	4.98	-1.96	-2.61	-2.17	0.23	8.09	6.25	2.08	3.77	3.73	-2.54	8.23	2.9	2.35	2.21	1.91	1.63	-3.49	0.75	4.38	-4.16	1.36	3.58	0.9	6.81	4	-3.3	2.05	-1.46	-4.96	4.42	3.67	5.79	-1.76	0.71	-2.53	3.73	-0.1	8.07	0.3	3.95	0.39	-3.25	0.22	-3.2	1.82
Loomis Sayles Small Cap Value Instl	1.63	-7.54	1.68	5.01	-1.9	-2.6	-2.16	0.29	8.21	6.25	2.11	3.84	3.79	-2.51	8.29	2.91	2.4	2.28	1.94	1.66	-3.46	0.78	4.45	-4.15	1.43	3.62	0.97	6.84	4.04	-3.26	2.1	-1.44	-4.92	4.47	3.69	5.89	-1.73	0.77	-2.48	3.74	-0.07	8.14	0.33	4.03	0.42	-3.22	0.29	-3.21	1.9
Loomis Sayles Small Cap Value Retail	1.63	-7.56	1.62	5.02	-1.9	-2.6	-2.22	0.29	8.17	6.22	2.12	3.75	3.76	-2.52	8.29	2.93	2.34	2.28	1.9	1.62	-3.47	0.79	4.39	-4.13	1.39	3.6	0.94	6.83	4.01	-3.28	2.07	-1.44	-4.95	4.46	3.67	5.85	-1.74	0.74	-2.5	3.73	-0.08	8.11	0.3	3.98	0.43	-3.25	0.26	-3.2	1.84
Loomis Sayles Value Y	1.2	-10.98	7.16	6.18	-3.91	-2.31	-3.89	-0.53	8.13	7.35	1.75	0.52	2.01	-1.39	4.96	1.97	5.74	1.32	2.22	-0.32	-1.86	1.57	1.93	-1.45	0.38	1.66	1.07	5.33	2.51	-1.11	3.01	-1.2	-1.8	2.42	1.79	4.47	-0.05	1.52	-1.6	3.96	0.96	4.16	1.37	1.55	2.81	-2.18	-0.1	2.29	1.79
Lord Abbett Affiliated A	-0.29	-10.88	8.11	8.61	-6.18	-3.04	-2.4	-0.1	10.07	6.05	1.3	2.22	3.18	-2.44	5.84	1.2	6.23	0.81	2.67	-1	-2.38	0.67	2.87	-3.72	0.45	1.41	2.27	4.73	3.46	-3.25	3.25	-2.51	-1.88	1.28	0.14	3.02	-0.14	1.3	-1.89	3.28	0.97	3.7	0.86	1.23	2.36	-2.04	-0.74	2.24	2.59
Lord Abbett Affiliated B	-0.37	-10.94	7.99	8.55	-6.15	-3.03	-2.58	-0.1	10.04	5.98	1.21	2.13	3.19	-2.44	5.66	1.2	6.11	0.74	2.66	-1.07	-2.38	0.62	2.79	-3.79	0.39	1.33	2.19	4.71	3.44	-3.3	3.16	-2.5	-1.94	1.18	0.07	3.01	-0.23	1.3	-1.95	3.24	0.88	3.62	0.84	1.15	2.28	-2.06	-0.81	2.23	2.49
Lord Abbett Affiliated C	-0.38	-10.87	8	8.57	-6.25	-3.03	-2.58	0	9.95	5.99	1.21	2.14	3.19	-2.44	5.67	1.2	6.12	0.74	2.66	-1.07	-2.38	0.62	2.79	-3.86	0.46	1.34	2.2	4.72	3.44	-3.38	3.24	-2.51	-2.02	1.25	0.07	3.02	-0.23	1.23	-1.89	3.18	0.89	3.7	0.78	1.16	2.29	-2.07	-0.81	2.24	2.5
Lord Abbett Affiliated I	-0.28	-10.86	8.09	8.65	-6.05	-3.03	-2.45	0	10.05	6.12	1.3	2.22	3.26	-2.36	5.75	1.28	6.24	0.81	2.71	-1	-2.31	0.71	2.87	-3.72	0.52	1.41	2.34	4.74	3.57	-3.31	3.3	-2.44	-1.88	1.29	0.21	3.01	-0.12	1.37	-1.82	3.29	0.94	3.77	0.9	1.22	2.35	-2.01	-0.67	2.3	2.6
Lord Abbett Affiliated P	-0.29	-10.89	8.02	8.6	-6.11	-3.04	-2.51	0	10.08	6.04	1.3	2.14	3.25	-2.44	5.76	1.18	6.21	0.81	2.66	-1	-2.38	0.65	2.88	-3.73	0.43	1.41	2.28	4.72	3.45	-3.25	3.25	-2.51	-1.88	1.25	0.14	3.02	-0.16	1.3	-1.89	3.26	0.96	3.71	0.85	1.23	2.29	-2.07	-0.74	2.31	2.5
Lord Abbett Bond-Debenture A	1.71	-1.27	-0.13	4.64	0.5	1.19	0.78	1.33	4.36	1.41	2.02	-0.61	1.1	1.48	1.85	1.32	2.45	1.4	0.17	0.16	-0.71	-1.09	1.19	0.3	1.32	1.31	1.55	1.28	1.4	-0.69	1.4	-2.54	-1.48	1.73	1.32	1.57	0.42	-0.46	-1.23	0.82	0.82	1.45	0.68	0.56	0.43	-0.6	-0.34	0.96	1.34
Lord Abbett Bond-Debenture B	1.65	-1.32	-0.18	4.58	0.45	1.14	0.73	1.28	4.16	1.36	1.97	-0.53	1.05	1.43	1.8	1.27	2.27	1.35	0.12	0.23	-0.88	-1.14	1.14	0.24	1.26	1.38	1.49	1.1	1.34	-0.75	1.35	-2.6	-1.54	1.67	1.39	1.38	0.36	-0.52	-1.15	0.76	0.63	1.52	0.62	0.5	0.37	-0.65	-0.4	0.77	1.28
Lord Abbett Bond-Debenture C	1.66	-1.3	-0.16	4.45	0.59	1.14	0.59	1.42	4.16	1.37	1.97	-0.65	1.05	1.43	1.81	1.27	2.4	1.23	0.24	0.11	-0.76	-1.14	1.01	0.37	1.26	1.25	1.49	1.23	1.34	-0.74	1.35	-2.59	-1.54	1.67	1.26	1.51	0.36	-0.52	-1.28	0.76	0.76	1.39	0.62	0.5	0.37	-0.65	-0.27	0.77	1.28
Lord Abbett Bond-Debenture I	1.75	-1.24	-0.09	4.54	0.68	1.09	0.82	1.5	4.11	1.57	2.05	-0.59	1.13	1.51	2.02	1.22	2.49	1.44	0.2	0.19	-0.68	-1.06	1.23	0.33	1.35	1.34	1.58	1.31	1.43	-0.67	1.43	-2.52	-1.46	1.76	1.35	1.6	0.45	-0.44	-1.2	0.85	0.85	1.49	0.72	0.59	0.46	-0.57	-0.32	0.86	1.38
Lord Abbett Bond-Debenture P	1.69	-1.25	-0.12	4.58	0.49	1.17	0.77	1.31	4.3	1.39	1.99	-0.61	1.09	1.59	1.83	1.3	2.41	1.38	0.16	0.16	-0.7	-1.08	1.05	0.41	1.3	1.28	1.65	1.13	1.37	-0.57	1.25	-2.39	-1.59	1.7	1.42	1.53	0.28	-0.46	-1.09	0.8	0.67	1.55	0.66	0.54	0.41	-0.6	-0.35	0.93	1.31
Lord Abbett CA Tax-Free Income A	1.4	3.04	-2.85	-0.26	2.18	-0.9	1.67	-0.06	1.01	2.82	-0.84	-4.42	0.3	2.55	-0.3	1.19	0.8	0.65	1.79	-0.41	-2.86	-0.5	0.4	1.2	2.14	0.62	1.05	-0.95	1.34	1.34	-0.32	-0.69	1.8	0.71	0.57	-0.4	1.04	-0.66	-0.67	0.31	0.89	0.16	0.78	-0.69	-0.24	0.41	-0.42	1.1	1.33
Lord Abbett CA Tax-Free Income C	1.27	3.01	-2.88	-0.31	2.13	-0.95	1.52	-0.02	0.96	2.77	-0.89	-4.47	0.25	2.4	-0.35	1.23	0.75	0.5	1.82	-0.55	-2.82	-0.56	0.35	1.15	2.08	0.56	0.99	-1	1.19	1.38	-0.38	-0.74	1.65	0.74	0.52	-0.45	0.98	-0.72	-0.81	0.35	0.83	0.11	0.73	-0.83	-0.2	0.36	-0.47	1.04	1.38
Lord Abbett Developing Growth A	-0.27	-7.85	2.94	8.85	-6.38	-3.45	-2.61	2.88	8.11	9.11	2.86	6.92	5.43	-2.61	9.06	1.33	-1.64	2.67	-1.17	0.53	-5.1	2.13	3.37	-10.11	-3.34	6.98	2.11	6.67	2.45	-3.96	1.96	-3.92	-5.01	7.04	4.08	7.83	-0.41	2.06	-3.69	5.54	0.86	10.41	-0.52	5.59	1.28	-6.88	-0.57	-6.9	-0.17
Lord Abbett Developing Growth B	-0.37	-7.89	2.85	8.82	-6.47	-3.51	-2.72	2.9	8.06	8.96	2.91	6.82	5.45	-2.73	9.04	1.32	-1.79	2.66	-1.23	0.48	-5.15	2.03	3.34	-10.1	-3.36	6.88	2.07	6.59	2.38	-3.98	1.87	-3.94	-5.09	6.92	4.11	7.69	-0.43	2	-3.73	5.44	0.85	10.34	-0.55	5.51	1.2	-6.92	-0.61	-6.98	-0.24
Lord Abbett Developing Growth C	-0.37	-7.95	2.95	8.79	-6.44	-3.49	-2.71	2.89	8.03	9.01	2.81	6.88	5.43	-2.72	9	1.32	-1.71	2.65	-1.29	0.55	-5.2	2.09	3.32	-10.12	-3.35	6.85	2.06	6.64	2.3	-3.97	1.86	-3.92	-5.07	6.97	4.02	7.8	-0.43	1.99	-3.78	5.48	0.79	10.37	-0.55	5.49	1.25	-6.94	-0.61	-6.95	-0.24
Lord Abbett Developing Growth I	-0.27	-7.81	2.98	8.88	-6.35	-3.48	-2.56	2.92	8.14	9.11	2.97	6.94	5.47	-2.63	9.16	1.37	-1.67	2.74	-1.14	0.58	-5.11	2.15	3.43	-10.06	-3.26	6.95	2.12	6.7	2.45	-3.86	1.91	-3.82	-5.01	7.05	4.09	7.87	-0.34	2.06	-3.64	5.56	0.89	10.44	-0.45	5.58	1.28	-6.81	-0.55	-6.84	-0.22
Lord Abbett Developing Growth P	-0.36	-7.81	2.96	8.9	-6.5	-3.38	-2.72	2.9	8.16	9.07	2.88	6.89	5.47	-2.63	9.04	1.34	-1.65	2.68	-1.24	0.53	-5.07	2.08	3.4	-10.12	-3.29	6.95	2.05	6.72	2.4	-3.93	1.91	-3.95	-4.99	7.02	4.11	7.77	-0.41	2.08	-3.72	5.53	0.87	10.38	-0.47	5.54	1.24	-6.84	-0.58	-6.91	-0.23
Lord Abbett Income A	1.91	1.14	-0.37	-0.4	1.89	-0.04	1.06	-0.41	0.68	1.45	-0.44	-3.76	0.74	2.26	-0.84	0.31	0.68	0.71	1.06	0.68	-2.7	-0.45	0.68	1.11	1.49	0.32	0.67	-0.83	1.07	0.7	-0.46	-0.46	1.47	1.09	0.28	-0.82	1.06	-1.2	-0.83	0.31	1.12	-0.04	0.34	-1.22	-0.06	-0.44	0.36	1.19	1.54
Lord Abbett Income B	1.88	1.1	-0.4	-0.44	1.46	-0.08	1.39	-0.46	0.26	1.78	-0.49	-4.19	1.07	2.2	-0.89	-0.13	1.01	0.64	1	0.24	-2.39	-0.51	0.63	0.66	1.82	0.26	0.62	-0.88	1.02	0.64	-0.52	-0.52	1.41	1.03	0.23	-0.88	1.01	-1.26	-0.89	0.25	1.06	-0.1	0.28	-1.28	-0.12	-0.5	0.3	1.12	1.49
Lord Abbett Income C	1.49	1.49	-0.77	-0.07	1.45	-0.09	1.39	-0.46	0.26	1.77	-0.49	-4.17	1.06	2.19	-0.89	-0.13	1.01	0.64	1	0.24	-2.38	-0.5	0.63	0.66	1.82	0.26	0.62	-0.88	1.02	0.64	-0.51	-0.51	1.41	1.03	0.23	-0.87	1	-1.26	-0.89	0.25	1.05	-0.1	0.28	-1.27	-0.11	-0.5	0.3	1.12	1.49
Lord Abbett Mid Cap Stock A	2.02	-7.62	1.73	8.65	-3.51	-4.13	-3.89	0	6.6	6.52	1.62	2.03	4.46	-1.9	3.59	2.95	5.39	2.18	3.64	0.6	-1.3	0.25	3.73	-2.77	0.3	2.84	0.92	8.01	3.81	-3.05	2.71	0.27	-4.98	4.62	2.82	4.65	-1.02	0.64	-2.89	4.55	0.12	2.4	-0.63	1.86	0.27	-2.88	-0.23	-2.79	3.06
Lord Abbett Mid Cap Stock B	2.01	-7.68	1.71	8.53	-3.54	-4.22	-3.91	-0.07	6.61	6.41	1.6	1.95	4.45	-2.01	3.5	2.92	5.36	2.07	3.63	0.57	-1.38	0.21	3.68	-2.8	0.21	2.77	0.9	7.96	3.78	-3.14	2.65	0.23	-5	4.53	2.82	4.58	-1.09	0.62	-2.95	4.44	0.09	2.35	-0.65	1.78	0.18	-2.95	-0.28	-2.81	2.99
Lord Abbett Mid Cap Stock C	1.95	-7.64	1.64	8.63	-3.62	-4.19	-3.92	0	6.55	6.43	1.61	1.96	4.4	-1.96	3.51	2.87	5.37	2.07	3.64	0.57	-1.39	0.21	3.69	-2.8	0.21	2.78	0.85	7.99	3.79	-3.15	2.65	0.23	-5.02	4.54	2.83	4.55	-1.05	0.58	-2.96	4.5	0.04	2.4	-0.7	1.79	0.19	-2.91	-0.33	-2.82	3
Lord Abbett Mid Cap Stock I	2.03	-7.57	1.8	8.66	-3.51	-4.11	-3.83	0	6.69	6.53	1.69	2.03	4.52	-1.9	3.59	3.01	5.4	2.24	3.7	0.6	-1.25	0.25	3.78	-2.72	0.3	2.84	0.97	8.06	3.85	-3.05	2.76	0.32	-4.94	4.63	2.87	4.7	-1.02	0.68	-2.89	4.59	0.15	2.45	-0.59	1.86	0.27	-2.84	-0.23	-2.75	3.11
Lord Abbett Mid Cap Stock P	2.05	-7.6	1.69	8.64	-3.56	-4.13	-3.88	0	6.63	6.49	1.59	2.06	4.47	-1.93	3.52	2.94	5.42	2.16	3.65	0.61	-1.32	0.21	3.74	-2.77	0.3	2.79	0.94	8.01	3.81	-3.06	2.71	0.28	-4.98	4.57	2.88	4.65	-1.08	0.65	-2.9	4.55	0.11	2.41	-0.64	1.85	0.23	-2.9	-0.23	-2.81	3.03
Lord Abbett Multi-Asset Global Opp A	1.42	-8.96	7.8	1.19	-2.01	-2.76	-0.37	0	8.43	6.06	1.51	0.11	0.42	0.84	4.19	0.5	5.28	-0.1	2.48	-0.65	-2.43	0.48	2.1	-4.04	0.1	1.95	2.68	5.59	3.62	-2.55	3.93	-2.94	-1.99	0.53	1.05	3.3	1.18	1.66	-2.05	3.17	2.95	5.31	-0.54	2.26	2.44	-3.8	-0.93	0.93	3.07
Lord Abbett Multi-Asset Global Opp B	1.47	-9.05	7.69	1.23	-2.19	-2.86	-0.38	0	8.35	5.93	1.46	0.11	0.33	0.77	4.14	0.52	5.21	-0.2	2.48	-0.77	-2.44	0.4	2.09	-4.1	0.1	1.83	2.59	5.54	3.59	-2.67	3.84	-2.9	-2.09	0.56	0.92	3.28	1.06	1.66	-2.06	3.07	2.94	5.15	-0.57	2.22	2.41	-3.84	-0.98	0.9	2.99
Lord Abbett Multi-Asset Global Opp C	1.35	-8.94	7.69	1.11	-1.95	-2.86	-0.38	0	8.34	5.92	1.45	0.11	0.33	0.88	4.13	0.42	5.2	-0.2	2.48	-0.77	-2.44	0.4	2.09	-4.09	0.1	1.83	2.59	5.54	3.59	-2.58	3.83	-2.9	-2.08	0.46	0.92	3.28	1.15	1.57	-2.06	3.07	3.03	5.14	-0.57	2.21	2.41	-3.84	-0.98	0.82	3.07
Lord Abbett Natl Tax-Free Income A	1.26	2.39	-2.18	-0.57	2.37	-0.57	1.48	0.02	0.86	2.61	-0.61	-4.51	0.94	2.87	-0.52	1.23	0.95	0.72	1.61	-0.62	-2.93	-0.36	0.13	1.34	1.96	0.6	1.01	-1.13	1.55	1.29	-0.37	-0.72	1.73	0.87	0.64	-0.61	1.17	-0.93	-0.86	0.5	0.97	0.1	0.95	-0.79	-0.02	0.34	-0.45	1.17	1.39
Lord Abbett Natl Tax-Free Income B	1.21	2.34	-2.22	-0.62	2.31	-0.62	1.43	-0.03	0.81	2.55	-0.66	-4.55	0.88	2.81	-0.57	1.09	0.98	0.57	1.56	-0.59	-2.98	-0.51	0.17	1.19	1.89	0.63	0.87	-1.1	1.49	1.23	-0.43	-0.77	1.67	0.8	0.59	-0.66	1.2	-1.07	-0.91	0.45	0.91	0.13	0.8	-0.85	0.01	0.28	-0.5	1.11	1.33
Lord Abbett Natl Tax-Free Income C	1.14	2.44	-2.29	-0.62	2.31	-0.62	1.43	-0.03	0.81	2.55	-0.66	-4.55	0.88	2.82	-0.57	1.18	0.89	0.57	1.56	-0.59	-2.98	-0.51	0.08	1.28	1.89	0.55	0.95	-1.1	1.5	1.23	-0.43	-0.77	1.66	0.81	0.59	-0.66	1.12	-0.99	-0.91	0.45	0.91	0.05	0.89	-0.85	0.01	0.28	-0.59	1.11	1.33
Lord Abbett New Jersey Tax-Free A	1.14	2.08	-2.24	-0.38	1.96	-0.39	1.12	0	0.54	2.47	-0.6	-4.14	0.61	2.56	-0.41	0.96	0.74	0.58	1.67	-0.44	-2.52	-0.43	0.31	0.95	1.74	0.73	0.89	-1	1.3	1.31	-0.45	-0.44	1.69	0.73	0.68	-0.61	1.08	-0.8	-0.61	0.32	0.73	0.16	0.92	-0.83	-0.06	0.33	-0.45	1.15	1.3
Lord Abbett New York Tax-Free A	1.26	2.75	-2.29	-0.58	2.46	-0.76	1.43	0.05	0.89	2.57	-0.59	-4.27	0.96	2.91	-0.69	1.08	0.97	0.47	1.65	-0.44	-2.68	-0.34	0.42	1.19	1.99	0.72	0.86	-1.04	1.32	0.97	-0.36	-0.8	1.59	0.64	0.58	-0.69	1.04	-0.69	-0.69	0.25	0.9	0.2	0.8	-0.89	-0.01	0.26	-0.45	1.3	1.42
Lord Abbett New York Tax-Free C	1.17	2.75	-2.29	-0.63	2.41	-0.89	1.37	-0.01	0.84	2.52	-0.64	-4.32	0.9	2.85	-0.83	1.11	0.91	0.42	1.6	-0.49	-2.74	-0.4	0.28	1.22	1.93	0.57	0.89	-1.1	1.17	1	-0.41	-0.85	1.45	0.67	0.54	-0.83	1.08	-0.74	-0.84	0.29	0.85	0.14	0.66	-0.86	0.02	0.12	-0.51	1.24	1.47
Madison Dividend Income Y	0.92	-6.26	4.78	3.75	-3.37	-1.19	-1.46	0.39	6.23	3.51	-0.1	1.06	0.87	-0.86	2.68	0.79	2.65	1.81	1.73	-1.13	-1.07	0.33	0.88	-1.99	0.99	0.54	1.57	1.7	2.65	-1.59	-0.1	-1.18	-1.96	2.32	0.45	1.42	-0.52	-0.77	-0.74	1.54	-0.96	2.07	-0.23	0.86	0.22	-0.95	-0.21	0.17	2.95
Madison Investors Y	0.93	-10.98	9.01	6.15	-6.65	-1.88	-3.11	0.61	9.83	4.57	-0.06	2.42	1.27	-1.94	4.3	1.28	3.54	2.39	2.13	-1.78	-0.67	0.78	1.14	-3.02	0.9	0.78	2.08	2.8	3.61	-2.16	0	-1.42	-3.09	3.08	0.45	2.43	-1.45	-0.74	-0.54	2.39	-1.58	3.14	-0.31	1.5	0.41	-1.37	-0.41	-0.31	4.04
Madison Mid Cap Y	0.34	-8.04	2.91	7.67	-4.19	-2.99	-0.95	0.72	9.04	6.22	-0.21	3.5	3.18	-2.6	5.64	2.72	1.81	2.98	2.37	0.77	-1.79	0.61	1.21	-3.06	0.26	1.84	2.84	5.1	4.61	-3.12	2.39	-0.24	-3.31	2.42	0.98	3.71	0.39	-1.32	-2.99	2.51	-0.56	2.75	1.7	1.52	0.16	-1.73	-0.96	-2.34	4.29
Madison Tax-Free National Y	1.28	2.51	-2.06	-0.78	2.35	-0.69	1.72	-0.25	0.73	2.73	-0.76	-4.23	0.92	3.26	-0.87	0.72	0.71	0.36	1.59	-0.85	-2.78	-0.35	0.28	1.18	2.17	0.37	0.63	-1.21	0.98	0.53	-0.68	-0.98	1.63	0.62	0.37	-0.79	1	-0.87	-0.89	0.47	0.62	0.29	0.48	-0.99	-0.17	0.38	-0.63	1.13	1.31
Madison Tax-Free Virginia Y	1.01	2.17	-1.74	-0.6	1.82	-0.36	1.43	-0.02	0.74	2.73	-0.6	-3.82	0.9	3.03	-0.8	0.96	0.94	0.37	1.54	-0.79	-2.55	-0.14	0.21	1.41	1.98	0.36	0.69	-1.15	1.09	0.69	-0.56	-0.75	1.56	0.6	0.51	-0.75	0.86	-0.83	-0.86	0.54	0.72	0.1	0.46	-0.92	-0.06	0.37	-0.59	1.17	1.42
Maine Municipal	0.83	1.78	-1.72	-0.25	1.75	-0.24	1.15	-0.05	0.72	1.7	-0.58	-2.76	0.67	2.27	-0.5	0.82	0.27	0.27	0.7	-1.1	0.03	-0.08	-0.32	0.74	0.36	-0.45	0.05	-0.17	0.29	-0.37	0.27	-0.01	0.08	-0.75	-1.06	1.04	0.38	-0.39	0.15	0.17	0	0.38	0.58	0.96	1.03	0.59	-0.38	0.58	1.05
MainStay Balanced I	0.59	-3.2	2.72	0.05	0.02	-1.53	-1.3	1.81	5.05	5.52	0.34	0.45	2.47	0.91	5.02	1.95	1.27	1.92	2.65	0.33	-4.26	0.98	2.76	-1.46	-0.4	2.51	0.12	5.27	2.16	-1.01	2.3	-1.71	-2.33	2.74	1.73	1.85	-0.04	0.42	-2	1.86	0.9	2.89	-0.33	0.61	1	-1.65	0.48	-0.34	1.46
MainStay Convertible A	0.1	-3.3	2.74	4.24	-1.92	0.39	-0.29	0.52	3.97	4.01	0.49	0.98	1.68	-0.22	3.42	1.19	4.41	1.45	0.79	-1.14	-1.92	-0.49	1.6	-1.94	-0.74	1.67	-0.66	4.71	2.41	-1.24	0.7	-1.94	-2.69	3.42	1.9	3.18	0.23	2.01	-1.7	2.33	0.82	5.2	-2.37	2.16	1.05	-2.08	-0.44	-0.64	0.5
MainStay Convertible B	0.1	-3.41	2.73	4.14	-1.92	0.29	-0.29	0.35	3.97	3.91	0.39	0.98	1.59	-0.34	3.42	1.1	4.39	1.37	0.71	-1.25	-1.92	-0.49	1.49	-2.02	-0.74	1.56	-0.74	4.62	2.38	-1.31	0.7	-2.02	-2.77	3.34	1.83	3.18	0.15	1.96	-1.85	2.33	0.79	5.11	-2.43	2.18	0.98	-2.14	-0.49	-0.71	0.43
MainStay Convertible C	0.1	-3.41	2.73	4.14	-1.92	0.29	-0.29	0.35	3.97	3.91	0.39	0.98	1.59	-0.34	3.42	1.1	4.39	1.37	0.71	-1.25	-1.92	-0.49	1.49	-2.02	-0.74	1.56	-0.74	4.62	2.38	-1.31	0.7	-2.02	-2.77	3.34	1.83	3.18	0.15	1.96	-1.85	2.33	0.72	5.12	-2.43	2.18	0.98	-2.14	-0.5	-0.71	0.43
MainStay Epoch US All Cap I	-0.18	-8.32	5.39	1.44	-5.54	-2.54	-1.6	0.75	8.43	5.53	0.29	3.41	3.3	-2.81	5.6	1.45	3.12	1.64	1.06	-0.25	-4.05	1.88	0.87	-6.09	-2.05	3.42	0.75	5.03	5.04	-2.01	2.84	-2.95	-3.92	7.66	3.13	6.39	-1.56	1.19	-1.69	5.12	1.09	4.49	-1.47	1.82	1.19	-5.25	-0.08	-3.64	0.39
MainStay Epoch US Small Cap I	0.4	-6.02	-1.11	1.3	-0.91	-1.65	-0.8	1.43	7.56	6.21	1.92	6.19	1.85	1.82	10.53	4.31	4.15	5.42	1.24	2.51	-7.56	3.06	4.57	-2.79	-1.29	6.26	0	10.53	2.14	-0.33	3.7	-2.5	-5.4	6.52	5.31	6.32	-2.37	1.49	-3.42	3.49	-1.29	6.94	-1.52	3.91	1.19	-4.6	0.1	-3.38	0.58
MainStay Government A	2.02	1.99	-0.8	-0.57	2	-0.11	1.28	-0.22	0.47	1.51	-0.59	-3.93	0.7	2.74	-1.19	-0.02	0.93	0.57	0.93	0.8	-2.83	-0.38	0.47	0.76	1.6	0.15	0.62	-0.69	0.75	0.51	-0.57	-0.57	1.29	0.99	0.53	-0.99	1.25	-1.08	-0.77	0.32	0.7	0.16	0.33	-1.02	-0.15	-0.12	0.05	1.24	1.34
MainStay Government B	1.84	1.93	-0.86	-0.64	1.95	-0.17	1.22	-0.4	0.41	1.56	-0.65	-4.11	0.64	2.68	-1.26	0.03	0.75	0.63	0.86	0.62	-2.78	-0.57	0.4	0.69	1.66	-0.04	0.68	-0.87	0.69	0.56	-0.75	-0.52	1.22	0.92	0.47	-1.06	1.07	-1.02	-0.84	0.26	0.76	-0.03	0.27	-0.96	-0.22	-0.31	0.11	1.18	1.16
MainStay Government C	1.84	1.93	-0.86	-0.64	1.95	-0.17	1.22	-0.4	0.41	1.56	-0.65	-4.11	0.64	2.68	-1.26	0.03	0.87	0.51	0.86	0.74	-2.89	-0.57	0.4	0.81	1.54	0.08	0.56	-0.75	0.68	0.44	-0.63	-0.64	1.22	0.92	0.47	-1.06	1.19	-1.14	-0.84	0.26	0.76	-0.03	0.27	-0.96	-0.34	-0.19	-0.01	1.18	1.28
MainStay High Yield Corporate Bond A	0.69	-2.01	-0.57	7.23	1.91	4.11	1.24	2.79	5.41	2.98	3.02	0.5	1.55	2.76	3.55	1.63	2.77	2.7	0.14	-0.18	-0.18	-1.78	1.62	0.79	1.28	1.43	1.74	2.19	2.17	-0.33	1.22	-1.87	-1.76	1.59	1.58	1.88	0.29	-0.65	-0.5	1.1	0.78	0.78	0.62	0.78	0.46	0.46	-0.18	0.62	1.11
MainStay High Yield Corporate Bond B	0.62	-2.09	-0.43	6.93	1.88	4.24	0.97	2.73	5.36	3.11	2.96	0.27	1.5	2.87	3.32	1.58	2.72	2.65	0.08	-0.23	-0.23	-1.84	1.57	0.57	1.23	1.54	1.53	2.15	2.28	-0.53	1.17	-1.92	-1.81	1.54	1.53	1.67	0.4	-0.7	-0.71	1.05	0.73	0.89	0.4	0.73	0.56	0.4	-0.23	0.41	1.06
MainStay High Yield Corporate Bond C	0.62	-2.09	-0.43	6.93	1.88	4.24	0.97	2.73	5.36	3.11	2.96	0.27	1.5	2.87	3.32	1.58	2.72	2.65	0.08	-0.23	-0.23	-1.84	1.57	0.57	1.23	1.54	1.53	2.15	2.28	-0.53	1.17	-1.92	-1.81	1.54	1.53	1.67	0.4	-0.7	-0.71	1.05	0.73	0.89	0.56	0.72	0.4	0.4	-0.23	0.41	1.06
MainStay Income Builder A	1.09	-4.32	2.85	1.48	-2.33	-1.24	-0.4	0.53	5.38	4.03	0.13	0.91	2.53	-1.05	3.51	1.09	2.39	1.39	1.32	-0.85	-2.46	0.34	1.64	-2.75	-0.28	1.75	0.56	3.06	2.73	-1.5	1.47	-1.18	-1.91	3.11	1.59	2.93	-0.52	0.21	-1.66	3.54	0	2.29	-0.05	0.67	1.25	-2.31	-0.18	0.32	1.32
MainStay Income Builder B	1.02	-4.39	2.78	1.42	-2.39	-1.31	-0.4	0.47	5.23	4.03	0.06	0.79	2.28	-0.94	3.5	1.03	2.31	1.33	1.26	-0.92	-2.51	0.28	1.56	-2.81	-0.34	1.72	0.45	3	2.65	-1.55	1.42	-1.2	-1.96	3	1.56	2.87	-0.62	0.18	-1.71	3.48	-0.02	2.18	-0.05	0.59	1.19	-2.35	-0.27	0.26	1.26
MainStay Income Builder C	1.02	-4.39	2.78	1.42	-2.39	-1.31	-0.4	0.47	5.23	4.03	0.06	0.79	2.4	-1.06	3.5	1.03	2.31	1.33	1.26	-0.92	-2.51	0.28	1.56	-2.81	-0.34	1.72	0.45	3	2.65	-1.55	1.42	-1.26	-1.91	3	1.56	2.81	-0.52	0.18	-1.81	3.43	-0.03	2.18	-0.05	0.59	1.19	-2.36	-0.27	0.26	1.26
MainStay Indexed Bond I	1.65	1.73	-0.4	-0.22	2.01	-0.07	1.48	-0.16	0.75	1.74	-0.28	-3.51	0.64	2.68	-1.01	0.17	1	0.72	0.9	0.8	-2.52	-0.57	0.55	1.01	1.88	0.28	0.75	-0.79	0.82	0.62	-0.61	-0.57	1.34	1.07	0.6	-0.96	1.24	-1.05	-0.83	0.44	0.85	-0.1	0.37	-1.04	-0.2	-0.19	0.2	1.26	1.53
MainStay MAP A	-0.39	-8.99	3.42	7.49	-5.6	-0.96	-2.81	0.66	7.57	9.7	1.91	2.7	3.62	-2.02	5.14	2.39	5.82	3.13	2.3	-1.5	-2.06	1.16	2.91	-4.16	0.16	3.04	0.75	5.67	3.83	-2.6	2.91	-1.38	-3.35	2.6	2.14	4.66	0.08	1.35	-2.67	4.08	0.75	4.22	-0.11	2.47	1.44	-2.96	-0.11	-0.03	0.99
MainStay MAP B	-0.4	-9.07	3.31	7.44	-5.64	-0.98	-2.87	0.58	7.46	9.68	1.8	2.69	3.52	-2.04	5.05	2.35	5.7	3.09	2.24	-1.58	-2.09	1.1	2.84	-4.21	0.07	2.98	0.72	5.59	3.75	-2.64	2.84	-1.44	-3.42	2.54	2.07	4.58	0.03	1.29	-2.73	4.03	0.67	4.16	-0.17	2.42	1.37	-3.01	-0.2	-0.09	0.93
MainStay MAP C	-0.4	-9.07	3.31	7.44	-5.64	-0.98	-2.87	0.58	7.46	9.68	1.8	2.69	3.52	-2.04	5.05	2.35	5.7	3.09	2.24	-1.58	-2.09	1.1	2.84	-4.21	0.07	2.98	0.72	5.62	3.72	-2.64	2.84	-1.44	-3.42	2.54	2.07	4.58	0.03	1.29	-2.73	4.03	0.67	4.16	-0.17	2.42	1.37	-3.01	-0.2	-0.09	0.93
MainStay MAP I	-0.34	-8.99	3.4	7.54	-5.56	-0.95	-2.8	0.71	7.58	9.7	1.9	2.76	3.6	-1.94	5.11	2.45	5.82	3.17	2.32	-1.49	-2.01	1.19	2.95	-4.1	0.16	3.08	0.78	5.75	3.82	-2.54	2.94	-1.37	-3.31	2.63	2.14	4.72	0.11	1.39	-2.63	4.11	0.79	4.25	-0.05	2.52	1.47	-2.95	-0.11	-0.03	1.03
MainStay S&P 500 Index I	0.62	-10.89	8.78	5.88	-5.88	-2.72	-1.48	0.98	8.19	5.25	1.3	1.77	1.92	-1.11	5.67	0.82	5.21	1.83	1.34	-1.51	-1.57	1.33	1.93	-3.32	0.35	1.05	1.54	3.98	3.41	-2.47	2.06	-1.76	-1.9	3.14	0.11	3.69	-0.94	0.81	-1.68	3.73	0.02	2.64	0.24	1.25	1.3	-2.9	0.14	0.61	2.32
MainStay Tax Advantaged Shrt Term Bd I	0.46	0.57	0.14	-0.18	0.89	-0.03	0.51	0.19	0.19	0.51	0.06	-0.69	-0.05	1.03	-0.47	-0.05	0.59	0.17	0.49	0.38	-1.11	-0.26	0.06	0.39	0.72	-0.14	0.28	-0.47	0.18	-0.03	-0.15	-0.1	0.54	0.44	0.14	-0.3	0.6	-0.19	-0.06	0.27	0.3	0.19	0.16	0.05	0.31	0.09	0.21	0.65	0.67
MainStay Tax-Free Bond A	0.86	1.86	-1.57	-0.38	2.47	-0.67	1.54	-0.08	0.82	1.91	-0.86	-4.93	0.86	3.04	-0.89	1.36	0.71	0.43	1.54	-0.57	-2.49	-0.7	0.44	1.28	1.58	0.61	0.51	-0.59	1.06	0.55	-0.21	-0.66	1.47	0.64	0.53	-0.48	1.27	-0.89	-0.88	0.44	1.18	-0.08	0.73	-1	-0.3	0.34	-0.5	1.39	1.69
MainStay Tax-Free Bond B	0.94	1.74	-1.59	-0.4	2.46	-0.7	1.52	-0.1	0.8	1.89	-0.88	-4.95	0.84	3.02	-0.91	1.34	0.69	0.41	1.52	-0.59	-2.51	-0.72	0.42	1.26	1.66	0.49	0.59	-0.71	1.14	0.52	-0.22	-0.79	1.45	0.62	0.51	-0.5	1.14	-0.91	-0.8	0.42	1.05	0.01	0.71	-1.02	-0.32	0.32	-0.52	1.37	1.67
MainStay Tax-Free Bond C	0.94	1.74	-1.59	-0.4	2.46	-0.7	1.52	-0.1	0.8	1.89	-0.88	-4.95	0.84	3.02	-0.91	1.34	0.69	0.51	1.41	-0.59	-2.51	-0.72	0.42	1.26	1.66	0.49	0.59	-0.71	1.14	0.52	-0.22	-0.79	1.45	0.62	0.51	-0.5	1.14	-0.91	-0.8	0.42	1.16	-0.1	0.71	-1.02	-0.32	0.32	-0.52	1.37	1.67
MainStay Total Return Bond I	2.31	1.54	-0.53	0.61	2.15	0.11	1.43	0.01	0.81	1.91	-0.39	-3.58	0.7	2.86	-0.93	0.28	0.87	0.78	0.98	0.67	-2.62	-0.54	0.59	1	1.92	0.39	0.91	-0.58	1.01	0.6	-0.38	-0.87	1.03	1.04	0.51	-0.8	1.35	-1.01	-0.88	0.44	0.86	0.03	0.43	-1.1	-0.26	-0.26	0.17	1.22	1.52
Mairs & Power Balanced Inv	1.64	-6.44	3.47	4.48	-1.38	-0.75	-0.27	0.2	6.11	3.84	1.47	-0.91	1.45	0.75	2.56	1.06	4.51	1.43	1.96	0.07	-0.73	0.06	2.56	-1.28	0.55	0.71	0.76	2.87	2.54	-0.99	1.37	-1.05	-1.21	2.22	0.43	2.58	0	-1.09	-1.21	2.48	0.97	2.79	1.15	1.7	1.51	-1.68	-0.46	-0.71	1.18
Mairs & Power Growth Inv	0.6	-8.45	5.59	5.62	-3.37	-1.93	-1.53	0.9	6.75	4.49	1.7	2.34	2.16	-1.16	5.14	1.36	3.78	1.36	2.4	1.04	0.7	1.2	3.2	-3.73	0.3	0.57	2.02	3.8	4.03	-2.19	0.2	-0.38	-2.07	4.34	-0.73	4.12	-1.36	-2.11	0.27	3.86	0.63	1.55	1.94	1.54	0.86	-2.26	-1.05	-2.42	1.36
Massachusetts Investors Gr Stk A	0.2	-8.27	6.56	4.18	-7.52	-2.28	-0.67	1.12	7.51	5.75	0.97	2.21	1.98	-2.95	4.85	-0.09	2.72	2.56	0.52	-1.89	-1.92	1.96	1.48	-5.08	-0.54	1.64	2.42	4.03	4.46	-2.67	-0.08	-1.58	-2.28	4.76	-0.41	4.98	-1.66	0.72	-0.64	2.49	0.55	2.96	-0.45	1.22	0	-4.88	0.16	-2.6	3.16
Massachusetts Investors Gr Stk B	0.11	-8.34	6.59	4.16	-7.55	-2.45	-0.72	1.08	7.51	5.65	0.84	2.29	1.83	-3	4.84	-0.2	2.66	2.49	0.56	-1.95	-1.99	1.84	1.52	-5.15	-0.69	1.69	2.35	3.92	4.41	-2.64	-0.18	-1.63	-2.3	4.62	-0.45	4.98	-1.72	0.61	-0.7	2.55	0.43	2.9	-0.5	1.17	-0.08	-4.94	0.09	-2.6	3.11
Massachusetts Investors Gr Stk C	0.11	-8.27	6.49	4.18	-7.58	-2.46	-0.6	1.09	7.42	5.68	0.84	2.19	1.94	-3.01	4.76	-0.2	2.77	2.5	0.47	-1.96	-2	1.95	1.43	-5.08	-0.69	1.6	2.46	3.84	4.43	-2.65	-0.18	-1.64	-2.31	4.64	-0.45	5	-1.73	0.62	-0.7	2.47	0.43	2.91	-0.42	1.09	0	-4.96	0.09	-2.61	3.13
Massachusetts Investors Gr Stk I	0.2	-8.19	6.61	4.13	-7.44	-2.36	-0.55	1.21	7.52	5.68	0.96	2.38	1.95	-2.91	4.88	-0.09	2.78	2.61	0.51	-1.86	-1.89	2.02	1.46	-5	-0.54	1.7	2.47	3.96	4.55	-2.63	-0.08	-1.56	-2.25	4.77	-0.33	4.98	-1.63	0.71	-0.63	2.61	0.54	2.99	-0.37	1.19	0.07	-4.94	0.23	-2.55	3.17
Meeder Muirfield	-0.99	-2	-1.02	4.12	-6.82	-2.13	-1.9	-1.39	5.06	6.95	1.75	3.69	3.32	-0.23	5.52	1.09	3.23	2.3	1.63	-0.6	-1.21	0	1.43	-3.83	-1.05	0.85	0.84	3.33	3.13	-2.35	2	-1.77	-3.6	2.07	1.02	3.22	-0.19	0.78	-3.1	3.4	0.94	4.66	-0.93	2.43	2.01	-3.94	-1.12	0.94	1.12
Meeder Quantex	0.57	-10.76	7.43	4.39	-5.82	-2.75	-1.59	0.36	8.4	5.28	1.96	1.61	2.27	-1.48	5.78	1.06	4	0.81	1.2	-1.72	-2.09	1.24	1.97	-3.73	0.28	1.1	1.43	3.83	3.3	-2.95	1.36	-1.66	-2.33	6.3	2	5.81	-1.91	0.29	-5.35	4.97	1.19	5.68	-0.11	2.83	-0.32	-3.52	-1.4	-3.64	4.48
Merger Investor	2.75	0.15	0.74	2.58	0.16	0.51	-0.14	-0.07	1.6	1.64	1.76	1.11	0.75	0.68	0.88	0.8	1.03	1.12	0.07	0.45	-0.45	0.13	-0.65	-1.89	0.6	-0.07	0.33	1.19	1.91	-0.45	0.07	-0.07	-0.52	1.31	0.13	1.42	0.45	0	-3.11	0.78	0.87	1.91	1.4	0.73	0.2	0.39	1.69	0.58	0.89
Meridian Growth Legacy	-1.52	-7.07	3.55	8.2	-7.82	-3.96	-0.63	2.69	9.72	9.39	0.78	3.96	6.74	-3.15	10.43	4.15	0.94	4.72	1.13	-0.11	-2.72	0.91	3.15	-6.61	-0.51	3.59	1.85	5.13	3.7	-4.03	0.45	-1.62	-4.64	4.87	1.27	4.39	-3.11	-0.86	-1.39	4.86	0.73	4.89	1.28	3.84	1.14	-4.95	-0.62	-1.25	2.92
MFS Massachusetts Investors Tr A	1.05	-10.21	7.91	3.89	-5.05	-3.03	-1.84	0.49	7.97	4.6	0.65	1.07	1.7	-1.04	4.08	1.01	5.04	1.28	1.14	-2.05	-1.73	1.24	2.44	-3.14	0.13	1.42	2.11	4.63	3.77	-1.22	1.29	-1.46	-2.59	2.96	0.64	4.31	-1.06	1.24	-0.5	2.46	1.21	2.93	0.11	0.61	1.57	-4.02	-0.27	1.18	2.29
MFS Massachusetts Investors Tr B	1	-10.24	7.78	3.92	-5.13	-3.1	-1.81	0.42	7.91	4.55	0.59	1.03	1.6	-1.07	4.05	0.9	5.02	1.25	1.04	-2.11	-1.77	1.2	2.37	-3.22	0.13	1.33	2.1	4.49	3.76	-1.3	1.26	-1.54	-2.65	2.9	0.6	4.24	-1.09	1.22	-0.57	2.42	1.18	2.83	0.11	0.54	1.45	-4.02	-0.33	1.16	2.18
MFS Massachusetts Investors Tr C	1	-10.29	7.82	3.86	-5.08	-3.04	-1.9	0.42	7.95	4.5	0.59	1.03	1.68	-1.15	4.07	0.91	5.05	1.18	1.04	-2.06	-1.78	1.14	2.38	-3.17	0.13	1.33	2.04	4.58	3.7	-1.25	1.2	-1.49	-2.66	2.92	0.54	4.26	-1.04	1.16	-0.57	2.37	1.24	2.84	0.05	0.54	1.51	-4.03	-0.39	1.17	2.2
MFS Massachusetts Investors Tr I	1.05	-10.15	7.91	3.9	-4.96	-3.04	-1.77	0.47	8.04	4.63	0.65	1.08	1.78	-1.05	4.11	1.02	5.1	1.29	1.15	-2.03	-1.68	1.25	2.47	-3.11	0.2	1.44	2.13	4.67	3.78	-1.17	1.31	-1.4	-2.57	3	0.65	4.31	-0.96	1.26	-0.51	2.5	1.27	2.92	0.16	0.65	1.54	-3.92	-0.27	1.2	2.32
MFS® AL Municipal Bond A	1.04	2.43	-1.9	-0.63	2.08	-0.08	1.41	0.1	0.56	2.5	-0.36	-3.55	0.47	3.31	-0.64	1.02	0.74	0.37	1.28	-0.55	-1.94	-0.57	0.28	1.42	1.59	0.46	0.84	-0.86	1.13	0.93	-0.46	-0.38	1.31	0.36	0.36	-0.2	0.83	-0.57	-0.58	0.37	0.75	0.36	0.46	-0.49	-0.02	0.37	-0.3	0.95	1.32
MFS® AL Municipal Bond B	0.98	2.37	-1.97	-0.69	2.02	-0.15	1.34	0.04	0.59	2.34	-0.33	-3.7	0.41	3.15	-0.61	0.96	0.68	0.31	1.22	-0.61	-2	-0.64	0.21	1.36	1.53	0.4	0.77	-0.92	1.06	0.78	-0.43	-0.44	1.15	0.39	0.3	-0.26	0.77	-0.64	-0.64	0.3	0.68	0.3	0.4	-0.55	-0.17	0.4	-0.37	0.88	1.26
MFS® AR Municipal Bond A	1.09	2.15	-1.69	-0.66	2.17	-0.28	1.46	0	0.67	2.48	-0.68	-3.91	0.86	2.93	-0.61	0.94	0.74	0.45	1.41	-0.69	-2.04	-0.32	0.17	1.27	1.55	0.47	0.76	-0.79	1.06	0.76	-0.31	-0.41	1.35	0.46	0.36	-0.22	0.76	-0.42	-0.61	0.47	0.87	0.17	0.47	-0.52	-0.03	0.28	-0.32	0.98	1.48
MFS® AR Municipal Bond B	1.02	2.08	-1.76	-0.73	2.09	-0.35	1.39	-0.07	0.6	2.41	-0.75	-3.97	0.79	2.86	-0.67	0.88	0.68	0.39	1.44	-0.86	-2.1	-0.39	0.11	1.2	1.49	0.4	0.7	-0.85	1	0.7	-0.37	-0.47	1.29	0.4	0.3	-0.28	0.69	-0.48	-0.68	0.4	0.8	0.11	0.41	-0.58	-0.09	0.31	-0.49	1.02	1.31
MFS® CA Municipal Bond A	1.6	2.75	-2.88	-0.27	2.29	-0.6	1.76	-0.1	0.91	2.41	-0.76	-3.58	0.41	2.65	-0.28	1.08	0.9	0.39	1.74	-0.6	-2.28	-0.46	0.41	1.45	1.95	0.73	0.9	-0.78	1.25	1.07	-0.28	-0.78	1.76	0.73	0.56	-0.28	1.07	-0.62	-0.8	0.56	0.9	0.21	0.72	-0.64	-0.3	0.56	-0.3	1.08	1.58
MFS® CA Municipal Bond B	1.53	2.69	-2.95	-0.33	2.22	-0.67	1.7	-0.16	0.84	2.5	-0.99	-3.65	0.51	2.57	-0.51	1.01	0.84	0.33	1.67	-0.67	-2.35	-0.52	0.34	1.38	1.89	0.67	0.84	-0.84	1.18	1.01	-0.34	-0.84	1.7	0.67	0.5	-0.34	1.17	-0.85	-0.7	0.32	0.83	0.32	0.49	-0.7	-0.19	0.32	-0.36	1.19	1.34
MFS® CA Municipal Bond C	1.52	2.84	-2.95	-0.34	2.2	-0.67	1.68	-0.17	0.83	2.49	-0.99	-3.65	0.33	2.56	-0.35	1	0.83	0.32	1.66	-0.68	-2.35	-0.53	0.33	1.37	1.87	0.66	0.82	-0.85	1.17	0.99	-0.35	-0.85	1.68	0.65	0.48	-0.35	0.99	-0.69	-0.87	0.48	0.82	0.14	0.65	-0.71	-0.37	0.48	-0.37	1.01	1.5
MFS® Corporate Bond A	2.1	1.74	-1.25	1.49	2.69	0.33	1.99	0.32	2.27	2.62	0.08	-3.7	0.7	3.37	-0.54	0.61	1.22	0.98	1.21	0.81	-2.57	-0.7	0.63	1.17	2.1	0.69	1.07	-0.54	1.15	0.61	-0.23	-1.38	0.92	1.07	0.82	-0.48	1.21	-1.34	-0.89	0.52	0.92	0.2	0.28	-0.9	-0.27	-0.11	-0.11	1.27	1.67
MFS® Corporate Bond C	2.05	1.69	-1.31	1.44	2.56	0.27	1.94	0.34	2.14	2.57	0.02	-3.78	0.72	3.24	-0.53	0.47	1.17	1.01	1.08	0.76	-2.56	-0.77	0.57	1.04	2.05	0.63	1.09	-0.68	1.09	0.55	-0.22	-1.53	0.86	1.09	0.69	-0.55	1.16	-1.33	-1.03	0.46	0.86	0.15	0.3	-1.05	-0.25	-0.26	-0.09	1.22	1.62
MFS® Corporate Bond I	2.04	1.85	-1.22	1.52	2.63	0.36	2.01	0.42	2.22	2.64	0.18	-3.75	0.8	3.31	-0.44	0.56	1.33	1.01	1.16	0.91	-2.54	-0.68	0.65	1.12	2.12	0.71	1.17	-0.59	1.25	0.56	-0.13	-1.43	0.94	1.17	0.77	-0.38	1.16	-1.23	-0.94	0.55	1.02	0.15	0.39	-0.96	-0.17	-0.17	-0.09	1.38	1.69
MFS® GA Municipal Bond A	1.02	2.63	-2.18	-0.7	2.39	-0.62	1.73	0.01	0.73	2.51	-0.52	-3.87	0.56	3.04	-0.71	0.91	1.17	0.36	1.52	-0.7	-2.32	-0.28	0.18	1.38	1.73	0.54	0.9	-0.9	1.18	1.08	-0.54	-0.63	1.36	0.54	0.35	-0.28	0.81	-0.64	-0.56	0.45	0.63	0.26	0.26	-0.66	-0.01	0.54	-0.29	0.92	1.55
MFS® GA Municipal Bond B	0.95	2.57	-2.24	-0.77	2.32	-0.68	1.66	-0.05	0.66	2.44	-0.58	-3.93	0.5	2.97	-0.77	0.85	1.11	0.3	1.45	-0.77	-2.38	-0.34	0.12	1.32	1.67	0.47	0.83	-0.96	1.11	1.02	-0.6	-0.69	1.3	0.47	0.29	-0.34	0.75	-0.7	-0.62	0.38	0.66	0.29	0.29	-0.71	-0.08	0.48	-0.44	0.95	1.39
MFS® Global Equity A	1.01	-7.67	5.68	3.2	-2.4	-3.84	-2.99	0.39	8.58	5.31	1.06	1.11	0.99	1.19	4.99	2.45	5.99	1.79	2.45	-0.45	-0.73	0.73	2.13	-3.24	-0.14	2.48	2.73	5.28	4.31	-1.67	2.51	-1.85	-2.21	1.19	-0.61	4.33	1.02	1.7	-1.75	2.13	2.68	4.79	0.22	2.17	3.13	-2.06	0.68	1.49	2.83
MFS® Global Equity B	1.03	-7.77	5.68	3.15	-2.52	-3.93	-3.07	0.33	8.55	5.21	1.04	1.03	0.96	1.12	4.86	2.42	5.92	1.75	2.34	-0.51	-0.75	0.66	2.02	-3.27	-0.19	2.38	2.7	5.21	4.22	-1.69	2.44	-1.93	-2.3	1.16	-0.68	4.26	0.94	1.66	-1.79	2.03	2.65	4.71	0.16	2.13	3.07	-2.13	0.64	1.42	2.76
MFS® Global Equity C	0.99	-7.79	5.72	3.08	-2.44	-3.94	-3.06	0.34	8.51	5.25	1.06	0.99	0.92	1.14	4.9	2.42	5.92	1.73	2.38	-0.52	-0.76	0.67	2.01	-3.23	-0.24	2.38	2.7	5.22	4.21	-1.68	2.44	-1.92	-2.3	1.13	-0.65	4.26	0.96	1.65	-1.83	2.07	2.61	4.72	0.16	2.13	3.09	-2.14	0.61	1.45	2.74
MFS® Global Equity I	1.06	-7.66	5.76	3.17	-2.38	-3.86	-2.97	0.45	8.63	5.32	1.11	1.1	1.03	1.18	4.99	2.48	6.02	1.81	2.47	-0.45	-0.67	0.77	2.1	-3.2	-0.14	2.49	2.79	5.29	4.34	-1.65	2.55	-1.83	-2.22	1.18	-0.56	4.35	1.04	1.72	-1.73	2.14	2.72	4.8	0.25	2.21	3.15	-2.06	0.74	1.5	2.85
MFS® Global Total Return A	1.31	-3.55	2.33	1.67	0.73	-1.56	-0.53	0	5.65	5.43	-0.08	-1.28	0.24	2.59	2.45	2.16	5.72	0.87	1.87	0	-2.19	0.72	1.44	-1.36	1.96	1.64	3.15	4.68	2.68	-1.04	2.04	-1.72	-0.42	-0.49	0.14	1.93	1.61	0.55	-1.79	0.49	1.98	3.12	0.29	1.25	3.69	-1.1	-0.33	1.05	1.59
MFS® Global Total Return B	1.31	-3.54	2.24	1.57	0.62	-1.55	-0.61	0	5.54	5.5	-0.24	-1.35	0.24	2.5	2.44	2.07	5.65	0.87	1.79	0	-2.32	0.72	1.37	-1.42	1.94	1.55	3.06	4.66	2.59	-1.1	2.02	-1.77	-0.49	-0.49	0.03	1.9	1.52	0.48	-1.83	0.48	1.89	3.07	0.28	1.1	3.71	-1.15	-0.43	1.03	1.5
MFS® Global Total Return C	1.23	-3.55	2.33	1.49	0.68	-1.55	-0.61	0	5.56	5.43	-0.23	-1.28	0.24	2.5	2.36	2.08	5.66	0.87	1.79	0	-2.33	0.72	1.38	-1.42	1.88	1.63	3	4.67	2.57	-1.1	2.03	-1.78	-0.49	-0.49	0.12	1.84	1.53	0.48	-1.84	0.49	1.87	3.09	0.29	1.12	3.66	-1.15	-0.42	1.04	1.58
MFS® Global Total Return I	1.31	-3.46	2.33	1.66	0.81	-1.56	-0.53	0.09	5.66	5.53	-0.16	-1.21	0.33	2.6	2.45	2.16	5.77	0.95	1.88	0.07	-2.27	0.8	1.47	-1.29	1.97	1.71	3.09	4.7	2.74	-1.05	2.12	-1.73	-0.35	-0.42	0.14	1.94	1.62	0.63	-1.79	0.56	1.94	3.14	0.36	1.22	3.79	-1.1	-0.31	1.13	1.6
MFS® Government Securities A	1.24	1.63	-0.4	-0.7	1.93	-0.2	1.09	-0.21	0.37	1.57	-0.33	-3.63	0.58	2.74	-1.28	0.24	0.71	0.67	0.87	0.66	-2.33	-0.53	0.63	0.72	1.76	0.1	0.72	-0.61	0.65	0.66	-0.57	-0.38	1.27	0.95	0.43	-0.88	1.28	-1	-0.7	0.36	0.78	0.04	0.15	-0.9	-0.27	-0.05	0.17	1.25	1.35
MFS® Government Securities B	1.19	1.48	-0.45	-0.66	1.87	-0.25	1.04	-0.26	0.32	1.42	-0.38	-3.6	0.53	2.58	-1.23	0.08	0.76	0.61	0.82	0.61	-2.49	-0.48	0.47	0.77	1.6	0.15	0.67	-0.77	0.69	0.6	-0.64	-0.44	1.21	0.78	0.47	-0.95	1.22	-1.06	-0.87	0.3	0.83	-0.13	0.19	-1.07	-0.22	-0.22	0.21	1.19	1.29
MFS® Government Securities C	1.18	1.48	-0.45	-0.65	1.86	-0.25	1.04	-0.26	0.32	1.42	-0.38	-3.58	0.53	2.57	-1.23	0.08	0.76	0.61	0.81	0.61	-2.48	-0.48	0.47	0.77	1.7	0.05	0.66	-0.67	0.59	0.6	-0.63	-0.44	1.2	0.78	0.47	-0.94	1.21	-1.06	-0.86	0.3	0.82	-0.12	0.19	-1.06	-0.22	-0.22	0.11	1.29	1.28
MFS® Government Securities I	1.27	1.56	-0.37	-0.57	1.96	-0.17	1.12	-0.28	0.4	1.61	-0.3	-3.61	0.72	2.66	-1.25	0.27	0.84	0.7	0.9	0.59	-2.3	-0.5	0.66	0.86	1.68	0.13	0.75	-0.59	0.78	0.58	-0.55	-0.36	1.29	0.97	0.45	-0.76	1.3	-0.98	-0.78	0.38	0.91	-0.04	0.27	-0.98	-0.14	-0.03	0.19	1.27	1.37
MFS® Growth A	-0.04	-9.38	6.88	4.57	-6.29	-0.89	-1.36	4.01	7.52	6.52	1.32	2.57	3.2	-3.43	6.3	1.49	1.29	3.33	1.78	-0.91	-2.65	2.23	1.64	-7.75	-1.35	3.17	4	4.91	4.68	-2.44	-0.83	-2.62	-3.19	5.63	1.88	5.45	-1.06	1.92	-0.33	3.73	0.7	5.79	-1.8	2.27	0.79	-7.93	0.2	-3.24	2.11
MFS® Growth B	-0.09	-9.46	6.83	4.55	-6.39	-0.94	-1.4	3.9	7.51	6.44	1.28	2.48	3.16	-3.5	6.23	1.4	1.26	3.18	1.72	-0.97	-2.69	2.17	1.54	-7.82	-1.41	3.13	3.92	4.85	4.66	-2.53	-0.9	-2.65	-3.26	5.56	1.83	5.38	-1.11	1.85	-0.39	3.65	0.66	5.69	-1.83	2.2	0.74	-8.02	0.16	-3.3	2.04
MFS® Growth C	-0.09	-9.47	6.82	4.53	-6.38	-0.9	-1.46	3.92	7.5	6.43	1.29	2.5	3.14	-3.48	6.22	1.41	1.27	3.16	1.73	-0.98	-2.71	2.18	1.55	-7.83	-1.38	3.07	3.95	4.88	4.65	-2.51	-0.9	-2.7	-3.25	5.56	1.84	5.38	-1.12	1.86	-0.39	3.67	0.63	5.72	-1.84	2.18	0.74	-8.01	0.16	-3.32	2.05
MFS® Growth I	0	-9.38	6.93	4.59	-6.28	-0.87	-1.34	3.99	7.59	6.55	1.34	2.6	3.22	-3.41	6.31	1.5	1.34	3.27	1.78	-0.86	-2.64	2.26	1.64	-7.75	-1.32	3.19	4.04	4.92	4.73	-2.42	-0.82	-2.6	-3.16	5.65	1.91	5.47	-1.04	1.94	-0.29	3.74	0.71	5.83	-1.78	2.3	0.79	-7.94	0.26	-3.25	2.15
MFS® High Income A	1.69	-0.64	-0.66	4.94	0.74	1.31	1.31	1.86	4.61	0.4	2.56	-1.19	1.47	1.99	2.23	1.48	2.74	1.38	-0.39	0.11	-0.39	-1.43	1.43	0.88	1.92	1.38	1.88	1.1	1.19	-0.15	1.61	-2.9	-1.22	1.65	1.63	1.36	0.58	-0.95	-0.96	0.92	0.87	1.09	1.09	0.3	0.82	-0.48	-0.75	0.85	1.4
MFS® High Income B	1.92	-0.69	-0.72	4.87	0.68	1.25	1.24	1.52	4.55	0.62	2.23	-0.98	1.14	2.2	2.17	1.16	2.69	1.32	-0.2	0.06	-0.45	-1.74	1.37	1.09	1.6	1.32	2.08	0.79	1.23	-0.21	1.54	-2.95	-1.27	1.59	1.57	1.55	0.27	-1	-1.02	0.86	0.81	1.03	1.03	0.24	0.76	-0.54	-0.54	0.53	1.6
MFS® High Income C	1.63	-0.69	-0.72	4.87	0.68	1.54	0.96	1.81	4.54	0.35	2.5	-0.98	1.14	2.2	2.16	1.16	2.68	1.32	-0.19	-0.19	-0.45	-1.48	1.37	1.08	1.6	1.32	1.82	1.04	1.23	-0.21	1.54	-2.94	-1.27	1.58	1.57	1.3	0.52	-1	-1.01	0.86	0.81	1.03	1.03	0.24	0.5	-0.28	-0.8	0.79	1.33
MFS® High Income I	2.01	-0.61	-0.63	4.96	0.48	1.63	1.33	1.61	4.64	0.43	2.59	-0.9	1.22	2.29	2.25	1.24	2.78	1.4	-0.36	0.14	-0.37	-1.41	1.46	0.91	1.95	1.41	1.91	1.13	1.31	-0.13	1.63	-2.88	-1.19	1.67	1.66	1.38	0.61	-0.92	-0.94	0.95	0.89	1.12	1.11	0.06	0.85	-0.2	-0.72	0.88	1.42
MFS® Limited Maturity A	0.44	1.01	-0.17	0.12	1.28	0.1	0.98	0.1	0.54	0.82	0.09	-0.94	0.07	1.1	-0.37	0.07	0.51	0.36	0.51	0.36	-0.97	-0.24	0.06	0.51	0.66	0.06	0.36	-0.39	0.36	0.06	-0.11	-0.29	0.48	0.32	0.32	-0.14	0.63	-0.29	0.02	0.17	0.39	0.37	0.06	0.22	0.22	0.22	0.22	0.69	0.85
MFS® Limited Maturity B	0.53	0.8	-0.09	0.05	1.07	0.18	0.77	0.03	0.47	0.76	0.03	-1.01	0	1.04	-0.44	0	0.59	0.15	0.45	0.44	-1.04	-0.31	-0.01	0.3	0.6	0	0.3	-0.31	0.15	0	-0.17	-0.36	0.41	0.41	0.26	-0.36	0.57	-0.2	-0.2	0.26	0.32	0.16	0.16	0	0.31	0	0.16	0.63	0.79
MFS® Limited Maturity C	0.52	0.79	-0.09	0.05	1.06	0.18	0.76	0.03	0.47	0.75	0.02	-1.01	-0.01	1.03	-0.45	0	0.59	0.14	0.44	0.44	-1.19	-0.16	-0.01	0.29	0.59	-0.01	0.29	-0.31	0.14	-0.01	-0.18	-0.36	0.41	0.41	0.25	-0.36	0.56	-0.21	-0.21	0.26	0.31	0.15	0.15	-0.01	0.3	-0.01	0.15	0.62	0.78
MFS® Limited Maturity I	0.6	0.88	-0.01	0.13	1.15	0.26	0.85	0.11	0.55	0.84	0.25	-0.93	-0.07	1.12	-0.36	0.08	0.67	0.23	0.67	0.37	-0.97	-0.23	0.07	0.37	0.68	0.07	0.38	-0.23	0.22	0.07	-0.1	-0.28	0.65	0.34	0.34	-0.28	0.65	-0.13	-0.13	0.34	0.4	0.23	0.23	0.07	0.39	0.07	0.23	0.71	0.86
MFS® MA Municipal Bond A	1.27	2.49	-2.2	-0.67	2.44	-0.4	1.62	0.12	0.64	2.46	-0.57	-3.58	0.56	2.79	-0.5	1.08	0.72	0.46	1.32	-0.5	-2.32	-0.34	0.38	1.37	1.98	0.46	0.81	-0.85	1.34	0.89	-0.42	-0.6	1.68	0.61	0.61	-0.26	0.87	-0.7	-0.53	0.54	0.8	0.09	0.7	-0.62	0.08	0.35	-0.45	1.08	1.43
MFS® MA Municipal Bond B	1.13	2.43	-2.16	-0.72	2.29	-0.37	1.56	0.07	0.59	2.4	-0.62	-3.63	0.5	2.73	-0.55	0.93	0.75	0.4	1.27	-0.55	-2.37	-0.39	0.24	1.4	1.92	0.4	0.75	-0.9	1.2	0.84	-0.39	-0.66	1.62	0.56	0.55	-0.31	0.73	-0.66	-0.58	0.39	0.74	0.12	0.65	-0.67	0.03	0.3	-0.5	1.02	1.37
MFS® MD Municipal Bond A	1.08	2.1	-1.9	-0.48	2.13	-0.22	1.41	0.03	0.63	2.25	-0.47	-3.18	0.55	2.91	-0.57	0.89	0.71	0.37	1.47	-0.57	-2.19	-0.33	0.29	1.35	1.51	0.54	0.63	-0.62	1.07	0.97	-0.23	-0.58	1.41	0.36	0.45	-0.25	0.88	-0.68	-0.51	0.45	0.8	0.1	0.63	-0.61	0.01	0.28	-0.35	1.09	1.34
MFS® MD Municipal Bond B	1.03	2.05	-1.87	-0.53	1.98	-0.19	1.27	-0.02	0.58	2.2	-0.53	-3.24	0.5	2.86	-0.63	0.83	0.74	0.31	1.33	-0.54	-2.25	-0.47	0.32	1.2	1.45	0.49	0.57	-0.59	1.01	0.83	-0.29	-0.55	1.35	0.31	0.39	-0.3	0.74	-0.64	-0.65	0.4	0.75	0.13	0.48	-0.66	-0.05	0.22	-0.31	0.94	1.37
MFS® Municipal High Income A	0.87	1.11	-1.78	0.12	1.36	0	0.98	-0.37	0.74	2.22	0.12	-1.94	0.25	2.5	0.12	1.23	0.85	1.08	1.19	-0.14	-1.47	-0.39	0.48	1.35	1.7	0.83	0.95	-0.02	1.43	1.06	0.1	-0.14	1.67	0.81	0.81	0.09	1.16	-0.38	-0.5	0.69	1.05	0.32	0.79	-0.05	0.2	0.68	0.2	0.92	1.27
MFS® Municipal High Income B	0.8	1.05	-1.84	-0.07	1.29	-0.06	1.04	-0.43	0.68	2.03	0.18	-2.01	0.18	2.43	0.06	1.16	0.79	0.89	1.25	-0.2	-1.53	-0.57	0.54	1.28	1.64	0.77	0.89	-0.08	1.37	1	0.04	-0.2	1.6	0.75	0.74	0.03	1.1	-0.44	-0.57	0.5	0.98	0.26	0.85	-0.11	0.13	0.49	0.14	0.85	1.32
MFS® Municipal High Income C	0.79	1.03	-1.86	0.04	1.27	-0.08	1.02	-0.57	0.66	2.13	0.04	-1.9	0.04	2.41	0.04	1.14	0.77	0.99	1.11	-0.22	-1.55	-0.47	0.39	1.26	1.62	0.75	0.87	-0.1	1.35	0.98	0.14	-0.34	1.58	0.73	0.72	0.01	1.2	-0.57	-0.58	0.6	0.96	0.24	0.71	-0.13	0.12	0.59	0.12	0.83	1.18
MFS® Municipal Income A	0.89	2.28	-2.43	-0.4	1.96	-0.4	1.48	-0.28	0.77	2.52	-0.4	-3.16	0.54	3.16	-0.41	1.1	0.98	0.51	1.67	-0.41	-2.02	-0.3	0.29	1.36	1.7	0.63	0.86	-0.52	1.22	0.98	-0.18	-0.52	1.45	0.51	0.51	-0.07	0.97	-0.42	-0.54	0.51	0.74	0.27	0.62	-0.42	0.04	0.39	-0.2	0.99	1.21
MFS® Municipal Income B	0.83	2.22	-2.49	-0.46	1.9	-0.46	1.41	-0.34	0.82	2.33	-0.46	-3.22	0.48	3.21	-0.59	1.04	0.92	0.57	1.49	-0.35	-2.19	-0.36	0.23	1.3	1.64	0.57	0.8	-0.59	1.15	0.91	-0.24	-0.59	1.38	0.56	0.44	-0.13	0.79	-0.48	-0.48	0.33	0.68	0.21	0.56	-0.49	-0.02	0.45	-0.37	0.92	1.27
MFS® Municipal Income C	0.94	2.09	-2.49	-0.46	1.89	-0.46	1.41	-0.34	0.82	2.33	-0.46	-3.22	0.6	3.09	-0.58	1.04	0.92	0.57	1.48	-0.35	-2.19	-0.36	0.23	1.41	1.63	0.45	0.8	-0.47	1.15	0.8	-0.24	-0.47	1.38	0.45	0.44	-0.13	0.79	-0.48	-0.48	0.33	0.8	0.21	0.56	-0.48	-0.02	0.45	-0.37	0.92	1.27
MFS® Municipal Limited Maturity A	0.77	1.27	-1.01	-0.26	1.66	-0.01	1	-0.14	0.49	1.62	-0.27	-2.15	0.49	2.02	-0.4	0.35	0.48	0.23	0.98	-0.52	-1.41	-0.41	0.11	0.75	1.01	0.24	0.37	-0.39	0.5	0.12	-0.13	-0.38	0.64	0.25	0.25	-0.13	0.38	0	-0.13	0.13	0.39	0.26	0.26	-0.26	0	0.39	-0.26	0.66	1.04
MFS® Municipal Limited Maturity B	0.71	1.21	-1.07	-0.33	1.59	-0.07	0.94	-0.2	0.43	1.55	-0.32	-2.21	0.42	1.95	-0.59	0.41	0.29	0.29	0.92	-0.59	-1.47	-0.47	-0.09	0.69	1.07	0.18	0.31	-0.45	0.44	0.06	-0.33	-0.45	0.7	0.08	0.32	-0.2	0.32	-0.06	-0.32	0.19	0.33	0.2	0.2	-0.45	0.07	0.33	-0.33	0.59	0.85
MFS® Municipal Limited Maturity C	0.7	1.2	-1.08	-0.33	1.59	-0.08	0.93	-0.21	0.42	1.55	-0.34	-2.22	0.42	1.95	-0.47	0.28	0.41	0.16	0.91	-0.59	-1.48	-0.48	0.03	0.68	0.93	0.17	0.3	-0.46	0.43	0.05	-0.2	-0.46	0.7	0.05	0.31	-0.2	0.31	-0.2	-0.2	0.06	0.45	0.06	0.19	-0.33	0.06	0.19	-0.33	0.72	0.84
MFS® NC Municipal Bond A	1.38	2.19	-1.88	-0.53	2.21	-0.36	1.69	-0.2	0.61	2.4	-0.36	-3.5	0.79	2.7	-0.62	0.95	0.77	0.44	1.33	-0.46	-1.92	-0.47	0.29	1.38	1.61	0.44	0.77	-0.79	1.03	0.94	-0.38	-0.71	1.44	0.76	0.51	-0.39	0.84	-0.64	-0.48	0.41	0.86	0.19	0.6	-0.65	-0.07	0.36	-0.41	1.04	1.45
MFS® NC Municipal Bond B	1.33	2.13	-1.94	-0.58	2.08	-0.34	1.56	-0.17	0.56	2.35	-0.42	-3.56	0.65	2.73	-0.67	0.81	0.72	0.38	1.36	-0.51	-2.06	-0.44	0.23	1.24	1.56	0.39	0.72	-0.84	1.06	0.8	-0.43	-0.69	1.39	0.63	0.46	-0.37	0.71	-0.7	-0.54	0.36	0.81	0.13	0.55	-0.71	-0.12	0.3	-0.46	0.99	1.4
MFS® NC Municipal Bond C	1.25	2.22	-2.02	-0.58	2.16	-0.34	1.56	-0.17	0.56	2.27	-0.34	-3.56	0.65	2.73	-0.67	0.81	0.72	0.38	1.36	-0.51	-2.06	-0.44	0.23	1.32	1.56	0.39	0.72	-0.84	0.97	0.89	-0.43	-0.77	1.39	0.71	0.46	-0.45	0.79	-0.69	-0.54	0.36	0.8	0.13	0.55	-0.7	-0.12	0.3	-0.46	0.99	1.4
MFS® NY Municipal Bond A	1.28	2.4	-1.94	-0.67	2.43	-0.57	1.7	-0.06	0.73	2.63	-0.65	-3.75	0.74	2.69	-0.41	1.07	0.72	0.37	1.41	-0.58	-2.24	-0.33	0.2	1.37	1.89	0.64	0.81	-0.94	1.25	0.89	-0.34	-0.7	1.51	0.7	0.53	-0.43	0.97	-0.69	-0.61	0.39	0.81	0.18	0.63	-0.71	0	0.37	-0.36	1.09	1.44
MFS® NY Municipal Bond B	1.22	2.35	-2.01	-0.73	2.37	-0.64	1.64	-0.21	0.75	2.49	-0.63	-3.82	0.59	2.73	-0.48	0.93	0.74	0.3	1.35	-0.74	-2.22	-0.4	0.14	1.31	1.83	0.57	0.74	-1.01	1.1	0.83	-0.4	-0.67	1.45	0.56	0.47	-0.41	0.91	-0.85	-0.59	0.24	0.75	0.21	0.48	-0.77	-0.06	0.3	-0.42	1.03	1.38
MFS® Research A	0.34	-9.26	6.45	4.37	-4.52	-2.69	-2.11	1.71	7.81	5.28	0.71	1.53	1.57	-1.55	4.78	0.9	4.76	3.49	2.27	-2.11	-1.88	0.67	2.57	-4.3	0.57	1.47	3.23	4.75	4.25	-1.24	1.66	-1.92	-3.88	3.98	2.27	5.12	-0.98	0.33	-1.18	2.39	1.17	2.63	-0.9	1.68	1.52	-5.23	-0.09	-0.46	1.77
MFS® Research B	0.29	-9.34	6.42	4.32	-4.57	-2.77	-2.15	1.65	7.73	5.24	0.68	1.49	1.54	-1.64	4.75	0.83	4.69	3.45	2.22	-2.17	-1.93	0.66	2.49	-4.39	0.54	1.38	3.2	4.71	4.17	-1.26	1.6	-2	-3.91	3.9	2.2	5.04	-1	0.25	-1.21	2.35	1.05	2.61	-0.96	1.65	1.43	-5.27	-0.15	-0.5	1.7
MFS® Research C	0.22	-9.27	6.33	4.32	-4.57	-2.69	-2.15	1.57	7.81	5.24	0.61	1.49	1.54	-1.64	4.75	0.89	4.67	3.45	2.22	-2.17	-1.93	0.6	2.55	-4.39	0.54	1.38	3.2	4.71	4.17	-1.26	1.6	-1.99	-3.91	3.9	2.2	5.04	-1	0.25	-1.21	2.34	1.1	2.56	-0.96	1.65	1.43	-5.27	-0.15	-0.5	1.7
MFS® Research I	0.34	-9.25	6.5	4.44	-4.52	-2.64	-2.07	1.68	7.82	5.39	0.69	1.57	1.6	-1.52	4.81	0.94	4.79	3.49	2.34	-2.12	-1.84	0.72	2.63	-4.33	0.61	1.5	3.23	4.82	4.27	-1.17	1.68	-1.89	-3.86	4.01	2.27	5.12	-0.92	0.37	-1.16	2.43	1.15	2.68	-0.88	1.74	1.53	-5.18	-0.09	-0.41	1.78
MFS® SC Municipal Bond A	1.05	2.24	-1.66	-0.41	2.1	-0.17	1.27	-0.09	0.71	2.3	-0.25	-3.16	0.63	2.58	-0.5	0.94	0.78	0.45	1.32	-0.5	-2.17	-0.44	0.22	1.29	1.68	0.45	0.78	-0.67	1.18	1.01	-0.27	-0.52	1.42	0.84	0.52	-0.44	0.92	-0.76	-0.52	0.37	0.85	0.04	0.76	-0.55	-0.07	0.27	-0.39	1.1	1.33
MFS® SC Municipal Bond B	0.99	2.19	-1.71	-0.38	1.97	-0.22	1.22	-0.14	0.66	2.25	-0.3	-3.14	0.58	2.44	-0.55	0.89	0.72	0.39	1.35	-0.63	-2.23	-0.49	0.25	1.15	1.63	0.4	0.8	-0.8	1.13	0.96	-0.32	-0.49	1.28	0.79	0.46	-0.49	0.87	-0.81	-0.58	0.39	0.72	-0.01	0.71	-0.6	-0.12	0.29	-0.53	1.04	1.28
MFS® Strategic Income A	2	0.85	0.35	1.31	1.78	0.5	1.76	0.81	2.67	2.01	0.64	-2.63	1.12	2.64	0.49	0.79	2.28	0.64	0.49	0.64	-1.55	-0.83	0.97	1.13	2.17	0.96	1.55	0.81	1.1	0.09	0.65	-1.95	0.21	1.1	0.94	0.48	0.63	-0.67	-0.68	0.51	0.81	0.64	0.49	-0.4	0.35	0.05	-0.41	1.11	1.41
MFS® Strategic Income B	1.97	0.64	0.46	1.11	1.75	0.45	1.72	0.76	2.64	1.97	0.44	-2.58	1.07	2.61	0.44	0.74	2.09	0.73	0.44	0.59	-1.62	-0.9	0.93	1.08	1.98	1.06	1.51	0.76	0.9	0.03	0.6	-2.03	0.3	1.05	0.89	0.43	0.58	-0.74	-0.9	0.61	0.76	0.59	0.44	-0.47	0.29	-0.01	-0.47	1.06	1.36
MFS® Strategic Income C	1.98	0.81	0.3	1.28	1.75	0.29	1.72	0.92	2.65	1.83	0.59	-2.74	1.08	2.62	0.44	0.74	2.1	0.73	0.44	0.59	-1.63	-0.91	0.93	1.08	1.99	1.06	1.51	0.76	0.91	0.03	0.6	-2.04	0.3	1.05	0.89	0.43	0.58	-0.74	-0.91	0.61	0.76	0.59	0.44	-0.47	0.29	-0.02	-0.48	1.06	1.37
MFS® Strategic Income I	2.03	0.88	0.38	1.34	1.81	0.37	1.95	0.84	2.7	2.04	0.67	-2.75	1.3	2.67	0.52	0.82	2.16	0.81	0.52	0.67	-1.52	-0.8	1	1.16	2.04	1.13	1.58	0.84	1.13	-0.03	0.68	-1.92	0.38	1.12	0.96	0.51	0.66	-0.64	-0.8	0.69	0.84	0.67	0.52	-0.37	0.38	0.08	-0.38	1.14	1.43
MFS® TN Municipal Bond A	1.13	2.04	-1.53	-0.36	1.87	-0.27	1.38	-0.1	0.82	2.27	-0.55	-3.09	0.63	2.59	-0.48	0.71	0.8	0.34	1.26	-0.49	-2.04	-0.22	0.34	1.19	1.74	0.52	0.8	-0.78	1.09	0.81	-0.3	-0.58	1.37	0.71	0.52	-0.3	0.8	-0.67	-0.49	0.43	0.63	0.16	0.54	-0.59	-0.03	0.26	-0.22	0.93	1.29
MFS® TN Municipal Bond B	1.07	1.99	-1.59	-0.41	1.91	-0.33	1.32	-0.24	0.85	2.13	-0.61	-3.15	0.58	2.54	-0.53	0.75	0.75	0.2	1.29	-0.63	-2.1	-0.28	0.29	1.14	1.69	0.47	0.74	-0.84	1.04	0.75	-0.26	-0.73	1.32	0.66	0.56	-0.45	0.75	-0.63	-0.64	0.38	0.67	0.01	0.48	-0.55	-0.18	0.2	-0.27	0.97	1.14
MFS® Total Return A	1.31	-4.66	2.69	3.69	-1.74	-1.63	-0.81	-0.12	4.94	4.42	0.58	-0.73	1.49	0.43	2.19	0.76	4.42	1.46	1.77	-0.84	-1.62	-0.13	1.93	-1.1	1.54	1.06	1.46	2.84	2.58	-0.98	1.04	-0.79	-0.88	1.74	0.89	1.64	0.01	-0.12	-1.42	1.6	0.59	1.76	0.2	0.39	1.22	-1.7	-0.06	1.11	1.42
MFS® Total Return B	1.25	-4.71	2.64	3.63	-1.87	-1.61	-0.87	-0.26	4.97	4.36	0.53	-0.85	1.51	0.32	2.21	0.71	4.29	1.4	1.71	-0.89	-1.61	-0.18	1.81	-1.09	1.48	0.94	1.46	2.72	2.57	-1.03	0.98	-0.91	-0.87	1.68	0.77	1.64	-0.11	-0.17	-1.41	1.48	0.6	1.71	0.14	0.34	1.17	-1.82	-0.05	0.99	1.43
MFS® Total Return C	1.25	-4.77	2.71	3.62	-1.86	-1.6	-0.86	-0.25	4.95	4.35	0.53	-0.78	1.43	0.39	2.13	0.71	4.35	1.4	1.71	-0.89	-1.67	-0.18	1.88	-1.15	1.48	1	1.46	2.71	2.56	-1.02	0.98	-0.9	-0.87	1.68	0.77	1.64	-0.11	-0.17	-1.41	1.48	0.6	1.7	0.14	0.34	1.16	-1.81	-0.05	0.98	1.42
MFS® Total Return I	1.26	-4.63	2.8	3.72	-1.79	-1.52	-0.78	-0.17	4.98	4.52	0.61	-0.77	1.59	0.38	2.3	0.79	4.38	1.55	1.73	-0.81	-1.53	-0.1	1.9	-1.01	1.57	1.02	1.55	2.8	2.67	-0.95	1.07	-0.82	-0.79	1.77	0.86	1.73	0.04	-0.09	-1.39	1.63	0.63	1.79	0.23	0.42	1.25	-1.74	0.04	1.13	1.45
MFS® Utilities A	5.07	-7.66	3.71	4.4	1.24	0.47	-2.17	2.54	8.99	7.41	2.66	-2.59	1.46	1.84	2.2	2.18	6.8	3.61	1.58	-0.44	-1.67	0.45	2.38	-0.22	3.11	3.27	4.53	5.06	5.06	-0.27	2.56	-1.16	-0.54	3.15	4.47	3.69	1.93	4.07	-4.73	0.87	1.99	4.76	-0.21	-1.2	3.09	0.24	1.59	3.62	2.97
MFS® Utilities B	4.85	-7.59	3.66	4.36	1.02	0.41	-2.09	2.32	9.13	7.23	2.6	-2.66	1.41	1.78	2.14	2.26	6.56	3.68	1.4	-0.51	-1.63	0.28	2.32	-0.29	3.06	3.22	4.48	5.01	5.01	-0.43	2.6	-1.31	-0.61	3.1	4.43	3.64	1.88	3.94	-4.73	0.73	2.01	4.71	-0.27	-1.26	2.95	0.25	1.46	3.58	2.92
MFS® Utilities C	4.85	-7.58	3.48	4.52	1.02	0.41	-2.24	2.48	8.96	7.37	2.6	-2.66	1.41	1.78	2.01	2.26	6.68	3.68	1.4	-0.51	-1.74	0.39	2.32	-0.28	3.06	3.21	4.48	5.01	5.01	-0.34	2.5	-1.22	-0.7	3.1	4.42	3.64	1.88	4.01	-4.8	0.81	1.93	4.7	-0.27	-1.26	3.03	0.18	1.53	3.5	2.99
MFS® Utilities I	5.08	-7.62	3.72	4.42	1.26	0.49	-2.15	2.56	9	7.42	2.81	-2.69	1.48	1.86	2.21	2.33	6.7	3.75	1.48	-0.42	-1.54	0.36	2.4	-0.2	3.24	3.28	4.54	5.07	5.07	-0.25	2.57	-1.14	-0.52	3.17	4.4	3.8	1.95	4.08	-4.7	0.81	2.09	4.77	-0.19	-1.17	3.1	0.33	1.54	3.64	2.99
MFS® VA Municipal Bond A	1.08	2.02	-1.84	-0.4	2.05	-0.22	1.42	-0.05	0.9	2.26	-0.3	-3.1	0.65	2.57	-0.48	1.07	0.63	0.63	1.23	-0.39	-1.93	-0.4	0.3	1.36	1.69	0.47	0.81	-0.73	1.16	0.9	-0.3	-0.48	1.42	0.71	0.54	-0.32	0.88	-0.66	-0.59	0.45	0.79	0.18	0.62	-0.6	0.01	0.36	-0.34	0.98	1.24
MFS® VA Municipal Bond B	1.02	2.06	-1.97	-0.45	2	-0.28	1.37	-0.11	0.84	2.21	-0.36	-3.07	0.51	2.52	-0.53	1.02	0.58	0.58	1.18	-0.44	-1.98	-0.45	0.25	1.3	1.64	0.42	0.76	-0.79	1.11	0.84	-0.27	-0.62	1.36	0.66	0.48	-0.37	0.83	-0.72	-0.65	0.39	0.74	0.13	0.56	-0.65	-0.05	0.31	-0.4	0.93	1.18
MFS® VA Municipal Bond C	0.94	2.05	-1.89	-0.45	1.99	-0.28	1.37	-0.11	0.76	2.3	-0.36	-3.15	0.51	2.52	-0.45	0.93	0.67	0.58	1.17	-0.53	-1.9	-0.45	0.25	1.3	1.64	0.33	0.84	-0.79	1.02	0.93	-0.36	-0.54	1.36	0.66	0.48	-0.37	0.74	-0.72	-0.56	0.39	0.74	0.04	0.56	-0.57	-0.13	0.31	-0.31	0.93	1.18
MFS® WV Municipal Bond A	0.91	2.19	-1.62	-0.46	2.04	-0.2	1.42	-0.12	0.64	2.5	-0.46	-3.75	0.62	2.97	-0.5	0.87	0.86	0.44	1.54	-0.83	-2.36	-0.25	0.27	1.41	1.75	0.36	0.87	-0.92	1.31	0.87	-0.24	-0.76	1.3	0.6	0.43	-0.26	0.77	-0.68	-0.52	0.43	0.87	0.17	0.69	-0.61	-0.09	0.35	-0.44	1.05	1.48
MFS® WV Municipal Bond B	0.86	2.05	-1.59	-0.51	1.99	-0.34	1.36	-0.17	0.67	2.45	-0.6	-3.73	0.57	2.92	-0.63	0.9	0.81	0.38	1.4	-0.8	-2.42	-0.39	0.22	1.36	1.7	0.31	0.82	-0.97	1.26	0.82	-0.29	-0.73	1.25	0.46	0.46	-0.4	0.72	-0.65	-0.66	0.38	0.81	0.11	0.72	-0.75	-0.06	0.2	-0.5	1.09	1.43
Midas	10.53	6.57	-10.98	0	10.53	-0.65	-7.89	-7.86	-1.55	10.53	3.45	5.33	10.53	3.93	10.27	8.82	-0.9	-10	2.53	9.85	-10.98	6.43	-0.55	-2.76	5.68	10.53	2.43	5.21	-3.6	-8.88	8.21	-4.27	-9.9	0.55	8.2	-0.51	6.6	10.53	-4.78	9.21	10.53	10.53	-2.29	10.23	10.53	-4.84	-1.94	-0.49	5.21
Midas Magic	0.93	-4.76	4.76	5.39	-5.7	-8.44	-7.02	4.55	4.7	2.91	-0.57	2.92	0.32	0.79	0.7	1.63	3.28	5.98	5.02	-1.53	-2.56	-0.76	0.91	-3.8	1.79	0.07	-1.69	3.01	4.24	-3.81	-0.69	-0.98	-0.56	1.63	0.28	2.16	-3.48	-0.78	-1.35	3.39	3.28	1.15	-2.67	1.99	1.35	-1.73	0.88	-3.22	3.88
Mondrian International Equity	1.7	-10.44	4.98	3.31	-2.43	-2.33	-2.48	-1.27	9.93	7.27	3.9	2.55	0.37	1.24	6.19	3.39	7.46	0.87	1.79	-0.61	-1.83	0.62	2.91	-0.84	0.18	3.15	3.52	5.27	4.48	-1.93	5.06	-1.98	-2.12	0.26	1.84	2.9	2.96	2.93	-2.99	1.56	4.05	5.25	0.88	1.88	5.93	-3.35	0.57	2.14	3.29
Monetta	-0.12	-2.49	3.83	6.27	-8.8	-3.43	-0.92	-2.12	7.05	9.87	1.15	4.78	2.39	-4.56	10.53	4.2	-1.54	2.05	0.1	-2.87	-5.6	0.1	0.52	-3.31	0.32	2.88	-0.31	5.1	3	-2.5	3.36	-1.91	-2.63	3.6	6.56	4.08	-0.35	2.45	-2.13	4.27	0.17	6.17	-1.65	3.12	2.25	-5.76	0.32	-4.09	-0.08
Morgan Stanley European Equity A	-0.75	-10.98	9	4.26	-3.75	-5.37	-4.12	-1.72	10.53	5.27	0.9	1.22	0.72	0.72	5.3	4.81	6.86	1.15	2.61	-4.1	-1.7	0.55	1.17	-4.35	-0.78	3.51	3.67	6.8	3.89	-2.12	4.51	-2.6	-2.61	-0.81	1.01	4.11	1.97	1.47	-1.68	1.47	3.63	6.3	0.05	2.99	5.28	-3.2	-0.36	1.07	4.09
Morgan Stanley European Equity B	-0.86	-10.98	8.91	4.23	-3.8	-5.47	-4.17	-1.68	10.53	5.11	0.77	1.27	0.67	0.75	5.35	4.77	6.9	1.19	2.56	-3.98	-1.69	0.57	1.07	-4.29	-0.73	3.48	3.72	6.76	3.97	-2.13	4.55	-2.63	-2.58	-0.84	1.04	4.13	1.98	1.52	-1.67	1.46	3.66	6.33	0.06	2.98	5.25	-3.15	-0.37	1.11	4.07
Morgan Stanley European Equity I	-0.73	-10.98	9.03	4.31	-3.73	-5.39	-4.09	-1.67	10.53	5.2	0.88	1.26	0.7	0.77	5.3	4.89	6.87	1.18	2.6	-4.05	-1.72	0.6	1.13	-4.36	-0.69	3.54	3.69	6.8	3.97	-2.18	4.57	-2.59	-2.6	-0.85	1.1	4.11	1.97	1.54	-1.68	1.48	3.66	6.34	0.05	3	5.28	-3.15	-0.35	1.09	4.11
Morgan Stanley European Equity L	-0.86	-10.98	8.92	4.23	-3.89	-5.39	-4.18	-1.78	10.53	5.21	0.77	1.19	0.67	0.67	5.2	4.79	6.74	1.12	2.5	-4.13	-1.77	0.5	1.07	-4.46	-0.82	3.51	3.61	6.69	3.85	-2.2	4.5	-2.71	-2.72	-0.85	0.98	4.03	1.87	1.41	-1.69	1.35	3.58	6.24	0	2.94	5.17	-3.28	-0.37	1.01	4
Morgan Stanley Global Fixed Inc Opps A	1.59	1.06	-0.61	0.72	3.25	1.5	1.06	0.15	1.26	1.41	0.8	-1.57	0.98	2.57	0.81	1.1	1.98	0.76	0.13	0.83	-1.75	-0.66	0.8	0.98	1.95	0.81	1.44	0.8	1.3	0.33	0.64	-1.82	0.17	1.3	1.3	0.49	0.81	-0.47	-0.95	0.5	1.02	0.67	0.83	-0.32	0.17	-0.49	0.01	1.19	1.18
Morgan Stanley Global Fixed Inc Opps B	1.37	1.18	-0.66	0.67	3.19	1.28	1.01	0.21	1.21	1.36	0.75	-1.62	0.93	2.53	0.75	1.06	1.76	0.87	0.08	0.71	-1.79	-0.7	0.75	0.93	1.9	0.76	1.39	0.74	1.24	0.28	0.43	-1.78	0.12	1.26	1.25	0.44	0.76	-0.68	-0.84	0.45	0.96	0.62	0.78	-0.37	0.12	-0.54	-0.21	1.31	1.13
Morgan Stanley Global Fixed Inc Opps I	1.44	1.25	-0.59	0.74	3.26	1.35	1.08	0.28	1.28	1.43	0.82	-1.55	1	2.58	0.84	1.12	2	0.78	0.14	0.79	-1.72	-0.64	0.82	1	1.97	0.82	1.45	0.97	1.16	0.35	0.66	-1.86	0.35	1.32	1.15	0.67	0.67	-0.45	-0.93	0.52	1.03	0.69	0.85	-0.3	0.36	-0.63	0.03	1.38	1.2
Morgan Stanley Global Fixed Inc Opps L	1.54	1.01	-0.66	0.67	3.2	1.28	1.02	0.21	1.21	1.36	0.75	-1.62	0.93	2.53	0.75	1.06	1.92	0.71	0.08	0.71	-1.8	-0.7	0.75	0.93	1.9	0.76	1.39	0.74	1.25	0.28	0.43	-1.78	0.12	1.25	1.25	0.44	0.76	-0.68	-0.84	0.45	0.97	0.62	0.79	-0.37	0.13	-0.54	-0.21	1.31	1.13
Morgan Stanley Inst Active Intl Allc A	-0.5	-9.07	3.88	2.93	-2.06	-4.45	-1.98	-1.59	7.47	5.45	2.33	1.58	2.86	2.66	5.54	1.68	8.2	0.93	1.94	0.5	-2.59	-0.2	2.66	-3.74	0.52	2.28	3.04	6.19	4.07	-2.07	3.85	-2.74	-2	-0.28	1.39	2.85	3.77	4.15	-2.24	2.29	5.24	6.57	-0.89	3.45	4.92	-5.11	-0.15	1.17	2.66
Morgan Stanley Inst Active Intl Allc I	-0.38	-9.06	3.93	2.97	-2.07	-4.38	-2.01	-1.46	7.42	5.52	2.36	1.6	2.77	2.82	5.61	1.69	8.19	0.94	1.96	0.61	-2.62	-0.21	2.7	-3.69	0.53	2.2	3.18	6.17	4.12	-2.1	3.91	-2.78	-1.94	-0.28	1.51	2.89	3.73	4.12	-2.19	2.33	5.18	6.68	-0.9	3.5	4.93	-5.12	-0.07	1.18	2.63
Morgan Stanley Inst Core PlsFxdInc A	1.03	0.51	-0.38	0.95	1.31	0.69	0.86	-0.17	1.17	0.68	0	-1.08	0.44	1.39	-0.26	0.6	0.92	0.69	0.77	0.34	-1.16	-0.26	0.52	0.67	1.31	0.34	0.63	-0.34	0.79	0.61	0	-0.34	1.07	1.12	0.77	-0.14	1.03	-0.77	-0.24	0.26	1.12	-0.17	0.35	-0.78	-0.33	0.18	0.53	0.97	1.15
Morgan Stanley Inst Core PlsFxdInc Instl	1.12	0.51	-0.38	0.95	1.38	0.69	0.86	-0.17	1.21	0.68	0.09	-1.12	0.52	1.39	-0.22	0.6	0.99	0.69	0.77	0.34	-1.11	-0.26	0.52	0.65	1.39	0.34	0.6	-0.26	0.86	0.52	0.09	-0.34	1.13	1.12	0.77	-0.08	1.03	-0.68	-0.26	0.26	1.18	-0.17	0.35	-0.7	-0.35	0.27	0.53	0.94	1.15
Morgan Stanley Inst Corporate Bond I	1.06	0.7	-0.35	0.44	1.35	0.62	0.79	-0.26	1.01	0.78	-0.09	-1.31	0.44	1.5	-0.48	0.53	0.92	0.79	0.78	0.35	-1.34	-0.26	0.62	0.57	1.58	0.26	0.65	-0.43	0.92	0.71	-0.09	-0.26	1.29	0.88	0.7	-0.48	1.23	-0.78	-0.31	0.27	1.19	-0.27	0.36	-0.89	-0.41	0.27	0.46	0.97	1.09
Morgan Stanley Inst Growth A	-0.15	-9.61	9.52	4.15	-7.22	-2.59	-1.08	3.45	6.99	3.95	1.1	2.32	1.84	-1.8	5.8	0.33	3.62	1.86	0.32	-1.45	-1.79	2.47	1.02	-6.66	-0.4	2.57	1.71	4.47	3.59	-3.96	0.19	-1.68	-2.85	7.38	1.34	5.8	-1.42	2.59	1.18	6.94	-0.31	3.02	-3.34	0.89	0.93	-5.85	1.53	-4.78	2.31
Morgan Stanley Inst Growth I	-0.15	-9.63	9.56	4.17	-7.2	-2.56	-1.07	3.49	6.98	3.98	1.15	2.36	1.81	-1.78	5.85	0.33	3.59	1.91	0.31	-1.43	-1.77	2.57	1	-6.63	-0.46	2.67	1.69	4.53	3.61	-3.91	0.18	-1.72	-2.82	7.47	1.38	5.78	-1.4	2.61	1.16	7	-0.28	3.03	-3.34	0.93	0.92	-5.82	1.56	-4.76	2.33
Morgan Stanley Inst International Eq A	1.05	-8.8	4.57	3.08	-1.33	-5.09	-2.9	-1.57	8.95	5.5	2.7	1.28	2.41	3.53	4.07	3.16	7.22	2.64	2.62	-0.25	-1.76	0	2.35	-3.3	0	2.01	3.85	6	4.32	-1.97	4.16	-1.83	-1.34	-1.07	0.54	2.29	2.29	1.82	-2.88	0.66	3.66	4.9	-0.52	2.75	4.67	-3.13	-0.55	1.42	2.8
Morgan Stanley Inst International Eq I	1.11	-8.75	4.55	3.13	-1.3	-5.07	-2.88	-1.56	8.97	5.54	2.69	1.34	2.46	3.51	4.1	3.14	7.31	2.62	2.61	-0.15	-1.75	0	2.39	-3.27	0	2.05	3.82	6.05	4.35	-1.95	4.13	-1.77	-1.33	-1.01	0.54	2.27	2.32	1.9	-2.9	0.7	3.69	4.92	-0.52	2.78	4.72	-3.11	-0.54	1.45	2.82
Morgan Stanley Inst Mid Cap Growth A	-2.17	-5.91	6.89	4.57	-7.42	-0.76	-0.76	2.91	6.07	8.78	1.73	4.32	5.77	-2.83	9.25	1.69	0.36	2.67	1.96	0.74	-1.41	1.65	2.52	-5.42	-0.87	5.72	3.37	5.34	4.05	-1.95	0.79	-1.23	-4.14	6.66	3.32	6.94	-1.1	2.59	-1.13	6.21	0.5	6.31	-1.28	3.89	0.87	-6.38	0.6	-5.58	0.51
Morgan Stanley Inst Mid Cap Growth I	-2.21	-5.9	6.95	4.57	-7.29	-0.75	-0.83	2.94	6.13	8.78	1.77	4.31	5.8	-2.84	9.27	1.72	0.41	2.73	1.92	0.78	-1.38	1.68	2.53	-5.41	-0.85	5.77	3.4	5.33	4.12	-1.9	0.78	-1.2	-4.14	6.71	3.34	6.96	-1.08	2.62	-1.1	6.23	0.53	6.32	-1.25	3.91	0.88	-6.36	0.62	-5.55	0.49
Morgan Stanley Inst Short Dur Inc I	0.23	0.52	0.33	0	0.65	0.19	0.33	0.19	0.23	0	0.14	0.05	0.14	0.38	-0.09	0.14	0.46	0.19	0.38	0.09	-0.42	-0.14	-0.05	0.33	0.62	-0.05	0.24	-0.24	0.18	0	-0.05	-0.05	0.53	0.34	0.24	-0.14	0.63	-0.24	0	0.29	0.41	0.29	0.19	0.29	0.39	0.12	0.22	0.54	0.54
Morgan Stanley Inst Small Co Gr A	-0.41	-7.06	5.55	7.47	-6.56	-2.62	-2.55	1.45	8.58	9.22	3.14	4.21	6.62	-1.68	8.78	3.15	-0.38	3.54	0.28	0.65	-1.92	1.87	3.58	-6.91	-3.04	7.36	3.29	6.11	3.44	-1.83	3.05	-2.96	-4.41	7.18	4.55	5.22	-2.26	0.23	-1.62	5.87	0.39	6.9	0.46	4.69	0.29	-7.2	-1.79	-6.86	2.05
Morgan Stanley Inst Small Co Gr I	-0.39	-7.1	5.66	7.36	-6.48	-2.53	-2.6	1.54	8.58	9.3	3.15	4.18	6.62	-1.73	8.9	3.23	-0.46	3.61	0.36	0.62	-1.95	1.89	3.63	-6.92	-3.03	7.38	3.35	6.14	3.47	-1.76	3.01	-2.92	-4.4	7.24	4.53	5.25	-2.24	0.3	-1.7	6.01	0.3	7.07	0.44	4.69	0.34	-7.22	-1.78	-6.85	2.12
Morgan Stanley Mortgage Securities A	1.55	1.53	-0.44	-0.45	1.58	-0.03	0.38	-0.08	0.43	-0.71	0.19	-1.03	0.65	1.06	-0.27	0.54	0.71	0.61	0.52	0.22	-1.1	-0.31	0.77	0.71	1.34	0.11	0.53	-0.04	0.43	0.29	-0.3	-0.04	0.89	0.7	0.36	-0.4	0.68	-0.32	-0.51	0.26	0.7	0.19	0.37	-0.83	-0.07	-0.11	0.09	1	0.99
Morgan Stanley Mortgage Securities B	1.52	1.39	-0.4	-0.51	1.55	-0.08	0.23	-0.03	0.34	-0.89	0.13	-1.11	0.59	1.03	-0.33	0.5	0.67	0.57	0.48	0.05	-1.18	-0.32	0.7	0.67	1.19	0.06	0.6	-0.21	0.38	0.35	-0.36	-0.17	0.85	0.65	0.31	-0.46	0.63	-0.38	-0.58	0.21	0.66	0.13	0.32	-0.79	-0.12	-0.18	-0.08	1.08	0.84
Morgan Stanley Mortgage Securities I	1.48	1.47	-0.33	-0.34	1.52	-0.01	0.4	0.04	0.3	-0.71	0.21	-0.93	0.56	1.09	-0.26	0.57	0.74	0.64	0.54	0.24	-1.23	-0.26	0.78	0.74	1.38	0.12	0.56	-0.03	0.45	0.31	-0.3	-0.09	1.03	0.62	0.38	-0.29	0.71	-0.42	-0.51	0.28	0.84	0.09	0.39	-0.72	-0.06	-0.1	0.11	1.04	1.02
Morgan Stanley Mortgage Securities L	1.51	1.38	-0.39	-0.5	1.54	-0.08	0.23	-0.03	0.34	-0.88	0.14	-1.1	0.6	1.01	-0.33	0.5	0.66	0.56	0.47	0.16	-1.28	-0.32	0.7	0.67	1.29	-0.05	0.6	-0.1	0.38	0.24	-0.36	-0.08	0.96	0.54	0.31	-0.46	0.74	-0.48	-0.57	0.21	0.66	0.13	0.33	-0.76	-0.12	-0.17	-0.07	0.96	0.95
Morgan Stanley US Government Secs A	1.59	1.75	-0.63	-0.34	1.63	-0.09	1.05	-0.21	0.37	1.37	-0.32	-2.8	0.48	1.82	-0.91	0.26	0.53	0.61	0.71	0.65	-2.16	-0.23	0.6	0.78	1.57	0.32	0.68	-0.81	0.7	0.76	-0.42	-0.22	1.45	1.02	0.44	-0.66	1.13	-0.89	-0.56	0.43	0.98	-0.22	0.31	-0.98	-0.57	0.16	0.36	0.93	1.27
Morgan Stanley US Government Secs B	1.56	1.73	-0.67	-0.39	1.62	-0.1	1.06	-0.19	0.3	1.35	-0.32	-2.79	0.48	1.86	-0.89	0.15	0.65	0.51	0.84	0.55	-2.17	-0.22	0.72	0.68	1.68	0.31	0.6	-0.8	0.81	0.77	-0.4	-0.21	1.34	0.98	0.43	-0.63	1.15	-0.88	-0.54	0.45	0.99	-0.2	0.33	-0.97	-0.55	0.19	0.38	0.96	1.29
Morgan Stanley US Government Secs I	1.61	1.77	-0.6	-0.32	1.65	-0.07	1.07	-0.29	0.44	1.39	-0.3	-2.78	0.5	1.84	-0.89	0.17	0.66	0.52	0.73	0.67	-2.16	-0.22	0.72	0.69	1.7	0.34	0.59	-0.79	0.83	0.78	-0.4	-0.21	1.35	1.15	0.46	-0.75	1.15	-0.76	-0.65	0.45	1	-0.09	0.21	-0.85	-0.55	0.18	0.38	0.95	1.17
Morgan Stanley US Government Secs L	1.64	1.59	-0.66	-0.27	1.47	-0.03	1.01	-0.35	0.27	1.42	-0.36	-2.92	0.44	1.77	-0.94	0.22	0.48	0.57	0.67	0.49	-2.09	-0.38	0.65	0.62	1.62	0.28	0.63	-0.84	0.65	0.72	-0.45	-0.25	1.41	0.97	0.4	-0.69	1.07	-0.92	-0.59	0.27	0.93	-0.15	0.27	-1.01	-0.6	0.11	0.32	0.88	1.22
Muhlenkamp	2.62	-10.83	5.42	8.14	-5.63	-2.31	-2.74	0.1	10.53	10.53	1.07	-0.92	5.18	0.92	9.95	2.31	3.22	2.17	3.13	0.19	-4.3	0.83	3.85	-2.92	0.05	4.6	1.05	7.63	6.52	-0.94	3.08	-4.59	-2.98	5.52	3.72	5.67	-2.95	1.22	-4.4	3.59	1.45	4.09	-3.09	0.95	1.67	-6.31	-0.76	-1.03	0.22
Nationwide A	0.9	-10.98	8.66	5.78	-5.81	-2.67	-1.03	0.23	8.45	5.56	1.42	1.25	1.95	-1.18	5.98	1.16	3.36	2.01	2.18	-1.97	-3.16	1.18	1.95	-3.95	-0.7	1.74	1.61	5.17	3.47	-1.62	2.44	-1.39	-3.5	3.78	0.6	4.11	-0.8	1.27	-1.83	3.92	0.23	2.95	-0.1	1.6	1.36	-3.69	0.26	-0.62	1.93
Nationwide Bailard Intl Eqs M	-0.73	-8.87	4.05	4.16	-2.26	-2.56	-1.58	-1.32	8.67	6.98	3.5	1.35	2.89	3.46	5.64	1.78	8.92	1.62	2.48	0.52	-3.61	-1.07	2.52	-2.81	1.27	3.39	2.42	7.59	4.32	-1.21	5.98	-3.47	-2.85	0.46	2.76	3.89	2.73	5.6	-3.05	3.42	5.35	8.13	-0.73	4.03	5.52	-5.45	-0.94	1.19	2.46
Nationwide Bond A	1.71	2.01	-1.55	0.09	2.54	-0.21	1.75	-0.01	1.22	2.78	0.49	-4.23	0.52	3.34	-0.76	0.16	1.01	1.11	1.09	0.89	-2.67	-0.46	0.37	0.89	1.73	0.45	0.76	-0.79	1.19	0.77	-0.39	-0.48	1.17	0.96	0.74	-0.89	1.28	-1	-0.68	0.47	0.88	-0.06	0.55	-1.08	-0.36	-0.14	0.29	1.26	1.58
Nationwide Bond Institutional Service	1.73	2.03	-1.53	0.22	2.45	-0.09	1.66	0.12	1.14	2.9	0.51	-4.2	0.54	3.36	-0.84	0.29	1.03	1.13	1.11	0.91	-2.74	-0.44	0.39	0.92	1.75	0.47	0.88	-0.76	1.21	0.79	-0.48	-0.46	1.2	0.99	0.76	-0.76	1.3	-1.07	-0.55	0.49	0.9	-0.04	0.47	-0.95	-0.44	-0.11	0.31	1.28	1.6
Nationwide Growth A	-1.41	-10.59	7.97	5.49	-7.4	-1.94	-0.88	2.22	7.39	5.26	2.12	3.2	2.55	-1.25	6.67	1.69	1.83	1.96	0.64	-1.27	-2.9	1.99	2.28	-6.04	-0.85	2.05	1.67	4.61	3.9	-2.88	1.56	-1.64	-2.5	6.09	0	4.68	-2.31	0.44	-1.62	5.23	-0.57	2.29	0	1.12	-0.55	-4.86	-1.17	-2.81	2.89
Nationwide Growth Institutional	-1.59	-10.3	7.88	5.43	-7.52	-1.93	-0.66	2.2	7.31	5.41	2.09	3.17	2.53	-1.06	6.76	1.67	1.84	1.93	0.63	-1.26	-2.86	2.13	2.24	-5.96	-0.83	2.02	1.65	4.86	3.77	-2.84	1.69	-1.69	-2.46	5.99	0	4.91	-2.41	0.58	-1.59	5.29	-0.56	2.24	0	1.1	-0.41	-4.77	-1.14	-2.89	2.98
Nationwide HighMark Bond A	1.79	1.12	-0.56	0.53	2.18	0.37	1.28	-0.13	1.14	1.83	0.12	-3.31	0.69	2.45	-0.64	0.32	0.86	0.83	0.9	0.58	-2.44	-0.56	0.51	0.84	1.74	0.27	0.71	-0.64	0.83	0.54	-0.56	-0.49	1.13	0.86	0.46	-0.84	1.17	-1.06	-0.66	0.45	0.74	0.13	0.31	-1	-0.22	-0.18	0.1	1.09	1.32
Nationwide HighMark Bond InSvc	1.77	1.11	-0.55	0.52	2.27	0.29	1.37	-0.11	1.15	1.83	0.14	-3.26	0.71	2.45	-0.61	0.34	0.88	0.84	0.9	0.6	-2.39	-0.44	0.52	0.76	1.83	0.19	0.72	-0.61	0.94	0.55	-0.53	-0.55	1.23	0.87	0.48	-0.81	1.18	-1.03	-0.63	0.47	0.75	0.15	0.32	-0.97	-0.2	-0.16	0.12	1.09	1.32
Natixis Oakmark A	2.51	-10.98	3.73	6.75	-3.88	-2.44	-3.16	1.24	9.43	7.51	2.17	-0.92	3.36	-2.16	4.7	3.52	4.17	0.73	2.35	-1.5	0	0.08	1.45	-3.64	0.49	0	2.13	2.72	4.21	-1.94	-0.38	-1.23	-2.02	2.45	-0.74	3.19	-1.58	-0.31	-1.31	4.13	-0.22	0.15	1.12	1.48	0.58	-2.03	-0.34	-0.82	2.86
Natixis Oakmark C	2.4	-10.98	3.66	6.71	-3.94	-2.55	-3.19	1.29	9.29	7.44	2.08	-0.97	3.23	-2.27	4.75	3.43	4.12	0.69	2.22	-1.5	-0.08	0	1.36	-3.69	0.43	-0.09	2.08	2.72	4.13	-2.06	-0.41	-1.3	-2.06	2.44	-0.79	3.07	-1.61	-0.41	-1.4	4.08	-0.32	0.08	1.12	1.35	0.55	-2.02	-0.53	-0.8	2.82
Natixis Oakmark Y	2.47	-10.98	3.67	6.86	-3.81	-1.88	-3.4	1.32	9.23	7.65	2.22	-0.9	3.37	-2.12	4.77	3.53	4.15	0.8	2.37	-1.47	0	0.16	1.41	-3.63	0.56	0	2.15	2.81	4.25	-1.97	-0.37	-1.19	-2.04	2.54	-0.72	3.18	-1.54	-0.3	-1.27	4.16	-0.29	0.22	1.16	1.51	0.57	-1.97	-0.4	-0.72	2.91
Neuberger Berman Focus Adv	3.49	-10.98	10.53	10.53	-10.98	-2.41	-2.74	1.22	10.53	10.53	1.83	3.53	10.53	-0.97	8.73	3.26	0.11	8.64	-0.55	0.5	-10.98	3.85	-2.62	-6.27	-2.39	2.57	4.65	4.84	4.67	-3.63	1.56	-2.92	-2.46	6.16	0.9	0.99	-1.61	0.26	-5.25	5.21	1.03	4.57	1.84	3.33	3.06	-3.76	-3.25	-2.45	2.51
Neuberger Berman Focus Inv	3.55	-10.98	10.53	10.53	-10.98	-2.34	-2.72	1.3	10.53	10.53	1.88	3.55	10.53	-0.93	8.72	3.31	0.12	8.69	-0.54	0.54	-10.98	3.88	-2.59	-6.21	-2.41	2.63	4.73	4.83	4.71	-3.62	1.6	-2.85	-2.46	6.22	0.89	1.07	-1.59	0.27	-5.23	5.26	1.08	4.6	1.89	3.36	3.11	-3.75	-3.22	-2.45	2.54
Neuberger Berman Focus Tr	3.54	-10.98	10.53	10.53	-10.98	-2.36	-2.8	1.31	10.53	10.53	1.82	3.57	10.53	-0.97	8.72	3.32	0.1	8.66	-0.56	0.53	-10.98	3.9	-2.65	-6.23	-2.37	2.59	4.68	4.83	4.7	-3.65	1.57	-2.84	-2.47	6.19	0.88	1.05	-1.62	0.26	-5.21	5.23	1.04	4.62	1.85	3.35	3.09	-3.77	-3.23	-2.46	2.52
Neuberger Berman Genesis Adv	2.98	-3.43	3.06	2.78	-2.13	-3.02	-1	0.57	4.94	7.39	0.67	4.52	3.96	-2.33	6.44	4.05	2.02	1.52	3.13	0.4	-0.09	0.09	4.42	-4.65	-0.4	3.8	1.06	5.55	2.58	-1.6	4.23	0.16	-3.39	4.64	3.16	5.15	1.07	2.6	-3.77	2.74	0.45	7.68	-4.55	3.53	0.86	-4.33	-0.76	-0.73	1.39
Neuberger Berman Genesis Instl	3.03	-3.43	3.13	2.81	-2.1	-2.95	-0.96	0.62	4.94	7.43	0.72	4.55	4	-2.28	6.49	4.08	2.07	1.56	3.15	0.46	-0.08	0.13	4.51	-4.63	-0.35	3.84	1.09	5.59	2.64	-1.54	4.28	0.17	-3.36	4.73	3.17	5.2	1.11	2.66	-3.74	2.8	0.5	7.73	-4.54	3.61	0.89	-4.29	-0.71	-0.67	1.42
Neuberger Berman Genesis Inv	3.03	-3.45	3.1	2.75	-2.09	-2.95	-1	0.58	4.95	7.37	0.75	4.5	3.99	-2.3	6.46	4.06	2.06	1.55	3.12	0.44	-0.07	0.11	4.48	-4.64	-0.37	3.81	1.07	5.61	2.63	-1.58	4.26	0.16	-3.36	4.69	3.16	5.19	1.07	2.64	-3.75	2.8	0.47	7.74	-4.56	3.58	0.88	-4.33	-0.72	-0.69	1.42
Neuberger Berman Genesis Tr	3	-3.44	3.12	2.74	-2.09	-2.99	-0.95	0.55	4.93	7.4	0.72	4.5	4	-2.33	6.5	4.04	2.06	1.54	3.11	0.44	-0.1	0.13	4.49	-4.64	-0.39	3.8	1.07	5.6	2.61	-1.57	4.26	0.16	-3.37	4.67	3.18	5.16	1.08	2.65	-3.76	2.79	0.46	7.72	-4.55	3.57	0.87	-4.31	-0.72	-0.69	1.4
Neuberger Berman Guardian Adv	0.29	-10.98	5.82	5.6	-4.86	-2.43	-1.08	2.08	9.87	7.81	-0.27	1.09	3.14	-1.48	5.66	2.01	4.51	2.35	0.46	-0.31	-1.61	1.56	1.61	-3.39	0.16	3.51	2.56	5.8	2.08	-3.2	3.16	-1.43	-3.25	3.85	-0.07	5.43	1.04	0.52	-2.12	2.17	1.8	2.21	-0.56	1.61	2.63	-2.92	-2.15	-0.38	3.65
Neuberger Berman Guardian Inv	0.26	-10.98	5.79	5.57	-4.73	-2.45	-0.97	1.95	10.04	7.73	-0.16	1.13	3.19	-1.55	5.74	2.08	4.53	2.38	0.48	-0.27	-1.57	1.59	1.7	-3.35	0.21	3.6	2.6	5.79	2.14	-3.14	2.74	-0.97	-3.13	3.98	-0.06	5.48	1.1	0.57	-2.1	2.26	1.8	2.3	-0.49	1.65	2.65	-2.85	-2.12	-0.28	3.73
Neuberger Berman Guardian Tr	0.22	-10.98	5.82	5.62	-4.84	-2.39	-0.98	1.98	9.94	7.72	-0.2	1.23	3.14	-1.57	5.79	1.98	4.53	2.39	0.52	-0.34	-1.64	1.67	1.64	-3.32	0.18	3.6	2.54	5.79	2.17	-3.14	2.77	-1	-3.19	3.94	-0.08	5.57	1.03	0.58	-2.09	2.21	1.78	2.28	-0.49	1.61	2.68	-2.88	-2.14	-0.28	3.68
Neuberger Berman High Income Bond Inv	0.86	-0.2	0.58	1.8	0.94	0.8	0.79	0.11	2.23	0.52	1.65	-1.2	0.97	1.77	1.2	0.82	1.63	1.02	0.07	0.89	-0.67	-1.56	1.38	1.26	1.82	1.35	1.33	0.09	0.57	-0.07	1.02	-2.48	-0.63	1.64	1.14	0.79	0.1	-0.48	-0.48	0.51	0.6	0.76	0.43	-0.02	0.05	-0.32	-0.46	1.01	1.38
Neuberger Berman Large Cap Value Adv	0.45	-10.98	5.5	8.89	-7.45	-1.25	-1.07	0.39	10.07	8.97	0.33	2.76	1.34	-2.96	6.91	2.26	3.82	2.76	2.83	0.07	-4.09	1.89	1.85	-4.1	-0.14	4.92	1	7.56	3.31	0.6	4.64	-3.19	-4.05	4.9	4.5	5.47	0.64	1.79	-3.62	4.29	1.02	7.03	-3.58	1.6	2.29	-4.47	-1.46	-1.32	2.51
Neuberger Berman Large Cap Value Inv	0.54	-10.98	5.51	8.9	-7.41	-1.28	-1.04	0.52	10.05	9.02	0.33	2.82	1.37	-2.91	6.91	2.31	3.85	2.74	2.89	0.13	-4.1	1.95	1.92	-4.12	-0.09	4.95	1.07	7.62	3.36	0.56	4.72	-3.14	-4.03	4.97	4.54	5.49	0.67	1.78	-3.6	4.31	1.07	7.09	-3.56	1.62	2.31	-4.48	-1.43	-1.3	2.57
Neuberger Berman Large Cap Value Tr	0.47	-10.98	5.48	8.97	-7.46	-1.25	-1.09	0.51	10.08	9	0.28	2.81	1.37	-2.97	6.96	2.28	3.82	2.76	2.86	0.12	-4.11	1.93	1.9	-4.07	-0.12	4.92	1.04	7.61	3.32	0.57	4.68	-3.15	-4.01	4.92	4.54	5.5	0.64	1.77	-3.61	4.31	1.02	7.07	-3.58	1.61	2.29	-4.48	-1.44	-1.28	2.55
Neuberger Berman Mid Cap Growth Adv	-2.19	-4.2	5.08	3.92	-6.91	-1.62	-1.23	1.25	6.86	7.45	0.72	2.37	4.29	-5	10.18	2.23	0	1.35	1.23	-0.1	-2.74	2.5	4.88	-6.3	-2.79	4.68	3.25	4.33	4.81	-2.61	2.22	-2.26	-4.81	7	2.45	5.5	-0.17	2.1	-4.45	6.99	1.13	7.42	-0.45	4.03	0.5	-5.85	1.52	-4.33	1.09
Neuberger Berman Mid Cap Growth Inv	-2.29	-4.26	5.33	3.8	-6.91	-1.53	-1.33	1.35	6.87	7.47	0.97	2.29	4.3	-4.84	10.17	2.22	0	1.34	1.32	0	-2.77	2.51	4.9	-6.23	-2.66	4.78	3.42	4.41	4.83	-2.59	2.22	-2.17	-4.73	6.98	2.46	5.52	-0.13	2.15	-4.34	7.01	1.16	7.49	-0.35	3.91	0.57	-5.78	1.56	-4.27	1.11
Neuberger Berman Mid Cap Growth Tr	-2.16	-4.27	5.18	3.97	-6.97	-1.56	-1.29	1.31	6.9	7.53	0.75	2.48	4.36	-4.99	10.13	2.22	0.11	1.3	1.39	-0.11	-2.75	2.5	4.87	-6.26	-2.59	4.65	3.38	4.5	4.79	-2.61	2.21	-2.25	-4.8	7.06	2.45	5.51	-0.17	2.09	-4.44	7.07	1.17	7.43	-0.46	4.02	0.52	-5.83	1.57	-4.32	1.13
Neuberger Berman Muni Interm Bd Inv	1.12	1.82	-1.38	-0.57	2.54	-0.57	1.64	-0.15	0.62	2.28	-0.62	-3.61	0.96	2.79	-0.72	0.77	0.62	0.36	1.53	-0.7	-2.4	-0.25	0.23	0.97	1.67	0.2	0.43	-0.88	0.9	0.11	-0.57	-0.75	1.42	0.38	0.46	-0.77	0.74	-0.5	-0.59	0.38	0.57	0.21	0.39	-0.77	-0.16	0.5	-0.5	1.2	1.46
Neuberger Berman Short Duration Bd Inv	0.44	0.86	-0.08	0.01	1.07	0.23	0.52	0.11	0.52	0.39	0.18	-0.66	0.14	0.82	-0.13	-0.04	0.43	0.2	0.3	0.22	-0.55	-0.17	0	0.28	0.51	-0.03	0.26	-0.23	0.12	-0.02	-0.13	-0.13	0.53	0.32	0.19	-0.27	0.64	-0.24	-0.01	0.22	0.45	0.14	0.14	0.14	0.34	0.17	0.15	0.82	0.72
Neuberger Berman Short Duration Bd Tr	0.44	0.88	-0.11	-0.02	1.1	0.21	0.53	-0.01	0.52	0.39	0.16	-0.61	0.13	0.72	-0.15	0.05	0.42	0.19	0.3	0.21	-0.6	-0.09	-0.03	0.27	0.4	0.06	0.25	-0.38	0.22	-0.05	-0.16	-0.04	0.42	0.31	0.29	-0.3	0.54	-0.16	-0.04	0.21	0.45	0.12	0.12	0.12	0.33	0.15	0.13	0.83	0.73
New Alternatives A	-1.05	-5.67	2.86	7.61	-4.39	-4.01	-0.69	-0.78	6.11	6.21	0.62	0.04	4.54	0.99	7.33	-0.37	1.95	1.72	1.62	-0.36	-0.75	0.36	1.35	-3.24	0.07	3.21	1.46	4.5	2.86	-0.63	1.98	-2.56	-1	4.8	3.21	2.26	1.66	1.39	-5.31	2.89	0.33	10.53	3.83	2.8	4.5	-4.47	-1.23	-2.08	2.89
New Century Balanced	0.49	-5.29	2.38	3.84	-2.31	-1.62	-0.72	0.62	5.36	4.2	1.03	1.03	2.03	-0.18	4.44	1.56	3.33	2.09	1.14	-0.32	-2.51	0.17	1.99	-3.5	0	2.19	1.57	4.23	2.61	-1.93	1.96	-1.77	-2.2	2.73	1.72	3	0	0.52	-2.38	2.43	0.97	3.73	-0.36	1.59	1.21	-2.74	-0.22	-0.14	1.38
New Century Capital	0.38	-9.58	5.88	5.25	-5.46	-2.99	-1.85	0.84	7.68	5.78	1.18	2.79	2.89	-1.36	6.64	1.54	3.51	2.46	1.65	-0.67	-2.9	1	2.43	-5.48	-0.31	3.46	1.67	5.75	3.53	-2.73	2.67	-2.32	-3.71	4.14	2.09	4.65	-0.39	1.64	-2.97	3.86	1.02	5.96	-1.2	2.72	1.71	-4.75	-0.24	-1.4	1.36
Nicholas	0.91	-7.37	1.33	3.18	-3.53	-2.62	-3.46	1.25	7.83	6.78	2.33	2.46	2.67	-2.8	6.77	3.43	1.6	2.4	1.97	-1.3	0.68	-0.14	0.61	-4.46	0.24	2.23	0.32	4.54	4.45	-0.46	1.58	-1.7	-1.15	4.04	1.98	2.04	-1.55	0.49	-2.14	1.69	0.84	3.14	0.5	1.92	-0.57	-3.21	-0.64	-0.12	1.02
Nicholas High Income I	-1.92	-3.92	-1.47	4.26	0.38	2.07	1.02	1.01	5.47	0.6	2.39	-0.96	1.44	2.37	2.06	0.93	2.41	0.91	0	0.45	-0.34	-0.92	1.4	1.37	1.38	0.91	1.8	0.9	1.43	-0.45	0.9	-2.68	-1.38	1.37	1.4	2.28	0	-0.92	-0.47	0.95	0.45	1.43	0.94	0.47	0.78	-0.47	-0.47	0.36	0.96
Nicholas II I	1.54	-6.92	3.32	5.99	-4.7	-2.69	-1.22	1.36	6.54	6.8	1.35	4.17	3.42	-2.12	6.43	3.17	2.46	3.66	1.81	-1.02	-0.72	1.45	1.11	-4.32	-1.34	2.1	0.96	3.98	4.08	-2.26	0.58	-1.28	-3.27	4.73	2.04	4.12	-2	-0.09	-1.87	5.16	0.4	2.93	0.35	3.27	0	-3.97	-1.54	-1.56	2.4
Nicholas Limited Edition I	1.93	-5.98	2.6	5.47	-3.09	-3.84	-2.16	2.89	8.93	6.38	2	5.32	2.86	-1.55	6.36	4.26	3.14	5.34	1.91	0.16	-1.12	-0.16	2.76	-6	-2.69	3.68	0.55	5.41	3.93	-3.01	1.58	-0.88	-4.13	6.38	2.87	4.48	-1.19	-0.1	-2.51	4.91	-0.26	4.73	0.45	4.55	-1.13	-4.88	-1.96	-1.85	0.94
Northeast Investors Growth	1.05	-10.08	8.81	5.07	-7.14	-2.85	-1.99	1.41	8	4.19	1.47	3.05	0.74	0.07	6.52	1.58	3.6	1.7	1.16	-1.91	-0.65	2.35	1.34	-4.91	-0.2	2.19	0.32	4.53	2.65	-3.21	2.69	-2.19	-1.62	4.56	0	5.27	-0.06	2.53	-1.52	4.9	-0.05	5.05	-1.71	2.11	1.34	-5.09	0.91	-0.05	0
[truncated: 774 more rows]
[truncated: 108 more columns]
