# Supplementary material for: The predictive ability of the expected utility-entropy based fund rating approach: A comparison investigation with Morningstar ratings in US
Source: PLoS One. 2019 Apr 19;14(4):e0215320. doi: 10.1371/journal.pone.0215320 (PMC6474604; doi:10.1371/journal.pone.0215320)
Supplement: S2 Table — (XLSX) [file pone.0215320.s002.xlsx]

## Sheet: Morningstar overall rating
Name	Rating Overall 2002-07	Rating Overall 2002-08	Rating Overall 2002-09	Rating Overall 2002-10	Rating Overall 2002-11	Rating Overall 2002-12	Rating Overall 2003-01	Rating Overall 2003-02	Rating Overall 2003-03	Rating Overall 2003-04	Rating Overall 2003-05	Rating Overall 2003-06	Rating Overall 2003-07	Rating Overall 2003-08	Rating Overall 2003-09	Rating Overall 2003-10	Rating Overall 2003-11	Rating Overall 2003-12	Rating Overall 2004-01	Rating Overall 2004-02	Rating Overall 2004-03	Rating Overall 2004-04	Rating Overall 2004-05	Rating Overall 2004-06	Rating Overall 2004-07	Rating Overall 2004-08	Rating Overall 2004-09	Rating Overall 2004-10	Rating Overall 2004-11	Rating Overall 2004-12	Rating Overall 2005-01	Rating Overall 2005-02	Rating Overall 2005-03	Rating Overall 2005-04	Rating Overall 2005-05	Rating Overall 2005-06	Rating Overall 2005-07	Rating Overall 2005-08	Rating Overall 2005-09	Rating Overall 2005-10	Rating Overall 2005-11	Rating Overall 2005-12	Rating Overall 2006-01	Rating Overall 2006-02	Rating Overall 2006-03	Rating Overall 2006-04	Rating Overall 2006-05	Rating Overall 2006-06	Rating Overall 2006-07
1919 Maryland Tax-Free Income A	4	4	4	4	4	4	4	4	4	4	4	4	4	4	4	4	4	4	4	4	4	4	4	4	4	4	4	4	4	4	4	4	4	4	4	4	4	4	4	4	3	3	3	3	3	3	3	3	3
1919 Socially Responsive Balanced A	4	4	5	4	4	4	4	4	4	4	4	4	4	4	4	4	4	4	4	4	3	4	4	4	4	3	3	3	3	3	3	3	3	3	3	3	3	3	3	3	3	3	2	2	2	2	2	2	2
1919 Socially Responsive Balanced B	4	4	4	4	4	4	4	4	4	4	4	4	4	4	4	4	4	4	4	4	3	4	4	4	4	4	3	3	3	4	4	3	4	3	3	3	3	3	3	3	3	2	2	2	2	2	2	2	2
1919 Socially Responsive Balanced C	4	4	5	4	4	4	4	4	4	4	4	4	4	4	4	4	4	4	4	4	4	4	4	4	4	4	4	4	4	4	4	4	4	4	3	3	3	3	3	3	3	3	2	2	2	2	2	2	2
AB Discovery Growth A	2	2	2	2	3	3	2	2	2	3	3	3	3	3	3	3	3	3	3	3	3	3	3	3	3	3	3	3	3	3	3	3	3	3	3	3	3	3	3	3	3	3	4	3	3	3	2	2	2
AB Discovery Growth Advisor	2	2	2	2	2	2	2	2	2	2	2	2	2	3	3	3	3	3	3	3	3	3	3	3	3	3	3	3	3	3	3	3	3	3	3	3	3	4	4	4	4	4	4	4	4	3	3	3	2
AB Discovery Growth B	2	2	2	2	3	2	2	2	2	2	3	3	3	3	3	3	3	3	3	3	3	3	3	3	2	3	3	3	3	3	3	3	3	3	3	3	3	3	3	3	3	3	4	3	3	3	3	2	2
AB Discovery Growth C	2	2	2	2	2	2	2	2	2	2	3	3	3	3	3	3	3	3	3	3	3	3	3	3	2	3	3	3	3	3	3	3	3	3	3	3	3	3	3	3	3	3	3	3	3	3	3	2	2
AB Diversified Municipal	4	4	4	4	4	4	4	4	4	4	4	4	4	5	3	3	3	3	3	3	3	3	3	3	3	3	3	3	3	3	3	3	3	3	3	3	3	3	3	3	3	3	3	2	3	2	2	2	2
AB Global Bond A	4	4	4	4	4	4	3	3	4	4	3	4	4	4	4	3	2	3	3	3	3	4	4	3	4	4	4	4	4	4	4	4	4	4	4	5	4	4	4	4	4	5	4	4	4	4	4	4	4
AB Global Bond B	4	4	4	4	4	4	3	3	4	4	4	4	3	3	4	4	3	3	3	3	3	4	3	4	4	4	3	4	4	4	4	4	4	4	4	5	4	4	4	4	4	5	4	4	4	4	4	4	4
AB Global Bond C	5	5	4	4	4	5	4	4	4	4	4	4	4	4	4	4	3	3	3	3	4	4	3	4	4	4	4	4	4	4	4	4	4	4	4	5	4	4	4	4	4	5	4	5	4	4	4	4	4
AB Global Risk Allocation A	3	4	3	4	4	4	4	4	4	4	4	4	4	4	4	4	4	4	4	4	4	4	4	4	4	4	4	4	4	4	4	4	4	4	4	4	4	4	4	4	4	4	4	4	4	3	3	3	3
AB Global Risk Allocation Adv	4	4	4	4	4	4	4	4	4	4	5	5	5	5	5	4	4	4	5	5	5	5	5	5	5	5	4	4	4	4	5	5	4	4	4	4	4	4	4	4	4	4	4	4	4	4	4	4	4
AB Global Risk Allocation B	4	4	4	4	4	4	4	4	4	4	4	4	4	4	4	4	4	4	4	4	4	4	4	4	4	4	4	4	4	4	4	4	4	4	4	4	4	4	4	4	4	4	3	3	4	4	3	3	4
AB Global Risk Allocation C	4	4	4	4	4	4	4	4	4	4	4	4	4	4	4	4	4	4	4	4	4	4	4	4	4	4	4	4	4	4	4	4	4	4	4	4	4	4	4	4	4	4	3	3	4	4	4	4	4
AB Growth A	2	2	2	2	2	2	3	3	3	2	2	2	2	2	2	2	2	2	3	3	3	3	2	2	2	2	3	3	3	3	3	3	3	3	3	3	3	3	3	3	3	3	3	3	3	3	3	3	3
AB Growth Advisor	2	2	2	2	2	2	2	2	2	2	2	2	2	3	3	3	2	2	3	3	3	3	3	3	3	3	3	3	3	3	3	4	3	3	4	4	4	4	3	4	4	4	4	4	4	4	3	3	3
AB Growth and Income A	3	3	3	3	3	3	3	3	3	3	3	3	3	3	3	3	3	3	3	3	3	3	3	3	3	3	3	3	3	3	3	3	2	3	2	3	2	2	2	2	2	2	2	2	2	2	2	2	2
AB Growth and Income Advisor	4	4	4	4	4	4	4	4	4	4	3	4	3	3	3	3	4	3	3	3	3	3	3	3	3	3	3	3	3	3	3	3	3	3	2	2	2	2	2	2	2	2	2	2	2	2	2	2	1
AB Growth and Income B	3	3	3	3	3	3	3	3	3	3	3	3	3	3	3	3	3	3	3	3	3	3	3	3	3	3	3	3	2	3	3	3	2	2	2	3	3	2	3	3	3	3	2	2	2	2	2	2	2
AB Growth and Income C	3	3	3	3	3	3	3	3	3	3	3	3	3	3	3	3	3	3	3	3	3	3	3	3	3	3	3	3	3	3	3	3	2	2	2	3	3	3	3	3	3	3	2	2	2	2	2	2	2
AB Growth B	2	2	3	2	2	2	3	2	2	2	2	2	2	2	2	2	2	2	3	3	3	3	2	3	2	2	3	3	3	3	3	3	3	3	3	3	3	3	3	3	3	3	3	3	3	3	3	3	3
AB Growth C	2	2	2	2	2	2	2	2	2	2	2	2	2	2	2	2	2	2	3	3	3	3	3	3	2	2	3	3	3	3	3	3	3	3	3	3	3	3	3	3	3	3	3	3	3	3	3	3	3
AB Municipal Income California A	3	2	3	3	3	3	3	3	3	3	3	3	2	2	3	3	3	3	3	3	3	3	3	3	3	3	3	3	3	3	3	3	3	3	3	3	3	3	3	3	3	3	3	3	3	3	3	3	3
AB Municipal Income California B	2	2	2	2	2	2	2	2	2	2	2	2	2	2	2	2	2	2	2	2	3	3	2	3	3	2	2	3	3	3	3	3	3	3	3	3	3	3	3	3	2	3	3	3	3	3	3	3	3
AB Municipal Income California C	2	2	2	2	2	2	2	2	2	2	2	2	2	2	2	2	2	2	2	2	3	2	2	2	3	2	2	2	3	3	3	3	3	3	3	3	3	3	3	3	2	3	3	3	3	3	3	3	3
AB Municipal Income National A	3	3	2	2	3	3	3	3	2	2	2	2	3	2	2	3	3	3	3	3	3	3	3	3	3	3	3	3	4	4	4	4	4	4	4	4	4	4	4	4	3	3	3	3	3	3	3	3	3
AB Municipal Income National B	2	2	1	1	1	1	2	2	1	1	1	1	2	2	2	2	2	2	2	2	2	3	2	2	2	2	3	3	3	3	3	3	3	3	3	3	3	3	3	3	3	3	3	3	3	3	3	3	3
AB Municipal Income National C	2	2	1	1	1	1	2	2	1	1	1	2	2	2	2	2	2	2	2	2	2	3	2	2	2	2	3	3	3	3	3	3	3	3	3	3	3	3	3	3	3	3	3	3	3	3	3	3	3
AB Municipal Income New York A	3	3	2	2	2	2	3	3	3	2	3	3	3	3	3	3	3	3	3	3	3	3	3	3	3	3	4	4	4	4	4	4	3	4	3	4	4	4	4	4	4	4	3	4	4	4	4	4	3
AB Municipal Income New York B	2	2	1	2	2	2	2	2	2	2	2	2	2	2	2	2	2	2	2	2	3	3	3	3	3	3	3	3	3	3	3	3	3	3	3	3	3	3	3	3	3	3	3	3	3	3	3	3	3
AB Municipal Income New York C	2	2	1	2	2	2	2	2	2	2	2	2	2	2	2	2	2	2	2	2	3	3	3	3	3	3	3	3	3	3	3	3	3	3	3	3	3	3	3	3	3	3	3	3	3	3	3	3	3
AB Short Duration R	3	3	3	3	3	3	3	3	3	3	3	3	3	3	3	3	3	3	3	3	3	3	3	3	3	3	3	3	3	3	3	3	3	3	3	3	3	3	3	3	3	3	3	3	3	3	3	3	3
AB Small Cap Growth A	2	2	2	2	2	2	3	3	3	3	3	3	3	2	2	2	2	2	3	2	2	2	2	2	2	3	3	3	3	3	3	3	3	3	3	3	3	3	3	3	3	3	3	3	3	3	2	2	2
AB Small Cap Growth B	2	2	2	2	2	2	2	2	2	2	3	2	2	2	2	2	2	2	2	2	2	2	2	2	2	2	3	3	3	3	3	3	3	3	2	3	3	3	3	3	3	3	3	3	3	3	2	2	2
AB Small Cap Growth C	2	2	2	2	2	2	2	2	2	2	3	3	2	2	2	2	2	2	2	2	2	2	2	2	2	2	3	3	3	3	3	3	3	3	3	3	3	3	3	3	3	3	3	3	3	3	2	2	2
AB Tax Managed Balanced Wealth Strat A	2	2	2	2	2	2	2	2	2	2	2	2	2	2	2	2	2	2	1	1	1	1	1	1	1	2	2	2	2	2	2	2	2	2	2	2	2	2	2	2	2	2	2	2	2	2	2	2	2
AB Tax Managed Balanced Wealth Strat B	2	2	2	2	2	2	2	2	2	2	2	2	2	2	2	2	2	2	1	1	1	1	2	1	2	2	2	2	2	2	2	2	2	2	2	2	1	2	2	2	1	1	1	1	1	1	2	2	2
AB Tax Managed Balanced Wealth Strat C	2	2	2	2	2	2	2	2	2	2	2	2	2	2	2	2	2	2	2	1	1	1	2	2	2	2	2	2	2	2	2	2	2	2	2	2	2	2	2	2	1	1	1	1	1	1	2	2	2
AB Tax-Managed Cnsrv Wlth Strat A	3	3	3	3	3	3	3	4	4	3	3	2	2	2	2	2	2	3	2	2	2	2	2	2	2	2	2	2	2	2	2	2	2	2	2	2	2	2	2	2	2	2	2	2	2	2	2	2	2
AB Tax-Managed Cnsrv Wlth Strat B	3	3	3	3	3	3	3	3	3	3	3	3	2	2	2	2	2	3	3	2	2	2	2	2	2	2	2	2	2	2	2	2	2	2	2	2	2	2	2	2	2	2	2	2	2	2	2	2	2
AB Tax-Managed Cnsrv Wlth Strat C	4	4	4	4	4	4	4	4	4	4	3	3	2	2	2	2	2	3	3	3	2	2	2	2	2	2	2	2	2	2	2	2	2	2	2	2	2	2	2	2	2	2	2	2	2	2	2	2	2
Aberdeen Tax-Free Income A	3	3	3	3	3	3	3	3	2	2	3	3	3	2	3	3	3	3	3	3	3	3	3	3	3	3	2	3	3	2	3	3	3	2	2	2	2	2	2	2	2	2	2	2	2	2	2	2	2
Aberdeen Tax-Free Income Institutional	3	3	3	3	3	3	3	3	3	3	3	3	3	3	3	3	3	3	3	3	3	3	3	3	3	3	3	3	3	3	3	3	3	3	3	3	3	3	3	3	3	3	3	3	3	3	3	3	3
Advance Capital I Balanced Retail	4	4	4	4	4	4	4	4	4	4	4	4	4	4	4	4	4	4	4	4	5	4	5	4	4	4	4	4	4	4	4	4	4	4	4	4	4	4	4	4	4	4	4	4	4	4	4	4	4
Advance Capital I Equity Growth Retail	4	4	4	4	4	4	4	4	4	4	4	4	4	4	4	4	4	4	4	4	4	4	4	4	4	4	4	4	4	4	4	4	4	4	4	4	4	4	4	4	4	4	4	4	4	4	4	3	3
AI Kansas Tax-Exempt Bond Institutional	4	4	4	4	4	4	4	4	4	4	4	4	4	3	4	3	3	3	3	3	3	4	4	4	4	4	4	3	3	3	3	3	3	3	3	3	3	3	3	3	3	3	3	3	3	3	3	3	3
Alger International Growth B Inc	3	2	2	2	2	2	2	2	2	2	2	2	2	2	2	3	3	3	3	3	3	2	2	2	2	2	2	2	2	2	2	2	2	2	2	3	3	4	4	4	4	4	4	3	4	4	3	3	3
Alger Small Cap Growth A	1	2	2	1	1	1	2	2	1	1	1	1	1	1	1	1	1	1	1	1	1	1	2	2	2	2	2	2	2	2	2	2	2	2	2	2	2	2	3	3	3	3	3	3	3	3	3	3	3
Alger Small Cap Growth B	2	2	2	1	1	2	2	2	1	1	1	1	1	1	1	1	1	1	1	1	1	1	2	2	2	2	2	2	2	2	2	2	2	2	2	2	2	2	2	2	2	3	2	2	2	2	2	2	2
Alger Small Cap Growth C	2	2	2	2	1	2	2	2	1	1	1	1	1	1	1	1	1	1	1	1	1	2	2	2	2	2	2	2	2	2	2	2	2	2	2	3	2	3	3	3	3	3	3	3	3	3	4	4	4
Alger Spectra A	3	3	3	3	3	3	3	3	3	3	3	3	3	3	3	3	3	3	3	3	3	3	3	3	2	2	2	2	2	2	2	2	2	2	3	2	2	2	3	3	3	3	3	3	3	3	3	3	3
AllianzGI Focused Growth A	3	3	3	3	2	2	2	2	2	2	2	2	2	2	2	2	2	2	2	2	2	2	2	2	2	2	2	2	2	2	2	2	2	2	2	2	2	2	2	2	2	2	2	2	2	2	2	2	2
AllianzGI Focused Growth Administrative	3	3	3	3	3	3	3	2	2	3	3	3	2	2	2	2	3	2	3	2	2	3	3	3	3	3	3	3	3	2	2	2	2	2	3	2	2	2	2	2	2	2	3	2	2	3	3	3	3
AllianzGI Focused Growth C	3	3	3	3	3	2	2	2	2	2	2	2	2	2	2	2	2	2	2	2	2	2	2	2	2	2	2	2	2	2	2	2	2	2	2	2	2	2	2	2	2	2	2	2	2	2	2	3	3
AllianzGI Focused Growth Institutional	3	3	3	3	3	3	3	2	2	3	3	3	2	2	2	2	3	2	3	3	3	3	3	3	3	3	3	3	3	2	2	2	2	3	3	3	2	2	2	2	2	2	3	3	3	3	3	3	3
AllianzGI Mid-Cap Institutional	3	3	3	3	3	3	3	3	3	3	3	3	3	3	3	3	3	3	3	3	3	3	3	3	3	3	3	3	3	3	3	3	3	3	3	3	3	3	3	3	3	3	3	3	3	3	3	3	3
AllianzGI NFJ Mid-Cap Value A	4	4	3	4	4	4	4	3	3	3	3	3	4	4	4	4	4	4	4	4	4	4	4	4	4	4	4	4	4	4	3	3	3	3	3	3	3	3	3	3	3	3	3	3	3	3	3	3	2
AllianzGI NFJ Mid-Cap Value Admin	4	4	3	4	4	4	3	3	3	3	3	3	3	4	4	4	4	4	4	4	4	4	4	4	4	4	3	3	3	3	3	3	3	2	2	2	3	3	3	2	2	2	2	2	3	2	2	2	2
AllianzGI NFJ Mid-Cap Value C	4	4	3	4	4	4	4	3	3	3	3	3	4	4	4	4	4	4	4	4	4	4	4	4	4	4	4	4	4	4	3	4	3	3	3	3	3	3	3	3	3	3	3	3	3	3	3	3	2
AllianzGI NFJ Mid-Cap Value Instl	4	4	3	4	4	4	4	4	4	4	4	4	4	4	4	4	4	4	4	4	4	4	4	4	4	4	3	3	3	3	3	3	3	2	2	2	3	3	3	2	2	2	2	2	3	2	2	2	2
AllianzGI NFJ Small-Cap Value A	3	3	4	4	3	3	3	3	3	3	3	3	3	3	3	3	3	3	3	3	3	3	3	3	3	3	4	3	4	4	4	4	4	4	4	4	4	4	4	3	4	3	3	3	3	3	3	4	4
AllianzGI NFJ Small-Cap Value Admin	4	4	4	4	4	4	4	4	4	4	4	4	4	4	3	3	3	3	3	3	3	4	4	4	4	4	4	4	4	4	4	5	5	5	4	5	4	5	4	4	4	4	4	4	4	4	4	4	5
AllianzGI NFJ Small-Cap Value C	3	3	4	4	3	4	4	4	4	4	4	4	4	4	3	3	3	3	3	3	3	3	3	3	3	4	4	4	4	4	4	4	4	4	4	4	4	4	4	4	4	4	4	3	3	4	4	4	4
AllianzGI NFJ Small-Cap Value Instl	4	4	4	4	4	4	4	4	4	4	4	4	4	4	4	4	4	3	4	4	4	4	4	4	4	4	4	4	4	4	5	5	5	5	5	4	4	4	5	5	4	4	5	4	4	4	4	5	5
Alpine Int Real Estate Equity Instl	1	1	1	1	1	1	1	1	1	1	1	1	1	1	2	1	2	1	1	1	1	2	2	2	2	2	2	2	2	2	2	2	3	3	3	2	3	3	3	3	3	3	3	3	3	3	3	3	3
ALPS | WMC Research Value A	2	2	2	2	2	2	2	2	2	2	2	2	2	2	2	2	2	2	2	3	2	2	2	2	2	2	3	3	3	3	3	3	3	3	3	3	3	3	3	3	3	3	3	3	3	3	3	3	3
Amana Income Investor	3	2	3	3	3	3	3	3	3	3	3	3	2	2	3	3	3	3	3	3	3	3	3	3	3	3	3	4	4	3	3	3	3	3	3	3	3	4	4	3	3	4	4	4	4	4	5	5	5
American Beacon Balanced Instl	4	4	4	4	4	4	4	4	4	4	4	4	4	4	4	4	4	4	4	4	4	4	4	4	4	5	5	5	5	5	5	5	5	5	5	5	5	5	5	5	5	4	4	4	4	4	4	4	5
American Beacon Balanced Inv	3	3	3	3	3	3	3	4	3	3	4	4	4	4	4	4	4	4	4	4	4	4	4	4	4	4	5	5	5	5	5	5	5	5	5	5	5	4	4	5	5	4	4	4	4	4	4	4	4
American Beacon Intl Equity AMR	4	4	4	4	4	4	4	4	4	4	4	4	4	4	3	3	3	3	3	3	3	3	3	3	4	4	4	4	4	4	4	4	4	4	4	4	4	4	3	3	4	3	3	3	3	3	3	3	3
American Beacon Intl Equity Instl	5	5	5	5	5	4	4	5	5	4	5	5	5	5	4	4	4	4	4	4	4	4	4	4	4	4	4	4	4	4	4	4	4	4	4	3	3	3	3	3	3	3	3	3	3	3	3	3	3
American Beacon Intl Equity Inv	4	4	4	4	4	4	4	4	4	4	4	4	4	4	3	3	3	3	3	3	3	3	3	3	4	4	4	4	4	4	4	4	3	3	3	3	3	3	3	3	3	3	3	3	3	3	3	3	3
American Beacon Lg Cap Value AMR	3	3	3	3	3	3	3	3	3	3	3	3	3	3	3	4	4	4	4	4	4	4	4	4	4	4	4	4	4	4	5	5	5	5	5	5	5	5	5	5	5	5	5	5	5	5	5	5	5
American Beacon Lg Cap Value Inst	3	3	3	3	3	3	3	3	3	3	3	3	3	3	3	3	3	4	4	4	4	4	4	4	4	4	4	4	4	4	5	4	4	4	5	5	5	5	5	5	5	5	5	5	4	5	4	4	4
American Beacon Lg Cap Value Inv	3	3	3	3	3	3	3	3	3	3	3	3	3	3	3	3	4	4	4	4	4	4	4	4	4	4	4	4	4	4	4	4	4	4	4	4	4	4	4	5	4	4	4	4	4	4	4	4	4
American Century All Cap Growth Inv	1	1	1	1	2	2	2	2	2	2	2	1	2	2	2	2	2	2	2	2	2	2	2	2	2	2	2	2	2	2	2	2	2	2	2	2	2	2	2	2	2	2	2	2	2	2	2	2	2
American Century Balanced Inv	3	3	3	3	3	3	3	3	3	3	3	3	3	3	3	3	3	3	3	3	3	3	3	3	3	3	3	3	3	3	3	3	3	3	3	3	3	3	3	3	3	3	3	3	3	3	3	3	3
American Century CA Hi-Yld Muni Inv	5	5	5	5	5	5	5	5	5	5	5	5	5	5	5	5	5	5	5	5	5	5	5	5	5	5	5	5	5	5	5	5	5	5	5	5	5	5	5	5	5	5	5	5	5	5	5	5	5
American Century Equity Growth A	3	3	3	3	3	3	3	3	3	3	3	3	3	3	3	3	3	3	3	3	3	3	3	3	3	3	3	3	3	3	3	4	4	4	4	4	4	3	4	4	4	4	4	4	4	4	4	4	4
American Century Equity Growth Instl	3	3	3	3	3	3	3	3	3	3	3	3	3	3	3	3	3	3	3	3	3	3	3	3	3	3	3	3	3	3	4	4	4	4	4	4	4	4	4	4	4	4	4	4	4	4	4	4	4
American Century Equity Growth Inv	3	3	3	3	3	3	4	3	3	3	3	3	3	3	3	4	4	4	4	4	4	4	4	4	4	4	4	4	4	4	4	4	4	4	4	4	4	4	4	4	4	4	4	4	4	4	4	4	4
American Century Ginnie Mae A	3	3	3	3	3	3	3	3	3	3	3	3	3	3	3	3	3	3	3	3	3	3	3	3	3	3	3	3	3	3	3	3	3	3	3	3	3	3	3	3	3	3	3	3	3	3	3	3	3
American Century Ginnie Mae Inv	5	4	4	4	4	4	4	4	4	4	4	4	4	4	4	4	4	4	4	4	4	4	4	4	4	4	4	4	4	4	4	4	4	4	4	4	4	4	4	4	4	4	4	4	4	3	3	3	3
American Century Global Gold A	3	3	3	3	3	3	3	3	3	3	3	2	2	2	2	2	2	2	2	2	2	2	3	3	3	2	2	3	3	3	3	3	3	3	3	3	3	3	3	3	3	3	3	3	3	3	2	2	2
American Century Global Gold Inv	3	3	3	3	3	3	3	3	3	3	3	3	3	2	2	2	2	2	2	2	3	2	3	3	3	3	3	3	3	3	2	2	2	2	2	3	3	3	3	2	2	3	3	3	2	3	2	3	2
American Century Government Bond A	4	4	4	3	4	4	4	4	4	4	4	4	4	3	3	3	3	3	3	4	4	3	4	3	3	3	3	3	3	3	3	4	3	3	3	3	3	3	3	3	3	3	3	3	3	3	3	3	3
American Century Government Bond Inv	4	4	4	4	4	4	4	4	4	4	4	4	4	4	4	4	4	4	4	4	4	4	4	4	4	3	3	3	3	4	4	4	4	4	4	4	4	4	4	4	4	3	3	3	3	3	3	3	3
American Century Growth A	4	4	3	4	4	4	4	4	3	3	3	3	3	3	3	3	3	3	3	3	3	3	3	3	3	3	3	3	3	3	3	3	3	3	3	3	3	3	3	3	3	3	3	3	3	3	3	3	3
American Century Growth Instl	4	4	4	4	4	4	4	4	4	4	4	3	3	3	3	3	3	3	3	3	3	3	3	3	3	3	3	3	3	3	3	3	3	3	3	3	3	3	3	3	3	3	3	4	3	3	3	3	3
American Century Growth Inv	3	3	3	3	3	3	3	3	3	3	3	3	3	3	3	3	3	3	3	3	3	3	3	3	3	3	3	3	3	3	3	3	3	3	3	3	3	3	3	3	3	3	3	3	3	3	3	3	3
American Century Heritage A	4	4	4	4	4	4	4	4	4	4	4	4	4	4	4	4	4	4	4	4	4	4	4	4	4	4	3	4	4	3	4	3	4	3	3	3	3	3	3	3	3	3	3	3	3	4	4	3	4
American Century Heritage Instl	4	4	4	4	4	4	4	4	4	4	4	4	4	4	4	4	4	4	4	4	4	4	4	4	4	4	3	4	4	4	4	4	4	4	3	3	3	3	3	3	3	3	4	3	3	4	4	4	4
American Century Heritage Inv	4	4	4	4	4	4	4	4	3	4	4	4	3	3	3	3	3	3	3	3	3	3	3	3	3	3	3	3	3	3	3	3	3	3	3	3	3	3	3	3	3	3	4	3	3	4	4	4	4
American Century Income & Growth A	2	2	1	1	1	2	2	2	2	2	2	2	2	2	2	2	2	2	2	2	2	2	2	2	2	2	2	2	2	2	2	2	2	2	3	2	2	2	2	2	2	2	2	2	3	2	2	2	3
American Century Income & Growth Inst	2	2	2	2	1	1	2	2	2	2	3	2	2	2	3	3	2	2	2	2	2	2	2	2	2	3	2	2	2	2	2	2	2	2	3	3	3	3	3	2	2	2	2	3	3	3	3	3	3
American Century Income & Growth Inv	3	3	3	3	3	3	3	3	3	3	3	3	3	3	3	3	3	3	3	3	3	3	3	3	3	3	3	3	3	3	3	3	3	3	3	3	3	2	3	3	3	3	3	3	3	3	3	3	3
American Century IntermTrm Tx-Fr Bd Inv	5	5	5	4	4	4	4	4	4	4	4	4	4	4	4	4	4	4	4	4	4	4	4	4	4	4	4	3	3	4	4	4	4	4	4	4	4	4	4	4	4	4	4	4	4	4	4	4	4
American Century International Bd Inv	3	2	3	3	3	3	3	3	3	3	3	3	4	3	3	3	3	3	3	3	3	3	3	4	3	3	4	4	4	4	4	4	4	4	4	3	3	4	4	3	3	3	4	3	3	4	4	4	3
American Century International Gr A	3	4	4	4	3	3	3	3	3	3	3	3	2	2	3	4	3	3	3	3	3	3	3	4	3	3	3	3	3	3	3	3	3	3	3	3	3	3	3	3	3	2	2	2	2	3	2	2	2
American Century International Gr Instl	3	3	3	3	4	3	3	3	3	3	3	3	3	3	3	4	4	4	3	4	4	4	4	4	4	3	3	4	3	3	3	3	3	3	3	3	3	3	3	3	3	3	3	3	3	3	3	2	3
American Century International Gr Inv	4	4	4	4	4	3	3	3	3	4	3	3	3	3	4	4	4	4	4	4	4	4	4	4	4	4	3	3	4	4	4	4	4	4	4	3	3	3	3	3	3	3	3	3	3	3	3	3	3
American Century Select A	4	4	4	4	4	4	4	4	4	4	4	4	4	4	4	4	4	4	4	4	4	4	4	4	4	4	4	4	4	4	4	4	4	4	4	4	4	4	3	3	3	3	3	3	3	2	2	2	2
American Century Select Instl	4	4	4	4	4	4	4	4	4	4	4	4	4	4	4	4	4	4	4	4	4	4	4	4	4	4	4	4	4	4	4	4	4	4	4	4	4	4	3	4	3	3	3	3	3	3	2	2	2
American Century Select Inv	4	4	4	4	4	4	4	4	4	4	4	4	4	4	4	4	4	4	4	4	4	4	4	4	4	4	4	4	4	4	4	4	4	4	4	4	4	4	4	4	3	3	3	3	3	3	3	3	3
American Century Short Term Govt A	3	3	2	2	2	2	2	2	2	2	2	2	2	2	2	2	2	2	2	2	2	2	2	2	2	2	2	2	2	2	2	2	2	2	2	2	2	2	2	2	2	2	2	2	2	2	2	2	2
American Century Short-Term Govt Inv	3	3	3	3	3	3	3	3	3	3	3	2	3	3	3	3	3	3	3	3	2	3	3	3	3	2	2	2	2	2	2	2	3	2	2	2	2	2	2	3	2	2	2	2	2	2	2	2	2
American Century Ultra® A	3	4	4	4	4	4	4	4	4	4	3	3	3	4	4	4	4	4	3	3	3	4	4	4	4	4	4	3	3	3	3	3	3	3	3	3	3	3	3	3	4	4	3	3	3	3	3	3	3
American Century Ultra® Instl	4	4	4	4	4	4	4	4	4	4	4	4	4	4	4	4	4	4	4	4	4	4	4	4	4	4	4	4	4	3	3	3	3	3	4	4	3	3	3	4	4	4	3	4	3	3	3	3	3
American Century Ultra® Inv	4	4	4	4	4	4	4	4	4	4	4	4	3	4	4	4	4	4	4	3	3	4	4	4	4	4	4	4	3	3	4	3	3	3	3	3	3	3	3	3	3	3	3	3	3	3	3	3	3
American Funds AMCAP A	5	5	5	5	5	5	5	5	5	5	5	5	5	5	5	5	5	5	5	5	5	5	5	5	5	5	5	5	5	5	5	5	5	5	5	5	5	5	5	5	5	5	5	4	4	4	4	4	4
American Funds American Balanced A	4	4	4	4	4	4	4	4	4	5	5	5	5	5	5	5	5	5	5	5	5	5	5	5	5	5	5	5	4	4	4	4	4	4	4	4	4	4	4	4	4	4	4	4	4	4	4	4	3
American Funds American High-Inc A	4	4	4	4	4	4	4	4	4	4	4	4	4	4	4	4	4	4	4	4	4	4	4	4	4	4	4	4	4	4	4	4	4	4	4	4	4	4	4	4	4	4	4	4	4	4	4	4	4
American Funds American Mutual A	4	4	4	4	4	4	4	4	5	4	4	4	4	4	4	4	4	4	4	4	4	4	4	4	4	4	4	4	4	4	3	3	4	4	4	4	4	4	3	4	3	3	3	3	3	3	3	3	3
American Funds Bond Fund of Amer A	2	2	2	2	2	2	2	2	2	3	3	3	3	3	3	3	3	3	3	3	3	4	3	3	4	3	3	3	4	4	4	4	4	3	4	4	4	4	4	4	4	4	4	4	4	4	4	4	4
American Funds Capital Income Bldr A	4	4	4	4	4	4	4	4	4	4	4	4	4	4	4	4	4	4	4	4	4	4	4	4	4	4	4	4	4	4	4	4	4	4	4	4	4	4	4	3	4	3	4	3	3	3	3	3	4
American Funds Capital World Bond A	3	3	3	3	3	3	3	3	3	3	3	3	3	3	3	3	3	4	4	4	3	3	3	3	3	3	3	3	3	3	3	3	3	3	3	4	4	4	4	4	4	4	4	4	4	3	3	3	3
American Funds Europacific Growth A	5	5	4	4	4	4	4	4	4	4	4	4	4	4	5	5	5	5	5	5	5	5	4	4	4	5	4	4	4	4	4	4	4	4	4	4	4	5	4	4	4	4	4	4	4	4	4	4	4
American Funds Fundamental Invs A	4	4	4	4	4	4	4	3	3	4	3	3	3	4	4	4	4	4	3	3	3	3	3	3	3	3	3	3	3	3	3	3	3	3	3	3	3	3	3	3	3	4	4	4	4	4	4	4	4
American Funds Growth Fund of Amer A	5	5	5	5	5	5	5	5	5	5	5	5	5	5	5	5	5	5	5	5	5	5	5	5	5	5	5	5	5	5	5	4	4	4	4	4	4	5	4	4	4	4	4	4	5	4	5	5	5
American Funds Income Fund of Amer A	4	4	4	4	4	4	4	4	4	4	4	4	4	4	4	4	4	5	5	5	5	5	5	5	5	4	4	5	5	5	5	5	5	4	4	4	4	4	4	4	4	4	4	4	4	4	4	4	4
American Funds Interm Bd Fd of Amer A	3	3	3	3	3	3	3	3	3	3	3	3	3	2	2	2	2	2	2	3	3	2	3	3	3	3	3	3	3	3	3	3	3	3	3	3	3	3	3	2	2	2	2	2	2	2	2	2	2
American Funds Invmt Co of Amer A	4	4	4	4	4	4	4	4	4	4	4	4	4	4	4	4	4	4	4	3	4	4	4	3	3	3	3	3	3	3	3	3	3	3	3	3	3	3	3	3	3	3	3	3	3	3	3	3	3
American Funds New Economy A	3	3	3	3	4	3	3	3	3	3	3	3	3	3	3	3	3	3	3	3	3	3	3	3	3	3	3	3	3	3	3	3	3	3	3	3	3	3	3	4	3	4	4	4	4	4	4	4	4
American Funds New Perspective A	4	4	4	4	5	4	5	5	4	4	4	4	4	4	5	5	5	5	5	5	4	4	4	4	4	4	4	4	4	4	4	4	4	4	4	4	4	4	4	4	4	4	4	4	4	4	4	4	4
American Funds SMALLCAP World A	3	3	3	3	3	3	3	3	3	3	3	3	3	3	3	3	3	3	3	3	3	3	3	3	3	3	3	3	3	3	3	3	3	3	3	3	3	3	3	3	3	3	3	3	3	3	3	3	3
American Funds Tax-Exempt Bond A	3	3	3	3	3	3	4	3	3	3	3	3	3	3	3	3	3	3	3	3	3	4	3	3	4	4	4	4	4	4	4	4	4	4	4	4	4	4	4	4	4	4	4	4	4	4	4	4	4
American Funds Tax-Exempt CA A	3	3	3	3	3	3	4	3	3	3	3	3	3	3	3	4	4	4	4	4	3	3	3	4	4	4	4	4	4	4	5	5	4	5	5	5	5	5	5	5	5	5	5	5	5	5	5	5	5
American Funds Tax-Exempt MD A	3	3	3	3	3	3	3	3	3	3	3	3	3	3	3	3	3	3	3	3	3	3	3	3	3	3	3	3	3	3	3	3	3	3	3	3	3	3	3	3	3	3	3	3	3	3	3	3	3
American Funds Tax-Exempt VA A	3	3	3	3	3	3	3	3	3	3	3	3	3	3	3	3	3	3	3	3	3	3	3	3	2	2	2	2	2	2	2	2	2	2	2	2	2	3	2	3	2	2	2	2	2	2	2	2	2
American Funds US Government Sec A	3	3	3	3	3	3	3	2	2	2	2	2	2	2	2	2	2	2	2	2	2	2	2	2	2	2	2	2	2	2	3	2	2	2	3	3	3	3	3	2	2	2	2	2	2	2	2	2	2
American Funds Washington Mutual A	4	4	4	4	4	5	5	4	4	4	4	4	4	4	4	4	4	4	4	4	4	4	4	4	4	4	4	4	4	4	3	3	3	3	3	3	3	3	3	3	3	3	3	3	3	3	3	3	3
AMF Short US Government	3	3	3	3	3	3	3	3	3	3	3	3	3	3	3	3	3	3	3	3	3	3	3	3	3	3	3	3	3	3	3	3	3	3	3	3	3	3	3	3	3	3	3	3	3	3	3	3	3
AMF Ultra Short Mortgage	4	4	4	4	4	4	4	4	4	4	4	4	4	4	4	4	4	4	4	3	3	3	3	3	4	4	4	4	4	4	4	4	4	4	3	4	3	3	3	3	3	3	3	3	3	3	3	3	3
AMG FQ Global Risk-Balanced Instl	2	2	2	2	2	2	2	2	2	2	2	2	2	2	2	2	2	2	2	2	2	2	2	2	2	2	2	2	2	2	2	2	2	2	2	2	2	2	2	2	2	2	2	2	2	2	2	2	1
AMG Managers Bond Service	5	5	5	4	5	5	5	5	5	5	5	5	5	5	5	5	5	5	5	5	5	5	5	5	5	5	5	5	4	4	4	4	4	4	4	4	3	3	4	4	4	4	4	4	4	4	5	5	5
AMG Managers Brandywine	5	5	5	5	4	4	4	4	4	4	4	4	4	4	4	4	4	4	4	4	4	4	4	4	4	4	4	4	4	4	4	4	4	3	3	3	3	3	3	3	3	4	4	3	4	4	4	4	4
AMG Managers Brandywine Blue	5	5	5	5	5	5	5	5	5	5	5	5	5	5	5	5	5	5	5	5	5	5	5	5	5	5	5	5	5	5	5	5	5	5	5	5	5	5	5	5	5	4	4	5	5	5	5	5	5
AMG Managers Cadence Cptl Apprec Instl	5	5	5	5	5	5	5	5	5	5	4	4	4	5	4	4	4	4	4	4	4	4	5	5	5	5	5	5	5	5	5	5	5	5	5	5	5	5	4	4	4	4	5	4	4	4	5	5	4
AMG Managers Cadence Cptl Apprec Inv	4	4	4	3	3	3	4	4	4	4	4	3	4	4	3	4	3	3	3	3	3	3	4	5	5	4	4	4	5	5	5	4	5	4	4	4	4	4	4	4	4	4	4	4	4	4	4	4	4
AMG Managers Cadence Cptl Apprec Svc	4	4	4	4	4	4	4	4	4	4	4	4	4	4	4	4	4	3	4	4	4	4	5	5	5	5	5	5	5	5	5	5	5	5	5	5	5	5	4	4	4	4	5	4	4	4	4	4	4
AMG Managers Cadence Mid Cap Instl	4	4	5	5	4	5	5	4	4	4	4	4	4	4	4	4	4	4	4	4	4	4	4	4	4	4	4	4	4	4	4	4	4	4	4	4	4	4	4	4	4	4	4	4	3	4	4	4	4
AMG Managers Cadence Mid Cap Investor	4	4	4	4	4	4	4	4	4	4	4	4	4	4	4	4	4	4	4	4	4	4	4	4	4	4	4	4	4	4	4	4	4	4	4	4	4	4	4	4	4	3	4	3	3	3	3	4	4
AMG Managers Cadence Mid Cap Service	4	4	4	4	4	4	4	4	4	4	4	4	4	4	4	4	4	4	4	4	4	4	4	4	4	4	4	4	4	4	4	4	4	4	4	4	4	4	4	4	4	4	4	4	3	4	4	4	4
AMG Managers Intermediate Duration Govt	5	5	5	5	5	4	5	5	5	5	5	5	5	5	5	5	5	5	5	5	5	5	5	5	5	5	5	5	5	5	5	5	5	5	5	5	5	5	5	5	5	5	5	5	5	5	5	5	5
AMG Managers Short Duration Government	3	3	3	3	3	3	3	4	4	4	4	4	4	4	4	4	4	4	4	4	4	4	4	4	4	4	4	4	4	4	4	4	4	4	4	4	4	4	4	4	4	5	5	5	5	5	4	4	4
AMG Managers Skyline Special Equities	3	3	3	3	3	3	3	3	3	2	3	3	3	2	2	2	2	2	2	2	2	2	2	2	2	3	3	3	3	3	3	3	3	3	3	3	3	3	3	3	3	3	3	3	3	3	3	3	3
Aquila Churchill Tax-Free Fund of KY A	3	3	3	3	3	3	3	3	3	3	3	3	3	4	3	4	3	3	4	3	3	3	3	3	3	3	3	3	3	3	3	3	3	3	3	3	3	3	3	3	3	3	3	3	3	3	3	3	3
Aquila Churchill Tax-Free Fund of KY C	2	2	2	2	2	2	2	2	2	2	2	2	2	2	2	2	2	2	2	2	2	2	2	2	2	2	2	2	2	2	2	2	2	2	2	2	2	2	2	2	2	2	2	2	2	2	2	2	2
Aquila Churchill Tax-Free Fund of KY Y	5	5	5	5	5	4	4	4	4	4	4	4	4	4	4	4	4	4	4	4	4	5	5	4	4	4	4	4	4	4	4	4	4	4	4	4	4	4	4	4	4	4	4	4	4	4	4	4	4
Aquila Tax-Free Fund of Colorado A	3	3	2	2	2	2	2	2	2	2	3	3	2	3	3	3	3	3	3	3	3	3	2	2	2	2	2	2	2	2	2	2	2	2	2	2	2	2	2	2	2	2	2	2	2	2	2	2	2
Aquila Tax-Free Fund of Colorado C	2	1	2	1	1	2	2	2	2	2	2	2	1	1	2	2	2	2	2	2	2	2	1	1	1	1	1	1	1	1	1	1	1	1	1	1	1	1	1	1	1	1	1	1	1	1	1	1	1
Aquila Tax-Free Trust of Arizona A	3	3	3	3	3	3	3	3	3	3	3	3	3	3	3	3	3	3	3	3	3	3	3	3	3	3	3	3	3	3	3	3	3	3	3	3	3	3	3	3	3	3	3	3	3	3	3	3	3
Aquila Tax-Free Trust of Arizona C	2	2	2	2	2	2	2	2	2	2	2	2	2	2	2	2	2	2	2	2	2	2	2	2	2	2	2	2	2	2	2	2	2	2	2	2	2	2	2	2	2	2	2	2	2	2	2	2	2
Aquila Tax-Free Trust of Arizona Y	5	5	5	5	5	5	5	4	4	4	5	5	5	5	5	5	5	5	5	5	5	4	4	4	4	4	4	4	4	4	4	4	4	4	4	4	4	4	4	4	4	4	4	4	4	4	4	4	4
Aquila Tax-Free Trust of Oregon A	4	4	4	4	3	3	4	3	4	3	4	4	4	4	4	4	4	4	4	4	4	4	3	3	4	4	4	4	3	3	3	3	3	4	3	4	3	4	3	3	3	3	3	3	3	3	3	3	3
Aquila Tax-Free Trust of Oregon C	3	3	3	3	3	3	3	3	3	3	3	3	3	3	3	3	3	3	3	3	3	3	3	3	3	3	3	3	3	3	3	3	3	3	3	3	3	3	3	3	3	3	3	3	3	2	2	2	2
Aquila Tax-Free Trust of Oregon Y	5	5	5	5	5	5	5	5	5	5	5	5	5	5	5	5	5	5	5	5	5	5	5	5	5	5	5	5	5	5	5	5	5	5	5	5	5	5	5	5	5	5	5	5	5	5	4	4	5
Ariel Appreciation Investor	5	5	5	5	5	4	4	4	4	5	5	5	5	5	5	4	4	4	4	4	4	4	4	4	4	4	4	4	4	4	4	4	4	4	4	4	4	4	4	4	4	4	4	3	3	3	3	3	3
Ariel Fund Investor	4	4	4	4	4	4	5	4	4	5	4	4	4	4	4	3	3	3	3	3	3	4	4	4	4	4	4	4	4	4	4	4	4	4	4	4	4	4	3	3	4	4	4	4	4	4	4	4	4
Baron Asset Retail	4	4	4	4	4	4	4	4	4	4	4	4	4	4	4	4	4	4	4	3	4	4	4	4	4	4	4	4	4	4	4	4	4	4	4	4	4	4	4	4	4	4	4	4	4	4	4	4	4
Barrett Opportunity	4	4	4	4	3	3	3	3	3	3	3	2	2	2	2	2	2	2	2	2	2	2	2	2	2	2	2	2	2	2	2	2	2	2	3	4	4	4	3	4	4	4	4	4	4	4	4	4	4
Bernstein CA Municipal	5	5	5	4	5	5	4	4	4	4	3	3	3	3	3	3	3	3	3	3	3	3	3	3	3	3	3	3	3	3	3	3	3	3	3	3	3	3	3	3	3	3	3	3	3	3	3	3	3
Bernstein Intermediate Duration	3	3	3	3	3	3	3	3	3	3	3	3	3	3	3	3	3	3	3	3	3	3	3	3	3	3	3	3	3	3	3	3	3	3	3	3	3	3	3	3	3	3	3	3	3	3	3	3	3
Bernstein NY Municipal	5	5	5	5	5	5	5	5	5	5	5	5	5	4	2	2	2	2	2	2	2	3	3	2	2	2	2	2	2	3	3	3	3	3	3	3	3	3	3	3	3	3	3	3	3	3	3	3	3
Bernstein U.S. Gov Short Dur	3	3	3	3	3	3	3	3	3	3	3	3	3	3	3	3	3	3	3	3	3	3	3	3	3	3	3	3	3	3	3	3	3	3	3	3	3	3	3	3	3	3	3	3	3	3	3	3	3
Berwyn	1	1	2	1	1	2	2	2	2	2	2	2	2	2	2	2	2	2	2	2	2	2	2	2	2	3	2	3	3	3	3	3	3	3	3	3	3	3	3	4	4	4	3	3	3	3	3	3	3
Berwyn Income	4	4	4	4	4	5	5	5	5	5	4	5	5	5	5	5	5	5	5	5	5	5	5	5	5	5	5	5	5	5	5	5	5	5	5	5	5	5	4	4	4	4	4	4	4	4	4	4	4
BlackRock Balanced Capital Instl	3	3	3	3	3	3	3	3	3	3	3	3	3	3	3	3	3	3	3	3	3	3	2	3	3	3	3	3	3	3	3	3	2	2	2	2	2	2	2	2	2	3	3	3	3	3	3	3	3
BlackRock Balanced Capital Inv A	2	2	2	2	2	2	2	2	2	2	2	2	2	2	2	2	2	2	2	2	2	2	2	2	2	2	3	2	2	2	2	2	2	2	2	2	2	2	2	2	2	2	2	2	2	2	2	2	2
BlackRock Balanced Capital Inv B	3	3	3	3	3	3	3	3	2	2	3	3	3	2	2	2	2	2	2	2	2	2	2	2	2	2	2	2	2	2	2	2	2	2	2	2	2	2	2	2	2	2	2	2	2	2	2	2	2
BlackRock Balanced Capital Inv C	2	2	2	2	2	2	2	2	2	2	2	2	2	2	2	2	2	3	3	3	2	2	2	2	3	3	3	3	2	2	2	2	2	2	2	2	2	2	3	3	2	2	2	2	2	2	2	2	2
BlackRock Basic Value Instl	3	3	3	4	4	4	4	3	3	3	3	3	3	3	3	3	3	3	3	3	3	3	3	3	3	3	3	3	3	3	3	3	3	3	3	3	3	3	3	3	3	3	3	3	3	3	3	3	3
BlackRock Basic Value Inv A	3	3	3	3	3	3	3	3	3	3	3	3	3	3	3	3	3	3	3	3	3	3	3	3	3	3	2	3	3	3	3	3	3	3	3	3	3	3	3	3	3	3	3	2	3	3	3	3	3
BlackRock Basic Value Inv B	3	3	3	3	4	3	3	3	3	3	3	3	3	3	3	3	3	3	3	3	3	3	3	3	3	3	3	3	3	3	3	3	3	3	3	2	3	3	2	2	2	3	2	2	2	3	3	3	3
BlackRock Basic Value Inv C	3	3	3	3	3	3	3	3	3	3	3	3	3	3	3	3	3	3	3	3	3	3	3	3	3	3	3	3	3	3	3	3	3	3	3	2	3	3	2	2	2	2	2	2	2	3	3	3	3
BlackRock California Muni Opps Instl	3	3	3	4	4	4	4	4	4	4	3	3	4	4	4	4	4	4	4	4	4	3	4	3	4	3	4	3	3	3	3	3	3	3	3	3	3	3	3	3	3	4	4	4	4	4	4	4	4
BlackRock California Muni Opps Inv A1	3	3	3	3	3	3	4	4	3	3	3	3	3	4	4	4	4	4	3	3	3	3	4	4	4	4	4	3	3	3	3	3	3	3	3	3	3	3	3	3	3	3	3	3	3	3	3	3	3
BlackRock California Muni Opps Inv C1	3	3	3	3	3	3	3	3	3	3	3	3	3	3	3	4	4	3	3	3	3	3	3	3	3	3	3	3	3	3	3	3	3	3	3	3	3	3	3	3	3	3	3	3	3	3	3	3	3
BlackRock Emerging Mkts Instl	3	3	3	3	3	3	3	3	3	3	3	2	2	2	2	2	2	2	2	2	2	2	2	2	2	2	2	2	2	2	2	2	2	2	2	2	2	2	2	2	2	2	2	2	2	2	2	2	2
BlackRock Emerging Mkts Inv A	2	2	2	2	2	2	2	2	2	2	2	2	2	2	2	2	2	2	2	2	2	2	2	2	2	2	2	1	1	1	2	2	2	2	2	2	2	2	2	2	2	2	2	2	2	2	2	2	2
BlackRock Emerging Mkts Inv C	2	2	2	2	2	2	2	2	2	2	2	2	2	2	2	2	2	2	2	2	2	2	2	2	2	2	2	2	2	2	2	2	2	2	2	2	2	2	2	2	2	2	2	2	2	2	2	2	2
BlackRock Energy & Resources Inv A	2	2	2	2	2	2	2	2	2	2	2	2	3	3	3	3	3	3	3	3	4	4	4	4	4	4	4	4	4	4	4	4	4	4	4	4	4	4	5	5	5	5	5	5	4	4	4	4	4
BlackRock Energy & Resources Inv B	4	4	4	5	5	5	5	5	5	5	5	4	5	4	4	4	4	5	5	5	5	5	5	5	5	5	5	5	5	5	5	5	5	5	5	5	5	5	5	5	5	5	5	5	5	5	5	5	5
BlackRock Energy & Resources Inv C	2	3	2	3	3	3	3	3	3	3	2	2	3	3	3	3	3	3	4	4	4	4	4	4	4	4	4	4	4	4	4	4	4	4	4	4	4	4	5	4	5	4	4	4	4	4	4	4	4
BlackRock Equity Dividend Instl	4	4	4	4	4	4	4	4	4	4	4	4	4	4	4	4	4	4	4	4	4	4	4	4	4	4	4	4	4	4	4	4	4	4	4	4	4	4	5	4	4	5	5	5	5	5	5	5	5
BlackRock Equity Dividend Inv A	4	4	4	4	4	4	4	4	4	4	4	4	4	3	3	4	4	4	4	4	4	4	4	4	4	4	4	4	4	4	4	4	4	4	4	4	4	4	4	4	4	4	4	4	4	4	4	4	4
BlackRock Equity Dividend Inv B	4	4	4	4	4	4	4	4	4	4	4	4	4	3	3	4	4	4	4	4	4	4	4	4	4	4	4	4	4	4	4	4	4	4	4	4	4	4	4	4	4	4	4	4	4	4	4	4	4
BlackRock Equity Dividend Inv C	4	4	4	4	4	4	4	5	4	4	4	4	4	3	3	4	4	4	4	4	4	4	4	4	4	4	4	4	4	4	4	4	4	4	4	4	4	4	4	4	4	4	4	4	4	4	5	5	5
BlackRock EuroFund Instl	4	4	4	4	5	5	5	5	5	5	5	5	5	4	4	4	4	4	4	4	4	4	4	4	4	4	4	4	4	4	4	4	4	4	4	4	3	3	3	3	3	4	4	4	4	4	4	4	4
BlackRock EuroFund Inv A	4	4	4	4	4	4	4	4	4	4	4	4	4	3	3	3	3	3	3	3	3	3	3	3	3	3	3	4	4	4	4	4	4	4	3	3	3	3	3	3	3	3	3	3	3	3	3	3	3
BlackRock EuroFund Inv C	4	4	4	4	4	4	4	4	4	4	4	4	4	3	3	3	3	3	3	3	3	3	3	3	3	3	3	4	4	4	4	4	4	4	4	4	3	4	4	3	3	3	3	3	3	3	4	3	3
BlackRock Exchange BlackRock	4	4	4	4	4	4	5	4	4	4	4	4	4	4	4	4	4	4	4	4	4	4	4	4	4	4	4	3	3	3	3	3	3	4	3	3	3	4	3	3	3	3	3	3	3	3	3	3	3
BlackRock Floating Rate Income Inv A	2	2	2	2	2	2	2	2	2	2	3	3	2	2	3	3	3	3	3	3	3	3	3	3	3	3	3	4	4	4	3	3	3	3	3	3	3	3	3	3	3	3	4	4	4	3	3	3	3
BlackRock Global Allocation Instl	3	3	3	3	4	4	4	3	3	3	4	4	4	4	4	4	4	4	4	4	4	4	4	4	4	4	4	4	4	4	4	4	4	4	4	4	4	4	4	4	4	4	4	4	4	4	4	4	4
BlackRock Global Allocation Inv A	4	3	3	3	4	3	3	3	3	3	4	4	4	4	4	4	4	4	4	4	4	4	3	3	4	3	3	3	3	3	4	4	4	4	4	4	4	4	4	4	4	4	4	4	4	4	4	4	4
BlackRock Global Allocation Inv B	4	4	3	3	4	4	4	3	3	3	4	4	4	4	4	4	4	4	4	4	4	4	4	4	4	4	4	4	4	4	4	4	4	4	4	4	4	4	4	4	4	4	4	4	4	4	4	4	3
BlackRock Global Allocation Inv C	4	3	3	3	4	4	4	4	4	4	4	4	4	4	4	4	4	4	4	4	4	4	4	4	4	3	3	4	4	4	4	4	4	4	4	4	4	4	4	4	4	4	4	4	4	4	4	4	3
BlackRock Latin America Instl	3	3	3	3	3	3	3	3	3	3	3	3	3	3	3	4	4	4	4	4	3	4	3	3	3	4	4	4	4	4	4	4	3	4	3	3	3	3	3	3	4	4	5	4	4	4	5	4	4
BlackRock Latin America Inv A	3	3	3	3	3	3	3	3	2	3	3	3	3	3	3	4	4	3	4	3	3	3	3	3	3	3	3	4	4	4	4	3	3	3	3	3	3	3	3	3	3	4	3	2	3	3	2	2	3
BlackRock Latin America Inv B	3	3	3	3	3	3	3	3	3	3	3	3	3	4	4	4	4	3	4	3	3	3	3	3	3	3	4	4	4	4	4	4	3	3	3	3	3	3	3	3	4	4	4	3	3	3	3	3	3
BlackRock Latin America Inv C	3	3	3	3	3	3	3	3	3	3	3	3	3	4	4	4	4	4	4	4	4	4	4	4	4	4	4	4	4	4	4	4	4	4	4	4	3	4	3	4	4	4	4	3	3	3	3	3	3
BlackRock National Municipal Instl	4	4	4	4	4	4	4	4	4	4	4	4	4	4	4	4	4	4	4	4	4	4	4	4	4	4	4	4	4	4	4	4	4	4	4	4	5	5	5	5	4	5	5	5	5	5	5	5	5
BlackRock National Municipal Inv A	3	3	3	3	3	3	3	3	3	3	3	3	3	3	3	4	4	4	4	4	4	4	4	4	4	4	4	4	4	4	4	4	4	4	4	4	4	4	4	4	4	4	4	4	4	4	4	4	4
BlackRock National Municipal Inv B	3	3	3	3	3	3	3	3	3	3	3	3	3	3	3	3	3	3	4	4	4	4	4	4	4	4	4	4	4	4	4	4	4	4	4	4	4	4	4	4	4	4	4	4	4	4	4	4	3
BlackRock National Municipal Inv C1	3	3	3	3	3	3	3	3	3	3	3	3	3	3	3	3	3	3	4	4	4	4	4	4	4	4	4	4	4	4	4	4	4	4	4	4	4	4	4	4	4	4	4	4	4	4	4	4	4
BlackRock Natural Resources Instl	3	3	3	3	3	3	3	3	3	3	3	3	3	3	3	3	3	3	3	3	3	3	3	3	3	3	4	3	3	3	4	3	3	3	3	4	4	4	3	3	3	4	4	3	3	3	3	3	3
BlackRock Natural Resources Inv A	3	3	3	3	4	4	4	4	4	4	4	5	4	4	4	4	4	4	3	3	4	3	4	4	4	3	4	3	3	3	3	3	3	3	3	4	3	3	3	3	3	3	3	3	3	3	3	3	3
BlackRock Natural Resources Inv B	3	3	3	3	3	3	3	3	3	3	3	3	3	3	3	3	3	3	3	3	2	3	3	3	3	2	3	3	3	3	3	3	3	3	3	4	4	4	3	4	3	3	3	3	3	3	3	3	3
BlackRock Natural Resources Inv C	3	3	3	4	4	5	4	4	4	4	4	5	4	4	4	4	4	4	3	3	4	3	4	4	4	3	4	3	3	3	3	3	3	3	3	4	4	4	4	4	3	3	3	3	3	3	3	3	3
BlackRock NJ Municipal Bond Instl	2	2	2	2	2	2	2	2	2	2	2	2	2	2	2	2	2	2	3	3	3	3	3	3	3	3	3	3	3	3	3	3	3	3	4	4	4	4	4	4	4	5	5	5	5	5	5	5	5
BlackRock NJ Municipal Bond Inv A1	1	1	1	1	1	1	2	2	1	1	2	2	2	2	2	1	1	1	1	1	1	1	1	2	1	2	2	3	3	3	3	3	3	3	4	4	4	4	4	4	3	4	4	4	4	4	4	4	4
BlackRock NJ Municipal Bond Inv C1	1	1	1	1	1	2	2	2	1	2	2	2	2	2	2	2	2	2	2	2	2	2	2	2	2	2	3	3	3	3	3	3	3	3	3	3	3	3	3	3	3	3	3	4	4	3	3	3	4
BlackRock NY Municipal Opps Instl	2	2	2	2	2	2	2	2	2	2	2	2	2	2	2	2	2	2	2	2	2	2	3	2	2	2	2	2	3	3	3	3	3	3	3	3	3	3	3	3	3	4	4	4	4	4	4	4	4
BlackRock NY Municipal Opps Inv A1	2	2	2	2	2	2	2	2	2	2	2	2	2	2	2	2	2	1	1	1	1	1	2	2	2	2	2	2	3	3	3	3	3	3	3	3	3	3	3	3	3	3	3	3	3	3	3	3	3
BlackRock NY Municipal Opps Inv C1	2	2	2	2	2	2	3	2	2	2	2	3	3	3	2	2	2	2	2	2	2	2	2	2	2	2	2	2	2	2	3	3	3	3	3	3	3	3	3	3	3	3	3	3	3	3	3	3	3
BlackRock PA Municipal Bond Instl	3	3	3	3	3	3	3	3	3	3	4	4	4	4	3	4	4	4	4	4	4	4	4	4	4	4	4	4	4	4	4	4	4	4	4	4	4	4	4	4	4	5	5	5	5	5	5	5	5
BlackRock PA Municipal Bond Inv A1	3	3	3	3	3	3	3	3	3	3	3	3	3	3	3	3	3	3	3	3	3	3	3	3	3	3	4	3	3	4	4	4	4	4	4	4	4	4	4	4	3	3	3	4	4	4	3	4	4
BlackRock PA Municipal Bond Inv C1	3	3	3	3	3	3	3	3	3	3	3	3	3	3	3	3	3	3	3	3	3	3	3	3	3	3	4	3	3	4	4	4	4	4	4	4	4	4	4	4	4	3	4	4	4	4	4	4	4
BlackRock Pacific Instl	5	4	4	4	4	5	5	5	5	5	5	4	4	4	4	4	4	4	4	4	4	4	4	4	4	4	4	4	4	4	4	4	4	4	4	4	4	4	4	4	4	4	4	4	4	4	4	4	4
BlackRock Pacific Inv A	4	4	4	4	4	4	4	4	4	4	4	3	3	3	3	3	4	3	3	3	3	3	4	4	4	4	3	4	4	4	4	4	4	4	4	4	4	4	4	4	3	3	3	3	3	3	4	4	4
BlackRock Pacific Inv C	4	4	4	4	4	4	4	4	4	4	4	3	3	3	3	4	4	4	3	3	3	4	4	4	4	4	4	4	4	4	4	4	4	4	4	4	4	4	4	4	4	3	3	4	3	4	4	4	3
BlackRock Short-Term Municipal Instl	2	2	2	2	2	2	2	2	2	2	2	2	2	2	2	1	2	2	2	2	2	2	2	2	2	2	1	1	1	1	1	2	2	2	2	2	2	2	2	2	1	2	2	2	2	2	2	2	2
BlackRock Strategic Global Bond Instl	1	1	1	1	1	1	1	1	1	1	1	1	1	2	2	2	2	3	2	2	2	2	2	2	2	2	3	3	3	3	3	3	3	3	3	3	2	2	2	2	2	3	3	3	3	3	2	2	3
BlackRock Strategic Global Bond Inv A	1	1	1	1	1	1	1	1	1	1	1	1	1	2	3	3	4	4	4	4	4	3	4	4	4	4	4	3	3	3	3	3	3	3	2	2	2	2	2	2	2	2	2	2	2	2	2	2	2
BlackRock Strategic Global Bond Inv C1	1	1	1	1	1	1	1	1	1	1	1	1	1	3	3	4	4	4	4	4	4	4	4	4	4	4	4	3	3	3	3	3	3	3	3	3	2	2	2	2	2	2	2	2	2	2	2	2	2
BlackRock Strategic Muni Opps Instl	3	3	4	3	3	3	3	3	3	3	3	3	3	3	3	3	3	3	3	3	3	3	4	4	3	3	3	3	4	4	4	4	3	4	4	4	4	4	4	3	3	4	4	4	4	4	4	3	3
BlackRock Strategic Muni Opps Inv A1	3	3	3	3	3	3	3	3	3	3	3	3	3	3	3	3	3	3	3	3	3	3	3	3	3	3	3	3	3	3	3	3	3	3	3	3	3	3	3	3	3	3	3	3	3	3	3	3	3
BlackRock US Government Bond Instl	5	5	5	5	5	5	5	5	5	5	5	5	5	5	5	5	5	5	5	5	5	5	5	5	5	5	5	5	5	5	5	5	5	5	5	5	5	5	4	4	4	5	5	5	4	5	4	5	4
BlackRock US Government Bond Inv A	3	3	3	3	3	3	3	3	3	3	3	3	2	2	3	2	2	3	2	3	3	3	3	3	3	3	3	3	3	3	3	3	3	3	3	3	2	2	2	2	2	2	2	2	2	2	2	2	2
BlackRock US Government Bond Inv C	4	4	4	4	4	4	3	4	4	4	3	3	2	2	3	3	3	3	3	3	3	3	3	3	3	3	3	3	3	3	4	3	3	3	3	3	3	3	3	3	3	2	2	2	2	2	2	2	2
BlackRock US Government Bond Svc	5	5	5	5	5	5	5	5	5	5	5	5	4	4	4	4	4	4	4	4	4	5	4	4	4	5	4	5	5	5	4	4	4	4	4	4	4	4	4	4	4	4	4	4	4	4	4	4	4
BlackRock Value Opportunities Instl	4	4	4	4	4	4	4	4	4	4	4	4	4	4	4	4	4	4	4	4	4	4	3	3	3	4	3	3	3	3	3	3	3	3	3	3	3	3	3	3	3	3	3	3	3	3	3	3	3
BlackRock Value Opportunities Inv A	4	4	4	4	4	4	4	4	4	4	4	4	4	4	4	4	4	4	4	4	4	3	3	3	3	3	3	3	3	3	3	3	3	3	3	3	3	3	3	3	3	3	3	3	2	3	2	2	2
BlackRock Value Opportunities Inv B	4	4	4	4	4	4	4	4	4	4	4	4	4	4	4	4	4	4	4	4	4	4	3	3	3	3	3	3	3	3	3	3	3	3	3	3	3	3	3	3	3	3	3	3	2	3	2	2	2
BlackRock Value Opportunities Inv C	4	4	4	4	4	4	4	4	4	4	4	4	4	4	4	4	4	4	4	4	4	4	3	3	3	3	3	3	3	3	3	3	3	3	3	3	3	3	3	3	3	3	3	3	3	3	2	2	3
Bridges Investment	4	4	4	3	4	4	4	4	4	4	4	4	4	4	4	4	4	4	4	4	4	4	4	4	4	4	4	4	4	4	4	4	4	4	4	4	4	4	4	4	4	4	4	4	4	3	3	3	3
Brown Advisory Intermediate Income Adv	4	4	4	4	4	4	4	4	4	4	4	4	4	4	4	4	4	4	4	4	4	4	4	4	4	4	4	4	4	4	4	4	4	4	4	4	4	4	4	4	4	4	4	4	3	3	3	3	3
Brown Advisory Intermediate Income Inv	4	5	5	5	5	5	5	5	5	5	5	5	5	4	5	5	5	5	5	5	5	5	5	5	5	5	5	5	5	5	5	5	5	5	5	5	5	5	5	5	5	5	5	5	5	5	5	5	5
Bruce	5	5	5	5	5	5	5	5	5	5	5	5	5	5	5	5	5	5	5	5	5	5	5	5	5	5	5	5	5	5	5	5	5	5	5	5	5	5	5	5	5	5	5	5	5	5	5	5	5
Burnham A	4	4	4	3	3	3	3	3	3	3	3	3	3	3	3	3	3	3	3	3	3	3	3	3	3	3	3	3	3	3	2	3	2	2	2	2	2	2	2	2	2	2	2	2	2	2	2	2	2
Calamos Convertible A	5	5	5	5	5	5	5	4	4	5	5	5	5	5	5	5	5	5	5	5	5	5	5	5	4	4	4	4	4	4	4	4	4	4	4	4	4	4	4	4	4	4	3	3	4	4	4	3	3
Calamos Convertible C	5	5	5	5	5	5	5	5	5	5	5	5	5	4	4	5	5	5	5	5	5	5	5	5	5	4	4	4	4	4	4	4	4	4	4	4	3	3	4	4	3	3	4	3	3	3	3	3	4
Calamos Growth & Income A	5	5	5	5	5	5	5	5	5	5	5	5	5	5	5	5	5	5	5	5	5	5	5	5	5	5	5	5	5	5	4	4	5	4	5	4	4	4	4	4	4	4	5	5	5	5	5	5	4
Calamos Growth & Income C	5	5	5	5	5	5	5	5	5	5	5	5	5	5	5	5	5	5	5	5	5	5	5	5	5	5	5	5	5	4	5	4	5	5	5	4	4	4	5	4	4	4	5	5	5	5	4	4	4
Calamos Growth A	5	5	5	5	5	5	5	5	5	5	5	5	5	5	5	5	5	5	5	5	5	5	5	5	5	5	5	5	5	5	5	5	5	5	5	4	4	4	4	4	4	4	5	4	4	4	4	4	4
Calamos Growth C	5	5	5	5	5	5	5	5	5	5	5	5	5	5	5	5	5	5	5	5	5	5	5	5	5	5	5	5	5	5	4	4	4	4	4	4	4	4	4	4	4	4	5	4	4	4	4	4	4
Calamos Market Neutral Income A	5	5	5	5	5	5	5	5	5	5	5	4	4	4	4	4	5	5	5	5	4	4	4	4	4	4	4	4	4	4	4	4	4	3	3	3	3	3	3	3	3	4	4	3	3	3	3	3	3
Calvert Balanced A	2	2	2	2	2	2	2	2	2	2	2	2	2	2	2	2	2	2	2	2	2	2	2	2	2	2	2	2	2	2	2	2	2	2	2	2	2	2	2	2	2	2	2	2	2	2	2	2	2
Calvert Balanced C	2	2	2	2	2	2	2	2	2	2	2	2	2	2	2	2	2	2	2	2	2	2	2	2	2	2	2	2	2	2	2	2	2	2	2	2	2	2	2	2	2	2	2	2	2	2	2	2	2
Calvert Bond A	3	3	3	3	3	2	2	2	2	2	3	3	3	3	3	3	3	3	3	3	3	3	3	3	3	3	3	3	3	3	3	3	3	4	4	4	4	4	4	4	4	4	4	4	4	4	4	4	4
Calvert Equity A	4	4	4	4	4	4	4	4	4	4	4	4	4	4	4	4	4	4	4	4	4	4	4	4	4	4	4	4	4	4	3	3	3	3	4	4	4	4	4	4	4	4	4	3	3	3	3	4	4
Calvert Equity C	4	4	4	5	5	5	5	5	5	5	5	5	5	5	5	5	5	5	5	4	4	4	4	4	4	4	4	4	4	4	4	3	3	3	4	4	4	4	4	4	4	4	4	3	3	3	4	4	4
Calvert Income A	4	4	4	4	4	4	4	4	3	4	5	5	5	5	5	5	5	5	5	5	5	5	5	4	4	4	5	5	5	4	5	5	5	5	5	5	5	5	5	5	5	5	5	5	5	5	5	5	5
Calvert Tax-Free Responsible Impact Bd A	3	3	3	3	3	3	3	3	3	4	4	4	4	4	4	4	4	4	4	4	3	3	3	3	3	3	3	3	3	3	3	3	3	3	3	3	3	3	3	3	3	3	3	3	3	3	3	3	3
Cavanal Hill Bond Investor	3	3	3	3	3	3	3	3	3	3	3	3	3	3	3	3	3	3	3	3	3	3	3	3	3	3	3	3	3	3	3	3	3	3	3	3	3	3	3	3	3	3	4	4	4	4	4	4	4
Cavanal Hill Intermediate Bond Investor	3	3	3	3	3	3	3	3	3	3	3	3	3	3	3	3	3	3	3	4	4	4	4	4	4	4	4	4	4	4	4	4	4	4	4	4	4	4	4	4	4	4	5	5	5	5	5	5	5
Cavanal Hill Intermediate Tx-Fr Bd Inv	2	2	2	2	2	2	2	2	2	2	2	2	2	2	2	2	2	2	2	2	2	2	2	2	2	2	2	2	2	2	2	2	2	2	2	2	2	2	2	2	2	2	3	3	3	3	3	3	2
Cavanal Hill US Large Cap Equity Inv	2	2	2	2	1	1	1	1	1	1	1	1	1	1	1	1	1	1	1	1	1	1	1	1	1	1	1	2	2	2	2	2	2	2	2	2	2	2	2	2	2	2	2	3	3	3	3	2	2
Century Shares Trust Instl	2	2	2	2	2	2	2	2	3	3	3	3	2	2	3	2	2	2	3	3	3	3	3	3	3	3	3	3	3	5	5	4	5	5	5	5	4	4	4	4	4	4	4	4	4	4	4	4	4
ClearBridge Aggressive Growth A	5	5	5	5	5	5	5	5	5	5	5	5	5	5	5	5	5	5	5	5	5	5	5	4	4	4	5	4	5	4	4	4	4	4	4	5	5	5	4	4	4	4	4	4	4	4	4	4	4
ClearBridge Aggressive Growth B	5	5	5	5	5	5	5	5	5	5	5	5	5	5	5	5	5	5	5	5	5	5	5	4	5	4	5	4	5	5	4	4	4	4	4	5	4	5	5	5	4	4	4	4	4	4	4	4	4
ClearBridge Aggressive Growth C	5	5	5	5	5	5	5	5	5	5	5	5	5	5	5	5	5	5	5	5	5	5	5	4	5	5	5	5	5	5	4	4	4	4	4	5	5	5	5	5	4	5	5	5	4	4	4	4	4
ClearBridge All Cap Value A	4	4	4	4	4	4	4	4	3	3	4	4	4	4	4	4	4	4	4	4	4	3	3	3	3	3	3	3	3	3	3	3	3	2	2	3	3	3	3	3	3	3	3	3	3	3	3	3	3
ClearBridge All Cap Value B	5	4	4	4	4	4	4	4	4	4	4	4	4	4	4	4	4	4	4	4	3	3	3	3	3	3	3	3	3	3	3	3	3	2	2	3	3	3	3	3	3	3	3	3	3	3	3	2	3
ClearBridge All Cap Value C	5	4	4	4	5	4	4	4	4	4	5	5	5	4	4	4	4	4	4	4	4	4	3	3	3	3	3	3	3	3	3	3	3	2	2	3	3	3	3	4	3	3	3	3	3	3	3	3	3
ClearBridge All Cap Value I	5	5	4	4	5	5	5	5	5	5	5	5	5	5	5	5	5	5	5	5	4	4	4	4	4	4	4	4	4	4	4	4	3	3	3	4	4	4	4	3	3	3	4	4	3	4	4	3	3
ClearBridge Appreciation A	4	4	4	4	4	4	4	4	4	4	4	4	4	4	4	4	4	4	4	4	4	4	4	4	4	4	4	4	4	4	4	4	4	4	4	4	4	4	4	4	4	4	3	3	3	3	3	3	3
ClearBridge Appreciation B	4	4	4	4	4	4	4	4	4	4	4	4	4	4	4	4	4	4	4	4	4	4	3	3	3	4	4	4	4	3	4	4	4	4	4	4	4	4	4	4	4	4	4	3	3	3	3	3	3
ClearBridge Appreciation C	4	4	4	4	5	5	4	4	4	4	4	4	4	4	4	4	4	4	3	3	3	3	3	3	3	4	4	4	4	4	4	4	4	4	4	4	4	4	4	4	4	4	4	3	4	3	4	3	3
ClearBridge Appreciation I	5	5	5	5	5	5	5	5	5	5	5	5	5	4	5	4	4	5	5	4	4	4	5	5	5	5	5	5	5	5	5	5	5	5	4	4	4	4	4	4	4	4	4	4	4	4	4	4	4
ClearBridge International Value A	1	1	1	1	1	1	1	1	1	1	1	1	1	1	1	1	1	1	1	1	1	1	1	1	1	1	1	1	1	1	1	2	2	2	2	2	2	2	2	2	2	2	1	1	1	1	2	2	2
ClearBridge International Value C	1	1	1	1	1	1	1	1	1	1	1	1	1	1	1	1	1	1	1	1	1	1	1	1	1	1	1	1	1	1	1	2	1	1	2	2	2	1	2	1	1	1	1	1	2	1	2	2	2
ClearBridge Large Cap Value A	3	3	3	3	4	3	3	3	3	3	3	3	3	3	3	3	3	3	3	3	3	3	3	3	3	3	3	3	3	3	3	2	2	2	2	2	2	2	3	3	2	2	2	2	2	2	2	2	2
ClearBridge Large Cap Value C	3	3	3	3	4	3	3	3	3	3	3	3	3	3	3	3	3	3	3	3	3	3	3	3	3	3	3	3	3	3	3	2	2	2	2	2	2	3	3	3	2	3	3	3	3	3	2	2	2
ClearBridge Small Cap C	3	3	3	3	3	3	3	3	3	3	3	3	3	3	3	3	4	3	3	3	3	3	3	3	3	3	3	3	3	3	3	3	3	3	3	3	3	3	3	3	3	3	3	3	3	3	3	3	3
ClearBridge Small Cap I	3	3	3	3	3	3	3	3	3	3	4	4	3	4	4	5	4	3	3	3	3	3	3	3	3	3	4	4	3	4	4	3	3	3	4	4	4	3	3	4	4	4	4	4	4	3	3	3	3
ClearBridge Tactical Dividend Income A	3	3	3	3	3	3	3	3	3	3	3	3	3	3	3	3	3	3	3	3	3	3	3	3	3	3	3	3	3	2	3	2	2	2	2	2	2	2	2	2	2	2	2	2	2	2	2	2	2
ClearBridge Value C	4	4	4	4	4	4	5	4	4	4	4	4	4	5	5	4	4	4	4	4	4	4	4	4	4	4	4	4	4	5	5	5	5	5	5	5	5	5	5	5	5	5	4	4	4	4	3	3	3
ClearBridge Value I	4	4	4	4	4	4	5	4	4	5	5	5	4	5	5	5	5	4	4	4	3	4	4	4	4	4	4	4	5	5	5	5	5	5	5	5	5	5	5	5	5	5	4	4	4	4	4	4	3
Clipper	5	5	5	5	5	5	5	5	5	5	5	5	5	5	5	5	5	5	5	5	5	5	5	5	5	5	5	5	5	5	5	5	5	4	4	4	4	4	4	4	4	4	4	4	4	4	4	4	4
Cohen & Steers Realty Shares	4	4	4	4	4	3	3	3	3	4	4	4	4	4	4	3	3	3	3	3	3	3	3	3	4	4	4	4	4	3	3	3	3	4	4	4	4	4	4	4	4	4	4	4	4	4	4	4	4
Colorado BondShares A Tax-Exempt	5	5	5	5	5	5	5	5	5	5	5	5	5	5	5	5	5	5	5	5	5	5	5	5	5	5	5	5	5	5	5	5	5	5	5	5	5	5	5	5	5	5	5	5	5	5	5	5	5
Columbia Acorn Z	5	5	5	5	5	5	5	5	5	5	5	5	5	5	5	5	5	5	5	5	5	5	5	5	5	5	5	5	5	5	5	5	5	5	5	5	5	5	5	5	5	5	5	5	5	5	5	5	5
Columbia AMT-Free GA Interm Muni Bd A	2	2	2	2	2	2	2	2	2	2	2	2	2	2	2	2	2	2	2	2	2	2	3	3	3	4	4	4	4	4	4	4	4	4	4	4	4	4	4	4	4	4	4	4	4	4	4	4	4
Columbia AMT-Free GA Interm Muni Bd B	2	2	2	1	1	2	2	1	2	2	2	2	1	1	1	1	1	2	2	2	2	2	2	2	2	3	3	3	3	3	3	3	3	3	3	3	3	3	3	3	3	3	3	3	3	3	3	2	3
Columbia AMT-Free GA Interm Muni Bd C	2	2	2	1	1	1	1	1	1	1	1	2	1	1	1	1	1	2	2	2	2	2	2	2	2	3	3	3	3	3	3	3	2	3	3	3	2	3	3	3	3	3	3	3	3	3	3	3	3
Columbia AMT-Free GA Interm Muni Bd Z	4	4	3	3	3	3	3	3	3	3	3	4	4	4	4	4	4	4	4	4	4	4	5	5	5	5	5	5	5	5	5	5	5	5	5	5	5	5	5	5	5	5	5	5	5	5	5	5	5
Columbia AMT-Free MD Interm Muni Bd A	2	2	2	2	2	2	2	2	2	2	2	2	2	2	2	2	2	2	2	2	2	2	3	3	3	1	2	1	1	1	1	1	1	1	1	1	1	1	1	2	1	2	1	1	1	1	1	1	1
Columbia AMT-Free MD Interm Muni Bd B	2	2	2	1	1	2	2	2	2	2	2	2	2	2	1	1	1	1	1	2	2	1	2	2	2	1	1	1	1	1	1	1	1	1	1	1	1	1	1	1	1	1	1	1	1	1	1	1	1
Columbia AMT-Free MD Interm Muni Bd C	1	1	1	1	1	2	2	2	2	2	2	1	1	1	1	1	1	1	1	2	2	1	2	2	2	1	1	1	1	1	1	1	1	1	1	1	1	1	1	1	1	1	1	1	1	1	1	1	1
Columbia AMT-Free MD Interm Muni Bd Z	3	3	3	3	3	3	3	3	3	3	3	4	4	4	4	4	4	4	4	4	4	4	4	4	4	3	3	2	2	2	2	3	2	2	2	2	2	2	2	3	2	2	2	2	2	2	2	2	2
Columbia AMT-Free NY Interm Muni Bd T	1	1	1	1	1	1	1	1	1	1	2	2	1	1	2	1	1	1	1	2	2	2	2	2	2	2	2	2	2	2	2	2	2	2	2	2	2	2	2	2	2	2	2	2	2	2	2	2	2
Columbia AMT-Free NY Interm Muni Bd Z	3	3	3	4	4	3	4	4	4	3	4	3	3	3	4	3	3	3	3	3	3	3	3	3	3	3	3	4	4	4	4	4	4	4	4	4	4	4	4	4	4	4	4	4	3	3	3	3	3
Columbia AMT-Free OR Interm Muni Bd Z	5	5	5	5	5	5	5	5	5	5	5	5	5	5	5	5	5	5	5	5	5	5	5	5	5	5	5	5	5	5	5	5	5	5	5	5	5	5	5	5	5	5	5	5	5	5	4	5	5
Columbia AMT-Free SC Interm Muni Bd A	2	2	2	2	2	2	2	2	2	2	2	3	3	3	3	3	3	3	3	3	3	3	2	2	2	2	3	2	2	2	2	2	2	2	2	3	3	3	3	3	2	3	3	3	3	2	2	2	2
Columbia AMT-Free SC Interm Muni Bd B	2	2	2	2	2	2	2	2	2	2	2	2	2	2	2	2	2	2	2	2	2	2	1	1	1	1	2	2	2	2	2	2	2	2	2	2	2	2	2	2	2	2	2	2	2	2	2	2	2
Columbia AMT-Free SC Interm Muni Bd C	2	2	2	1	1	2	2	2	2	2	2	2	2	2	2	2	2	2	2	2	2	2	1	1	1	2	2	2	2	2	2	2	2	2	2	2	2	2	2	2	2	2	2	2	2	2	2	2	2
Columbia AMT-Free SC Interm Muni Bd Z	4	4	4	4	3	4	4	4	4	4	4	4	4	4	4	4	4	4	4	4	4	4	4	3	4	4	4	4	4	4	4	4	4	4	4	4	4	4	4	4	4	4	4	4	4	4	4	4	4
Columbia AMT-Free Tax-Exempt Bond A	3	3	3	3	3	3	3	3	3	3	3	3	3	3	3	3	2	2	2	2	2	2	2	2	2	2	2	2	2	2	2	3	2	3	3	3	3	2	2	3	2	2	2	2	2	2	2	2	2
Columbia AMT-Free Tax-Exempt Bond B	2	3	3	2	2	3	3	3	2	2	2	2	2	2	2	2	2	2	1	1	2	1	1	1	1	1	1	1	1	1	1	1	1	1	1	2	2	1	1	1	1	1	1	1	1	1	1	1	1
Columbia AMT-Free VA Interm Muni Bd A	3	2	2	2	2	2	2	2	2	2	2	2	2	3	3	3	3	3	3	3	3	3	3	3	4	4	4	4	4	4	4	4	4	4	4	4	4	4	4	4	4	4	4	4	4	4	4	4	3
Columbia AMT-Free VA Interm Muni Bd B	2	2	2	2	2	2	2	2	2	2	2	2	2	2	2	2	2	2	2	2	2	2	3	3	3	3	3	3	3	3	3	3	3	3	3	3	3	3	3	3	3	3	3	3	2	2	2	2	3
Columbia AMT-Free VA Interm Muni Bd C	2	2	2	2	2	2	2	2	2	2	2	2	2	2	2	2	2	2	2	2	2	2	3	3	3	3	3	3	3	3	3	3	3	3	3	3	3	3	3	3	3	3	3	3	3	3	3	3	3
Columbia AMT-Free VA Interm Muni Bd Z	4	4	4	4	4	4	4	4	4	4	4	4	4	4	4	4	4	4	4	4	4	4	5	5	5	5	5	5	5	5	5	5	5	5	5	5	5	5	5	5	5	5	5	5	5	5	5	5	5
Columbia Balanced Z	3	3	3	3	3	3	3	3	3	3	3	3	3	3	3	3	3	3	3	3	3	3	3	3	3	3	3	3	3	3	3	3	3	3	3	3	3	3	3	3	3	3	3	3	3	3	3	3	3
Columbia Bond Z	4	4	4	4	4	3	4	4	4	4	4	4	3	3	3	3	3	3	3	3	4	4	4	4	4	4	4	4	4	4	4	4	4	4	4	4	4	4	4	4	3	3	3	3	3	3	3	3	3
Columbia California Tax-Exempt A	3	3	4	3	3	3	3	3	3	3	3	3	3	3	3	3	3	3	3	3	3	3	3	3	3	3	3	3	3	3	3	3	3	3	3	3	3	3	3	3	2	2	2	2	2	2	2	2	2
Columbia California Tax-Exempt B	2	2	2	2	2	2	2	2	2	2	2	2	1	1	2	1	1	1	1	2	2	1	2	2	2	2	2	2	2	2	2	2	2	2	2	2	2	2	2	2	1	1	1	1	1	1	1	1	1
Columbia California Tax-Exempt C	4	4	4	4	3	3	3	4	3	4	4	4	3	3	3	3	3	3	3	4	3	3	3	3	3	3	3	3	3	3	3	3	3	3	3	3	3	3	3	3	2	2	2	2	2	2	2	2	2
Columbia Convertible Securities A	4	4	4	4	4	4	4	4	4	4	4	4	4	4	4	4	4	3	4	4	4	4	4	4	4	4	4	3	4	4	4	3	3	3	3	3	3	4	4	4	4	4	4	4	4	4	4	4	3
Columbia Convertible Securities C	4	4	4	4	4	4	4	4	4	4	4	4	4	4	4	4	4	4	4	4	4	4	4	4	4	4	4	4	4	4	4	4	3	4	3	4	4	4	4	3	3	3	3	3	3	3	3	3	3
Columbia Convertible Securities Z	4	4	4	4	4	5	4	4	4	4	4	4	4	4	4	4	3	3	4	4	3	4	4	4	4	5	4	5	4	4	4	4	4	4	4	4	4	4	4	4	4	3	4	4	3	3	4	3	3
Columbia Corporate Income Z	4	4	4	4	4	4	4	4	4	4	4	5	5	5	5	5	5	5	5	5	5	5	5	5	5	5	5	5	5	5	5	5	5	5	5	5	5	5	5	5	5	5	5	5	5	5	5	5	5
Columbia Diversified Equity Income A	3	3	2	2	3	3	2	3	3	3	3	3	3	3	3	3	3	3	3	3	3	3	3	3	3	3	3	3	3	3	3	3	3	3	3	3	4	4	4	4	4	4	4	5	5	4	4	4	4
Columbia Diversified Equity Income B	3	3	3	2	3	3	3	3	3	3	3	3	3	3	3	3	3	4	4	3	3	3	3	3	3	3	3	3	3	3	3	3	3	3	4	3	4	4	4	4	4	4	4	4	5	5	5	5	4
Columbia Diversified Equity Income K	3	3	3	3	3	3	3	3	3	3	4	4	4	4	4	4	4	4	4	4	4	4	4	4	4	4	4	4	4	4	4	4	4	4	4	4	4	4	4	4	5	5	5	5	5	5	5	5	5
Columbia Dividend Opportunity A	4	4	4	4	4	4	4	4	4	4	4	4	4	4	4	4	4	4	3	3	3	3	1	1	1	1	1	1	2	1	2	2	2	2	2	2	2	2	1	2	2	1	1	1	1	1	1	1	2
Columbia Dividend Opportunity B	4	4	4	4	4	4	4	3	4	4	3	3	3	3	3	3	3	3	3	3	3	3	1	1	1	1	1	1	2	1	2	2	2	2	2	2	2	2	2	2	2	1	1	1	1	2	1	2	2
Columbia Dividend Opportunity K	4	4	4	4	4	4	4	4	4	4	4	4	4	3	3	3	3	3	3	3	3	3	1	1	1	1	1	1	2	2	2	2	2	3	3	3	3	2	2	2	2	2	2	2	2	2	2	2	3
Columbia Global Bond A	2	3	3	3	3	2	2	2	2	3	2	2	2	2	3	3	2	2	2	3	2	3	3	3	3	3	3	3	3	3	3	3	3	3	3	2	2	3	2	3	3	2	2	2	2	2	2	2	2
Columbia Global Bond B	2	3	2	2	3	2	2	2	2	2	2	2	2	3	3	3	3	3	3	3	2	3	3	2	3	3	3	3	3	3	3	3	3	3	3	3	2	3	2	2	2	2	2	2	2	2	2	2	2
Columbia Global Bond K	3	3	3	3	3	3	3	3	3	3	3	3	3	3	3	3	3	3	3	3	3	3	3	3	3	3	3	4	4	4	3	4	3	3	3	3	3	3	3	3	3	3	3	3	3	3	3	3	3
Columbia Global Equity Value A	2	2	1	1	1	2	1	1	1	2	2	2	2	2	2	1	1	2	2	1	1	1	1	1	1	1	1	1	1	1	2	2	2	2	2	2	2	2	2	2	2	2	2	2	2	2	2	2	2
Columbia Global Equity Value B	1	2	1	1	1	1	1	1	1	1	1	1	1	1	1	1	2	2	1	1	1	1	1	1	1	1	1	1	1	1	2	2	2	2	2	2	2	2	2	2	2	2	2	2	2	2	2	2	2
Columbia Global Equity Value K	2	2	2	2	2	2	2	2	2	2	2	2	2	2	2	2	2	2	2	2	2	2	2	2	2	2	2	2	2	2	2	2	2	2	2	2	2	2	3	3	3	3	3	3	3	3	3	3	3
Columbia Global Opportunities A	2	2	2	2	2	2	2	2	2	2	2	2	2	2	2	2	2	2	2	2	2	2	2	2	2	2	2	2	2	2	2	3	2	2	2	2	2	2	3	3	3	3	3	3	3	3	3	3	3
Columbia Global Opportunities B	2	2	2	2	2	2	2	2	2	1	2	2	1	2	2	2	2	2	2	2	2	2	2	2	2	2	2	2	2	2	2	3	3	2	2	2	2	2	2	3	3	3	3	3	3	3	3	3	3
Columbia Global Opportunities K	2	2	2	2	2	2	2	2	2	2	2	2	2	2	2	3	3	3	3	3	3	3	3	3	3	3	3	3	3	3	3	3	3	3	3	3	3	3	3	3	3	3	3	3	3	4	3	3	3
Columbia High Yield Bond A	3	3	3	3	3	3	3	2	2	2	2	2	2	2	2	2	2	2	2	2	2	3	3	3	3	3	3	3	3	3	3	3	3	3	2	2	2	3	2	2	2	2	2	2	2	2	2	2	2
Columbia High Yield Bond B	2	2	2	2	2	2	2	2	2	2	2	2	2	2	2	2	2	2	2	2	2	2	2	2	2	2	2	2	2	2	2	2	2	2	2	2	2	3	2	2	2	2	2	2	2	2	2	2	2
Columbia High Yield Bond K	3	3	3	3	3	2	2	2	3	2	2	2	2	2	3	3	3	3	3	3	3	3	3	3	3	3	3	3	3	3	3	3	3	3	3	3	3	3	3	3	3	3	3	3	3	3	3	3	3
Columbia High Yield Muni Z	4	4	4	4	4	5	5	5	5	5	4	4	4	4	4	4	4	4	4	4	4	4	4	4	4	4	4	4	4	4	4	4	4	4	4	4	4	3	4	4	3	3	3	3	3	4	4	4	4
Columbia Large Cap Growth A	2	2	2	2	2	2	2	2	1	1	1	1	1	1	1	1	3	3	4	3	3	3	3	3	3	3	3	3	3	3	3	3	3	3	2	2	2	2	3	3	3	2	3	2	2	2	2	2	2
Columbia Large Cap Growth B	2	2	2	2	2	2	2	2	1	1	1	1	1	1	1	1	3	3	3	3	3	3	3	3	3	3	3	3	3	3	3	3	3	3	3	3	3	3	3	3	3	3	3	2	2	2	2	2	2
Columbia Large Cap Growth T	2	2	2	2	2	2	2	2	2	2	2	2	2	2	2	2	3	3	3	3	3	3	3	3	3	3	3	3	3	3	3	3	3	3	3	3	3	3	3	3	3	3	3	2	2	2	2	2	2
Columbia Large Cap Growth Z	3	3	3	3	3	3	3	3	3	3	3	3	3	3	2	2	4	4	4	4	4	4	4	4	4	4	3	4	4	4	4	4	4	3	3	3	3	3	3	3	3	3	3	3	3	3	3	3	3
Columbia Mid Cap Growth Z	4	4	4	4	4	4	4	4	4	4	4	4	4	4	4	4	4	4	3	3	3	3	3	3	3	3	3	3	3	3	3	3	3	3	3	3	3	3	3	3	3	3	3	3	3	3	3	3	3
Columbia Minnesota Tax-Exempt A	4	4	4	4	3	4	4	4	4	3	3	3	3	3	3	3	3	3	3	3	3	3	3	3	3	3	3	3	3	3	3	3	3	3	3	3	3	2	2	3	3	2	2	2	2	2	2	2	2
Columbia Minnesota Tax-Exempt B	3	3	3	2	3	3	3	2	3	3	2	2	2	2	2	2	2	2	2	2	2	2	2	2	2	2	2	2	2	2	2	2	1	2	2	2	2	2	2	2	1	1	1	1	1	1	1	1	1
Columbia New York Tax-Exempt A	4	4	4	4	3	3	4	4	4	4	4	4	4	3	4	4	4	4	4	4	4	3	4	4	4	4	4	4	4	4	4	3	3	3	3	3	3	3	3	3	2	2	3	3	2	2	2	2	2
Columbia New York Tax-Exempt B	3	3	3	2	3	3	3	3	3	3	3	3	2	2	3	2	3	2	2	3	3	2	2	3	2	2	2	3	3	3	3	2	2	2	2	3	2	3	2	2	2	2	2	2	1	2	2	2	2
Columbia New York Tax-Exempt C	4	4	4	4	4	4	4	4	4	4	4	4	4	4	4	4	4	4	4	4	4	4	4	4	4	4	4	4	4	4	4	4	4	4	4	4	3	4	3	3	3	3	3	3	3	3	3	3	3
Columbia Select Global Equity A	2	2	2	2	2	2	2	2	2	2	2	1	1	1	1	1	1	1	1	1	1	1	1	1	1	1	2	1	2	2	2	2	2	2	2	2	2	2	2	2	2	2	2	2	2	2	2	2	2
Columbia Select Global Equity B	2	2	2	2	2	2	2	2	2	2	2	1	1	1	1	1	1	1	1	1	1	1	1	1	1	1	2	2	2	2	2	2	2	2	2	2	2	2	2	2	2	2	2	2	2	2	2	2	2
Columbia Select Global Equity K	2	2	2	2	2	2	2	2	2	2	2	2	1	1	2	1	1	1	1	1	1	1	1	1	2	2	2	2	2	2	2	2	2	2	2	2	2	2	2	2	2	2	2	3	3	3	3	3	3
Columbia Select International Equity A	3	3	3	3	3	3	3	3	3	3	3	3	3	3	3	3	3	3	3	3	3	3	3	3	3	3	3	3	3	3	3	2	3	3	3	3	3	2	2	2	2	2	2	2	2	2	3	3	2
Columbia Select International Equity B	3	3	3	3	3	3	3	3	3	3	3	3	3	3	3	3	3	3	3	3	3	3	3	3	3	3	3	3	3	3	3	3	2	2	2	3	3	2	2	2	2	3	3	3	2	2	2	2	2
Columbia Select International Equity C	3	3	3	3	3	3	3	3	3	3	3	3	3	3	3	3	3	3	3	3	3	3	3	3	3	3	3	3	3	3	3	3	3	3	3	3	3	3	3	3	3	3	3	3	2	3	3	3	2
Columbia Select International Equity Z	3	3	4	4	3	3	3	3	3	3	3	3	3	3	4	4	4	4	4	4	4	4	4	4	4	4	3	4	3	3	3	3	3	3	3	3	3	3	3	3	3	3	3	3	3	3	3	3	3
Columbia Seligman Comms & Info A	4	4	4	4	4	4	4	4	4	4	4	4	4	4	4	4	4	4	4	4	4	4	4	4	4	4	4	4	4	4	4	4	4	4	4	4	4	4	4	4	4	4	4	4	4	4	4	4	4
Columbia Seligman Comms & Info B	4	4	4	4	4	4	4	4	4	4	4	4	4	4	4	4	4	4	4	4	4	4	4	4	4	4	4	4	4	4	4	4	4	4	4	4	4	4	4	4	4	4	4	5	4	4	4	4	4
Columbia Seligman Comms & Info C	4	4	4	4	4	4	4	4	4	4	4	4	5	5	5	5	5	5	5	5	5	4	4	4	4	4	4	4	4	4	4	4	4	4	4	4	4	4	4	5	4	4	4	5	5	4	4	4	4
Columbia Small Cap Value Fund I A	3	4	4	4	2	3	3	2	2	3	2	2	2	2	2	2	2	2	2	2	2	2	2	2	2	2	2	2	2	2	2	2	2	2	2	2	2	2	2	2	2	2	2	3	2	3	3	3	3
Columbia Small Cap Value Fund I B	3	4	4	3	3	3	2	2	2	2	2	2	2	2	2	2	2	2	2	2	2	2	2	2	2	2	2	2	2	2	2	2	2	2	2	2	2	2	2	2	2	2	2	2	2	3	3	3	3
Columbia Small Cap Value Fund I C	3	4	4	4	2	2	2	2	2	2	2	2	2	3	3	3	2	2	2	3	3	3	3	3	3	3	3	3	3	3	3	2	2	2	2	2	2	2	2	2	3	2	2	2	2	3	3	3	3
Columbia Small Cap Value Fund I Z	4	4	4	4	3	3	3	2	2	2	2	2	3	3	3	3	3	3	3	3	3	3	3	3	3	3	3	3	3	3	3	3	3	3	3	3	3	3	3	3	3	3	3	3	3	3	3	3	3
Columbia Strategic Income A	3	3	3	3	3	3	3	3	3	3	3	3	3	3	3	3	3	3	3	3	3	3	3	3	3	3	3	3	3	3	3	3	3	3	3	3	3	3	3	3	3	3	3	3	3	3	3	3	3
Columbia Strategic Income B	3	3	3	3	3	3	3	3	3	3	3	3	3	3	3	3	3	3	3	3	3	3	3	3	3	3	3	3	3	3	3	3	3	3	3	3	3	3	3	3	3	3	3	3	3	3	3	3	2
Columbia Strategic Income C	3	3	3	3	3	3	3	3	3	3	3	3	3	2	2	2	3	3	3	3	3	3	3	3	3	3	3	3	3	3	3	3	3	3	3	3	3	3	3	3	3	3	3	3	3	3	3	3	3
Columbia Strategic Income Z	3	3	3	3	3	3	3	3	3	3	3	3	3	3	3	4	4	4	3	3	3	3	3	3	4	4	3	4	4	4	4	4	4	4	4	4	4	4	4	4	4	4	4	4	4	4	4	4	4
Columbia Tax-Exempt A	3	3	3	3	3	3	3	3	3	3	4	4	3	3	4	3	3	3	3	3	3	3	3	3	3	3	3	3	3	3	3	3	3	3	4	4	4	4	4	3	3	3	3	3	3	3	3	3	3
Columbia Tax-Exempt B	2	2	2	2	2	2	2	2	3	3	3	3	2	2	2	2	2	2	2	2	2	2	2	2	2	2	2	2	3	3	3	3	3	3	3	3	3	3	3	3	3	3	3	3	3	2	2	2	3
Columbia Tax-Exempt C	3	3	3	3	3	3	3	3	3	3	3	3	3	3	3	3	3	3	3	3	3	3	3	3	3	3	3	3	3	3	3	3	3	3	3	4	3	4	3	3	3	3	3	3	3	3	3	3	3
Columbia Total Return Bond Z	4	4	4	4	4	4	4	4	4	4	4	4	4	4	4	5	5	5	5	4	4	4	4	4	4	4	4	4	5	5	5	5	5	4	5	5	5	5	5	5	5	5	5	5	5	5	5	4	4
Columbia US Treasury Index Z	4	5	5	4	4	5	4	4	4	4	4	4	4	4	4	4	4	4	4	4	4	4	4	4	4	4	4	4	4	4	4	4	4	4	4	4	4	4	4	3	3	3	3	3	3	3	3	3	3
Commonwealth Japan	3	3	2	3	2	2	3	3	3	3	3	3	2	3	2	2	2	2	2	2	2	2	2	2	2	2	2	2	2	2	2	2	2	2	2	1	1	1	1	1	1	1	1	1	1	1	2	2	1
Concorde Value	3	3	3	3	3	2	2	2	2	2	2	2	2	2	2	2	2	2	2	2	2	2	2	2	2	2	2	2	2	2	2	2	2	2	2	2	2	2	2	2	2	2	2	2	2	2	3	3	3
Consulting Group Core Fixed-Income	3	3	3	3	3	3	3	3	3	3	3	3	3	3	3	3	3	3	3	3	3	3	3	3	3	3	3	3	3	3	3	3	3	3	3	3	3	3	3	3	3	3	3	3	3	3	3	3	3
Consulting Group International Eq Invst	3	3	3	3	3	3	3	3	3	3	3	3	3	3	3	3	3	3	3	3	3	3	3	3	3	3	3	3	3	3	3	3	3	3	3	3	3	3	3	3	3	3	3	3	3	3	3	3	3
Consulting Group International F/I	3	3	3	3	3	3	3	3	3	3	3	3	3	3	3	3	3	2	2	2	3	2	2	3	2	2	2	3	3	3	3	3	3	3	3	3	3	3	3	3	3	3	3	3	3	3	3	3	3
Consulting Group Large Cap Equity	2	2	2	2	2	2	2	2	2	3	2	2	3	3	3	3	3	3	3	3	3	3	3	3	3	3	3	3	3	3	2	2	2	3	2	2	3	3	3	3	3	3	3	3	3	3	3	3	3
Consulting Group Municipal Bond	3	3	3	4	3	3	3	3	3	4	3	4	3	3	4	3	4	4	4	4	4	4	4	4	4	4	4	4	4	4	4	4	4	4	4	4	3	3	3	3	3	3	3	3	3	3	3	3	3
Consulting Group Small-Mid Cap Equity	3	3	3	3	3	3	3	3	3	3	3	3	3	3	3	3	3	3	3	3	3	3	3	3	3	3	3	3	3	3	3	3	3	3	3	3	3	3	3	3	3	3	3	3	3	3	3	3	3
Copley	3	3	3	3	3	3	3	3	3	3	3	3	3	2	2	2	2	2	3	3	3	3	3	3	3	3	2	2	3	3	3	3	3	3	3	3	3	3	3	2	2	2	2	2	2	2	2	2	3
CornerCap Small-Cap Value Investor	2	2	2	2	2	2	2	2	2	2	2	2	2	3	3	3	3	2	2	2	3	3	2	2	2	2	2	2	2	2	2	2	2	2	2	2	2	2	2	2	2	2	2	2	2	2	2	2	1
Cutler Fixed Income	3	3	3	3	3	3	3	3	3	3	3	3	3	3	3	3	3	3	3	3	3	3	3	3	3	3	3	3	3	3	3	3	3	3	3	3	3	3	3	3	3	3	3	3	3	3	3	3	3
Davis Appreciation & Income A	3	3	3	3	3	3	3	3	3	3	3	3	3	3	3	3	3	3	3	4	3	3	3	3	3	3	4	4	4	4	3	4	4	4	3	4	3	4	4	4	4	3	3	3	3	4	4	4	4
Davis Appreciation & Income B	2	2	2	2	2	2	2	2	2	2	2	2	2	2	3	3	3	3	3	3	3	2	2	2	3	3	4	4	4	4	4	3	3	4	3	4	3	3	4	4	4	4	4	3	4	4	4	4	4
Davis Appreciation & Income C	2	2	2	2	2	2	2	3	3	2	2	2	2	2	3	3	3	3	3	3	3	2	2	2	3	4	4	4	4	4	4	4	4	4	4	4	3	4	4	4	4	4	4	4	4	4	4	5	5
Davis Appreciation & Income Y	2	2	2	2	2	3	3	3	3	3	3	3	3	3	3	3	3	3	3	3	4	3	3	3	4	4	4	4	4	4	4	4	4	4	4	4	4	4	4	5	5	4	5	5	5	5	5	5	5
Davis Financial A	2	2	2	2	3	3	3	3	3	3	3	3	2	2	3	3	2	3	3	3	3	3	3	3	3	3	3	3	3	3	3	3	3	3	3	3	3	3	3	3	3	3	2	2	3	2	2	3	2
Davis Financial B	2	2	2	2	3	3	3	2	3	2	2	3	2	2	2	2	2	2	2	2	2	2	2	2	2	2	2	2	2	3	3	3	3	3	3	3	3	3	3	2	3	3	2	2	2	2	2	2	2
Davis Financial C	1	2	2	2	3	3	3	3	3	3	2	3	3	2	2	2	2	2	2	2	2	2	2	2	2	2	2	2	2	2	2	2	2	2	2	2	2	2	2	3	2	2	2	2	2	2	2	2	2
Davis Financial Y	3	2	3	3	3	3	3	3	3	3	3	3	3	3	3	3	3	3	3	3	3	3	3	3	2	2	2	2	2	2	2	3	3	2	2	3	3	3	3	3	3	3	3	2	3	2	3	2	2
Davis Government Bond A	1	1	1	1	1	1	1	1	1	1	1	1	1	1	1	1	1	1	1	1	1	1	1	1	1	1	1	1	1	1	1	1	1	1	1	1	1	1	1	1	1	1	1	1	1	1	1	1	1
Davis Government Bond B	1	1	1	1	1	1	1	1	1	1	1	1	1	1	1	1	1	1	1	1	1	1	1	1	1	1	1	1	1	1	1	1	1	1	1	1	1	1	1	1	1	1	1	1	1	1	1	1	1
Davis Government Bond C	2	2	2	2	2	1	1	1	1	1	1	1	1	1	1	1	1	1	1	1	1	1	1	1	1	1	1	1	1	1	1	1	1	2	2	2	2	2	2	2	1	1	1	1	1	1	1	1	1
Davis Government Bond Y	3	3	3	3	3	3	3	3	3	3	3	3	3	2	2	2	2	2	2	2	2	2	2	2	2	2	2	2	2	2	2	2	2	3	3	3	3	3	3	3	3	3	3	3	3	3	3	3	3
Davis NY Venture A	4	4	4	4	4	4	5	4	4	4	4	4	4	4	4	4	4	4	5	5	4	4	4	4	4	5	5	5	5	4	5	5	5	5	4	5	4	4	4	4	4	4	4	4	4	4	4	4	4
Davis NY Venture B	4	4	4	4	4	4	4	4	4	4	4	4	4	4	4	4	4	4	5	5	4	4	4	4	4	5	5	4	5	4	5	5	5	5	4	5	4	4	4	5	4	4	4	4	4	4	4	4	4
Davis NY Venture C	4	4	4	4	4	4	4	4	4	4	4	4	4	4	4	4	4	4	5	5	5	4	4	4	4	5	5	5	5	5	5	5	5	5	5	5	5	4	4	5	5	4	4	4	4	4	4	4	5
Davis NY Venture Y	4	4	4	4	4	4	4	4	4	4	4	4	4	5	5	5	5	5	5	5	5	5	5	5	5	5	5	5	5	5	5	5	5	5	4	4	4	4	5	5	5	5	4	5	5	5	5	5	5
Davis Opportunity A	2	2	2	2	2	3	3	2	2	2	3	3	2	3	3	3	3	3	3	3	3	3	3	3	3	3	3	3	3	3	3	3	3	3	3	3	3	3	3	3	2	2	2	2	2	2	2	2	3
Davis Opportunity B	2	2	2	2	2	2	2	2	2	2	3	3	3	3	2	3	2	2	2	2	2	3	3	3	3	3	3	3	3	3	3	3	3	3	3	3	3	3	3	3	2	2	2	2	2	2	2	2	3
Davis Opportunity C	3	2	2	2	2	3	3	2	2	2	3	3	2	3	3	3	3	3	3	3	3	3	3	3	3	3	3	3	3	3	3	3	3	3	3	3	3	3	3	3	2	2	2	2	2	2	2	3	3
Davis Opportunity Y	3	3	2	2	3	3	3	3	3	3	3	3	3	3	3	3	3	3	3	3	3	4	4	3	3	3	3	3	3	3	3	3	3	3	3	3	3	3	3	3	3	3	2	3	3	3	3	3	3
Delaware Core Plus Bond A	2	2	2	2	2	2	2	2	2	2	2	2	2	2	2	2	2	2	2	2	2	2	2	2	2	2	2	2	2	2	2	2	2	2	2	2	2	2	2	2	1	1	1	1	1	1	1	1	1
Delaware Core Plus Bond C	3	3	3	3	3	3	3	2	2	2	2	2	2	2	2	2	2	2	2	2	2	2	2	2	2	2	2	2	2	2	2	3	2	2	2	2	2	2	2	2	2	2	2	2	1	2	2	2	2
Delaware Core Plus Bond I	3	3	4	4	3	4	3	4	3	3	3	3	3	3	3	3	3	3	3	3	3	3	4	3	3	3	3	3	3	3	3	3	3	3	4	3	3	3	3	3	3	3	3	3	3	3	3	3	3
Delaware Intl Value Equity A	4	4	3	3	3	3	3	4	4	4	4	4	4	4	2	2	2	2	2	2	2	2	2	2	2	2	3	3	3	3	2	2	2	2	2	2	3	2	2	2	2	2	2	2	2	2	2	2	2
Delaware Intl Value Equity C	3	4	4	4	4	3	4	4	4	4	4	4	4	4	3	3	3	3	3	2	2	2	2	2	3	3	3	3	3	3	3	3	3	3	3	3	3	3	3	3	3	2	2	2	2	2	2	2	2
Delaware Intl Value Equity Instl	4	4	4	4	4	4	4	4	4	4	4	4	4	4	3	3	3	3	3	3	3	3	3	3	3	3	3	3	3	3	3	3	3	3	3	3	3	3	3	3	3	3	3	3	2	3	2	2	2
Delaware Limited-Term Diversified Inc A	2	2	3	3	3	2	3	2	2	2	2	2	2	3	3	3	3	2	2	2	2	2	2	2	2	3	3	3	2	2	2	2	2	3	2	2	2	2	2	2	2	2	2	2	2	2	2	2	2
Delaware Limited-Term Diversified Inc C	3	3	3	3	3	2	2	3	2	3	3	3	3	3	4	3	3	3	3	3	3	3	3	3	3	3	3	3	3	3	3	3	3	3	3	3	3	3	3	3	2	2	2	2	2	2	2	2	2
Delaware Limited-Term Diversified Inc I	4	4	4	4	4	3	4	3	3	3	3	3	3	4	4	4	4	3	3	3	3	3	3	3	3	4	4	4	3	3	3	3	4	3	3	3	3	3	4	4	4	4	4	4	4	4	3	4	4
Delaware National Hi-Yld Muni Bd A	3	3	2	3	3	3	3	3	3	3	3	3	3	3	3	3	3	3	3	3	3	3	3	3	3	3	3	3	3	2	2	2	3	3	3	3	3	3	3	2	2	2	2	2	2	2	2	2	2
Delaware National Hi-Yld Muni Bd C	3	2	2	2	2	2	2	2	2	2	3	3	3	3	3	3	3	3	3	3	3	3	2	2	2	2	2	2	2	2	2	2	2	2	2	2	2	2	2	2	2	1	1	1	1	1	1	1	1
Delaware Pooled Large-Cap Value Equity	4	4	4	4	4	4	4	4	4	4	4	4	4	4	4	4	4	4	4	4	4	4	4	4	4	4	4	4	3	4	3	3	3	3	3	3	3	3	3	3	3	3	3	3	3	3	3	3	3
Delaware Small Cap Value A	3	3	3	3	3	2	2	2	3	3	3	3	2	3	2	2	3	3	3	3	3	3	3	3	3	3	3	3	4	4	4	4	4	4	4	3	4	3	3	3	3	3	3	3	3	3	3	3	3
Delaware Small Cap Value C	2	2	2	2	3	2	2	3	3	3	3	3	3	3	2	3	3	3	3	3	3	3	3	3	3	3	3	3	4	4	4	4	4	4	4	5	5	4	4	4	4	4	3	3	3	3	4	3	4
Delaware Small Cap Value Instl	3	3	3	3	3	3	3	3	3	3	3	3	3	3	3	3	3	3	3	3	3	3	3	3	3	4	4	4	4	4	4	4	4	4	4	4	4	4	4	4	4	4	4	4	4	4	4	4	4
Delaware Smid Cap Growth A	3	3	3	3	3	3	3	3	3	3	3	3	3	3	3	3	3	3	3	3	3	3	3	3	3	3	3	3	3	3	3	3	3	3	3	3	3	3	3	3	3	3	3	3	3	3	3	3	3
Delaware Smid Cap Growth C	3	3	3	3	3	3	3	3	3	3	3	3	3	3	3	3	3	3	3	3	3	3	3	3	3	3	3	3	3	3	3	3	3	3	3	3	3	3	3	3	3	3	3	3	3	3	3	3	3
Delaware Smid Cap Growth Instl	3	3	3	3	3	3	3	3	3	3	3	3	3	3	3	3	3	3	3	3	3	3	3	3	3	3	3	3	3	3	3	3	3	3	3	3	3	3	3	3	3	3	3	3	3	3	3	3	3
Delaware Tax-Free Arizona A	3	3	3	3	3	3	3	3	3	3	3	3	3	3	3	3	3	3	3	3	3	3	3	3	3	3	3	3	3	3	3	3	3	3	3	3	3	3	3	3	3	3	3	3	3	3	3	3	3
Delaware Tax-Free Arizona C	3	3	3	3	3	2	2	2	2	2	3	2	2	2	2	2	2	2	2	2	2	2	2	2	2	2	2	2	2	2	2	2	2	2	2	2	2	2	2	2	2	2	2	2	2	2	3	3	3
Delaware Tax-Free CO A	2	3	3	3	3	2	2	2	3	2	2	2	2	3	2	2	2	2	3	3	3	3	3	3	3	3	3	3	3	3	3	3	3	3	3	3	3	3	3	3	3	3	3	3	3	3	3	3	3
Delaware Tax-Free CO C	1	1	1	2	1	1	2	2	2	2	1	1	1	2	2	2	2	2	2	2	2	2	1	1	1	2	2	2	2	2	2	2	2	2	2	2	2	2	2	2	2	2	2	2	2	2	2	2	2
Delaware Tax-Free MN A	4	4	3	3	4	4	4	4	4	4	3	3	3	3	3	3	4	4	4	4	4	4	4	4	4	4	5	5	4	5	4	4	4	4	4	4	4	5	4	4	3	3	3	3	4	4	4	4	4
Delaware Tax-Free MN C	2	2	2	3	3	3	3	3	3	3	3	3	3	3	3	3	3	3	3	3	3	3	3	3	3	3	3	3	3	3	4	4	3	4	4	4	4	4	4	4	3	3	3	3	3	3	3	3	3
Delaware Tax-Free MN Intermediate A	3	3	3	3	3	2	2	3	3	3	2	2	3	3	3	3	3	3	3	3	3	3	3	3	3	3	3	3	3	3	3	3	3	3	3	3	3	4	3	3	3	3	3	3	3	3	3	3	3
Delaware Tax-Free MN Intermediate C	1	1	2	1	1	2	2	2	2	2	1	1	2	2	2	2	2	3	3	2	2	2	2	1	2	2	1	1	1	1	1	1	2	1	2	2	2	2	2	2	2	2	2	2	2	2	2	2	2
Delaware Tax-Free NY A	3	3	3	3	3	3	3	3	3	3	3	3	3	3	3	3	3	3	3	3	3	3	3	3	3	3	3	3	3	3	3	4	3	4	4	4	4	4	4	4	3	3	3	3	3	3	3	3	3
Delaware Tax-Free NY C	2	2	2	3	2	3	3	3	3	3	3	3	3	3	3	3	3	3	3	3	3	3	3	3	3	3	3	4	3	3	3	3	3	3	3	3	3	3	3	3	2	2	2	2	2	2	2	2	2
Delaware Tax-Free PA A	2	2	2	2	2	2	2	2	2	2	3	3	3	2	2	3	3	3	3	3	2	3	2	2	2	3	3	3	3	3	3	3	3	3	3	3	3	3	3	3	3	3	3	3	3	3	3	3	3
Delaware Tax-Free PA C	1	1	1	2	1	1	1	2	2	2	3	3	3	3	3	3	3	3	3	3	3	3	3	3	3	3	2	2	2	3	3	3	3	3	3	3	3	3	3	3	3	3	2	2	2	2	2	2	3
Delaware Tax-Free USA A	3	3	3	3	3	3	3	3	3	3	3	3	3	3	3	3	3	3	3	3	3	3	3	4	4	4	4	3	3	4	4	4	4	4	4	4	4	4	4	4	3	3	3	3	3	3	3	3	3
Delaware Tax-Free USA C	2	2	2	2	2	2	2	2	3	3	2	3	3	3	3	3	3	3	3	3	3	3	3	3	3	3	3	3	3	3	3	4	4	4	4	4	4	4	4	4	3	3	3	3	3	3	3	3	3
Deutsche California Tax-Free Income A	3	3	3	3	3	3	3	3	3	3	3	3	3	3	3	3	3	3	3	3	3	3	3	3	3	3	3	2	1	2	2	2	1	2	1	2	2	2	2	2	1	2	2	2	2	2	2	2	2
Deutsche California Tax-Free Income C	2	2	2	2	2	2	2	2	2	2	2	2	2	2	2	2	2	2	2	2	1	2	2	2	2	2	2	2	1	1	1	1	1	1	1	1	2	1	1	2	2	2	2	2	2	2	2	2	2
Deutsche Communications A	3	3	3	3	3	3	3	3	3	3	3	3	3	3	3	3	3	3	3	3	3	3	3	3	3	3	3	3	3	3	3	3	3	3	3	3	3	3	3	3	3	3	3	3	3	3	3	3	3
Deutsche Communications C	2	2	3	3	3	3	3	3	3	3	2	3	3	3	3	2	2	2	2	2	2	2	2	2	2	2	2	2	2	2	3	3	3	3	2	3	3	3	3	3	3	3	3	2	2	3	3	3	3
Deutsche Communications Institutional	2	2	3	3	3	3	3	3	3	3	3	3	3	3	3	2	2	2	2	2	2	2	2	2	2	2	2	2	2	2	3	3	3	3	3	3	3	3	3	3	3	3	3	3	2	3	3	3	3
Deutsche Core Equity A	2	2	2	3	3	3	3	3	3	3	3	3	3	3	3	2	2	2	2	2	2	2	2	2	2	2	2	2	2	3	2	3	3	3	2	3	3	3	2	2	2	2	2	2	2	2	2	2	2
Deutsche Core Equity S	3	2	2	3	3	3	3	3	3	2	2	2	2	2	2	2	2	2	2	2	2	2	2	2	2	3	3	3	3	3	3	3	3	3	3	3	3	3	3	3	3	3	3	3	2	3	2	2	3
Deutsche Core Plus Income S	3	3	3	3	3	3	3	3	3	3	3	3	3	3	3	3	3	3	3	3	3	3	3	3	3	3	3	3	3	3	3	3	3	3	3	3	3	3	3	3	3	3	3	3	3	3	3	3	3
Deutsche CROCI® Equity Dividend A	5	5	4	4	4	4	4	4	4	4	4	5	4	5	4	4	5	4	4	4	4	4	4	4	4	4	4	4	4	4	4	4	4	4	4	4	4	4	4	4	4	4	4	3	4	4	3	3	4
Deutsche CROCI® Equity Dividend C	4	4	4	4	4	4	4	4	4	4	4	4	4	4	4	4	4	4	4	4	4	4	4	4	4	4	4	4	4	4	4	4	4	4	4	5	4	4	4	4	4	4	4	4	4	4	3	4	4
Deutsche CROCI® International A	2	2	2	2	2	2	2	2	2	2	2	2	2	2	2	2	1	1	1	1	1	1	1	1	2	2	1	2	2	1	2	2	2	2	2	2	2	2	2	2	2	2	2	2	2	2	2	1	2
Deutsche CROCI® International S	3	3	3	3	3	3	3	3	3	3	3	3	3	3	3	3	3	3	3	3	3	3	3	3	3	3	3	3	3	3	3	3	3	3	3	3	3	3	3	3	3	3	3	3	3	3	3	3	3
Deutsche Enhanced Global Bond S	4	4	4	4	4	4	4	4	4	4	4	4	4	4	3	3	3	3	3	3	3	3	3	3	3	3	3	3	3	3	3	3	3	3	3	3	3	3	3	3	3	3	3	3	3	3	3	3	3
Deutsche Global Growth S	3	3	3	3	3	4	4	4	4	3	3	3	3	3	3	3	3	3	3	3	3	3	3	3	3	3	3	3	3	3	4	4	4	4	4	4	4	4	4	4	4	4	4	4	4	4	4	4	4
Deutsche Global Income Builder A	2	2	2	2	2	2	2	2	2	2	2	2	2	2	2	2	2	2	2	2	2	2	2	2	2	2	2	2	2	2	2	2	2	2	2	2	2	2	2	2	2	2	2	2	2	2	2	2	2
Deutsche Global Income Builder C	2	2	2	2	2	2	2	2	2	2	2	2	2	2	2	2	2	2	2	2	2	2	2	2	2	2	2	2	2	2	2	2	2	2	2	2	2	2	2	2	2	2	2	2	2	2	2	2	2
Deutsche Global Income Builder Instl	3	3	3	3	3	3	3	3	3	3	3	3	3	3	3	3	3	2	2	2	2	2	2	2	2	2	2	2	2	2	2	2	2	2	2	2	3	3	3	3	3	3	3	3	3	3	2	2	2
Deutsche Global Small Cap A	3	2	2	2	2	2	2	2	2	3	3	3	3	3	3	3	3	3	3	3	3	3	3	3	3	3	3	3	3	3	3	3	3	3	3	4	4	4	4	4	4	4	4	4	4	4	3	4	4
Deutsche Global Small Cap C	3	3	2	2	2	2	3	2	2	3	3	3	3	3	3	3	3	3	3	3	3	3	3	3	3	3	3	3	3	3	3	4	3	4	4	4	4	4	4	4	4	4	4	4	4	4	4	4	4
Deutsche Global Small Cap S	3	3	3	3	3	3	3	3	3	3	3	3	3	3	3	3	3	3	3	3	4	3	4	4	3	3	3	3	4	4	4	4	4	4	4	4	4	4	4	4	4	4	4	4	4	4	4	4	4
Deutsche Gold & Precious Metals S	5	5	5	5	4	5	5	5	5	5	5	5	5	5	5	5	5	5	5	5	5	5	5	5	5	5	5	5	5	5	5	5	5	4	4	4	4	4	4	4	4	4	4	4	4	4	4	4	4
Deutsche High Income A	3	3	3	3	3	3	3	3	3	3	3	3	3	3	3	3	3	3	3	3	3	3	3	3	3	3	3	3	3	3	3	3	3	3	3	3	3	3	3	3	3	3	3	3	3	3	3	3	3
Deutsche High Income C	3	3	3	3	3	3	3	3	3	3	3	3	3	3	3	3	3	2	2	2	3	3	3	3	3	3	3	3	3	3	3	3	3	3	3	3	3	3	3	3	3	3	3	3	3	3	3	3	3
Deutsche Intermediate Tax/Amt Free S	4	4	4	4	4	4	4	4	4	4	4	4	4	4	4	4	4	4	4	4	4	4	4	4	4	4	4	4	4	4	4	4	4	4	4	4	4	4	4	4	4	4	4	4	4	4	3	4	4
Deutsche Large Cap Focus Growth A	2	2	2	2	2	2	2	3	2	2	2	2	2	2	2	2	2	2	2	2	2	2	2	2	2	2	2	2	2	2	2	2	2	2	2	2	2	2	2	2	2	2	2	2	2	2	2	2	2
Deutsche Large Cap Focus Growth S	3	3	3	3	3	3	3	3	3	3	3	3	3	3	3	3	3	3	3	3	3	3	3	3	3	3	3	3	3	2	2	3	3	3	3	3	3	3	3	3	3	3	3	3	2	2	3	2	3
Deutsche Large Cap Value A	3	3	3	3	3	3	3	3	3	3	3	3	4	4	3	4	3	3	3	3	3	3	3	3	3	3	3	3	3	3	3	3	3	3	3	3	3	3	3	3	2	2	2	2	2	2	2	3	2
Deutsche Large Cap Value C	3	3	3	3	3	3	3	4	4	4	3	4	4	4	4	4	4	3	3	3	3	3	3	3	3	3	3	3	3	4	4	4	4	4	3	3	3	3	3	3	2	2	2	2	2	2	2	2	2
Deutsche Managed Municipal Bond S	5	5	5	5	4	4	4	4	4	4	4	4	5	4	4	4	4	4	4	4	4	4	4	4	4	4	4	4	4	4	4	4	4	4	4	4	4	4	4	4	4	4	4	4	4	4	4	4	4
Deutsche Massachusetts Tax-Free S	5	5	5	5	5	5	5	5	5	5	5	5	5	5	5	5	5	5	5	5	5	5	5	5	5	5	5	5	5	5	5	5	5	5	5	5	5	4	5	5	4	4	4	4	4	4	5	4	4
Deutsche New York Tax-Free Income A	3	3	3	3	3	3	3	3	3	3	3	3	3	2	3	2	3	2	2	2	2	2	3	3	2	2	2	2	2	2	2	2	2	2	2	2	2	2	2	2	2	2	2	2	2	2	2	2	2
Deutsche New York Tax-Free Income C	2	2	2	2	2	2	2	2	2	2	2	1	2	1	2	1	2	2	1	1	1	1	1	1	1	1	1	1	1	1	1	1	1	1	1	1	1	1	1	1	1	1	1	1	1	2	2	2	1
Deutsche Science and Technology A	4	3	3	4	3	4	4	4	4	4	3	3	3	3	3	3	3	3	3	3	3	3	3	3	3	3	3	3	3	3	3	3	3	3	3	3	3	3	3	3	3	3	3	3	3	3	3	3	3
Deutsche Science and Technology C	4	3	3	4	4	4	4	4	4	4	4	4	4	4	4	4	4	4	4	4	4	4	3	3	3	3	3	3	3	3	3	3	3	3	3	3	3	3	3	3	3	3	3	3	3	3	3	3	3
Deutsche Small Cap Value A	1	1	1	1	1	1	1	1	1	1	1	1	1	1	1	1	1	1	1	1	1	1	1	1	1	1	1	2	2	1	2	2	2	2	2	2	2	2	2	2	2	2	2	2	2	3	3	2	2
Deutsche Small Cap Value C	1	1	1	1	1	1	1	1	1	1	1	1	1	1	1	1	2	2	2	2	2	2	2	2	2	2	2	2	2	2	2	2	2	2	3	2	3	3	2	2	2	2	2	2	3	3	3	3	3
Deutsche Strategic Government Secs A	2	2	2	2	2	2	3	3	3	2	2	2	2	3	2	3	3	3	2	2	2	2	2	3	3	3	3	3	3	3	3	3	3	3	3	2	3	3	3	3	2	2	2	2	2	2	2	2	2
Deutsche Strategic Government Secs C	3	3	2	2	3	2	2	2	2	2	2	2	2	3	3	3	3	3	3	2	2	2	2	2	2	2	2	2	2	2	2	2	2	2	2	2	2	2	2	2	2	2	2	2	2	2	2	2	2
Deutsche Strategic Government Secs Instl	4	3	3	3	4	4	4	4	4	4	3	3	4	4	4	4	4	4	4	3	3	3	3	4	4	4	3	3	4	3	4	4	4	4	3	3	4	4	4	4	4	4	4	4	4	4	4	4	4
Deutsche Strategic High Yld Tx-Fr S	5	5	5	5	5	5	5	5	5	5	5	5	5	5	5	5	5	5	5	5	5	5	5	5	5	5	5	5	5	5	5	4	4	4	4	4	4	4	4	4	4	4	4	4	4	4	4	4	4
Deutsche Unconstrained Income A	2	2	2	3	2	2	2	3	3	3	3	2	2	2	2	2	2	2	2	2	2	2	2	2	2	2	2	2	2	2	2	2	2	2	2	3	3	3	3	3	3	3	3	3	3	3	3	3	3
Deutsche Unconstrained Income C	2	2	2	2	2	1	1	2	2	2	2	1	1	1	2	2	2	2	3	3	3	2	2	2	2	2	2	2	2	2	2	2	3	3	3	3	3	3	3	3	3	3	3	3	3	3	3	3	3
DFA Continental Small Company I	4	4	4	4	4	5	5	5	5	4	4	4	5	4	5	5	5	5	5	4	4	5	4	4	4	5	5	5	5	5	5	5	5	5	5	5	5	5	5	5	5	5	5	5	5	5	5	5	4
DFA Five-Year Global Fixed-Income I	4	4	5	5	5	4	4	4	4	3	5	5	5	5	5	5	5	5	5	5	5	5	4	5	5	5	5	5	3	3	3	3	3	3	3	2	3	2	2	2	3	3	3	2	3	2	3	3	3
DFA Intermediate Govt Fixed-Income I	5	5	5	5	5	5	5	5	5	5	5	5	5	5	5	5	5	5	5	5	5	5	5	5	5	5	5	5	5	5	5	5	5	5	5	5	5	5	5	5	5	5	5	5	5	5	4	4	5
DFA Japanese Small Company I	2	2	2	2	2	3	2	2	3	3	3	3	3	3	3	3	3	3	3	3	3	3	3	3	3	3	3	3	3	3	3	4	4	4	4	4	4	4	4	4	4	4	4	4	4	3	3	3	3
DFA Large Cap International I	3	3	3	3	3	3	3	3	3	3	3	3	3	3	4	3	3	3	3	3	3	3	3	4	4	4	4	4	4	4	4	4	4	4	4	4	4	4	3	4	3	3	3	3	3	3	3	4	4
DFA One-Year Fixed-Income I	4	4	4	4	4	4	4	4	4	4	4	4	4	4	4	4	4	4	4	4	4	4	4	4	4	4	4	4	3	3	3	3	3	3	3	3	3	3	3	3	3	3	3	3	3	3	3	3	3
DFA Short-Term Government I	4	4	4	4	4	4	4	4	5	4	5	5	5	4	5	5	5	5	5	5	5	5	5	5	5	5	5	5	5	5	4	5	5	5	5	5	5	5	5	5	3	3	3	3	3	3	3	4	3
DFA US Micro Cap I	3	3	3	3	3	3	3	3	3	3	3	3	3	4	4	4	4	4	4	4	4	4	4	3	3	3	3	3	3	3	3	3	3	3	3	3	3	3	3	4	4	4	4	4	4	4	4	3	3
DFA US Small Cap I	3	3	3	3	3	3	3	3	3	3	3	3	3	3	3	3	3	3	3	3	3	3	3	3	3	3	3	3	3	3	3	3	3	3	3	3	3	3	3	3	3	3	3	3	3	3	3	3	3
Dodge & Cox Balanced	5	5	5	5	5	5	5	5	5	5	5	5	5	5	5	5	5	5	5	5	5	5	5	5	5	5	5	5	5	5	5	5	5	5	5	5	5	5	5	5	5	5	5	5	5	5	5	5	5
Dodge & Cox Income	5	5	5	5	5	5	5	5	5	5	5	5	5	5	5	5	5	5	5	5	5	5	5	5	5	5	5	5	5	5	5	5	5	5	5	5	5	5	5	5	5	5	5	5	5	5	5	5	5
Dodge & Cox Stock	5	5	5	5	5	5	5	5	5	5	5	5	5	5	5	5	5	5	5	5	5	5	5	5	5	5	5	5	5	5	5	5	5	5	5	5	5	5	5	5	5	5	5	5	5	5	5	5	5
Domini Social Equity Inv	3	3	3	3	3	3	3	3	3	3	3	3	3	3	3	3	3	3	3	3	3	3	3	3	3	3	3	3	3	3	3	3	3	3	3	3	3	3	3	3	3	3	3	3	3	3	3	3	3
Dreyfus Active MidCap A	4	4	4	4	5	4	4	4	4	4	4	4	4	4	4	4	4	4	4	4	4	4	4	4	4	4	4	4	4	4	4	4	4	4	4	4	4	4	4	4	4	4	4	4	4	4	4	4	4
Dreyfus Appreciation Investor	4	4	4	4	4	4	5	5	5	5	5	5	5	5	5	5	5	5	5	5	5	5	5	5	5	5	4	4	4	4	4	4	4	4	4	4	3	4	4	3	3	3	3	3	3	3	3	3	4
Dreyfus Balanced Opportunity J	5	5	4	5	5	5	5	5	5	5	5	5	5	5	5	5	5	5	5	5	5	5	5	5	5	5	4	5	4	4	4	4	4	4	4	4	4	4	4	4	3	3	3	3	3	3	3	3	3
Dreyfus CA AMT-Free Municipal Bond Z	3	3	4	4	4	3	4	4	4	4	4	4	4	4	4	4	4	4	4	4	4	4	4	4	4	4	4	4	4	4	4	4	4	4	4	4	4	4	4	4	3	3	3	3	3	3	3	3	3
Dreyfus Connecticut A	3	3	3	3	3	3	3	3	3	3	3	3	3	3	3	3	3	3	3	3	3	3	2	2	3	3	3	3	3	3	3	3	3	3	3	3	3	3	3	3	3	3	3	3	3	3	3	3	3
Dreyfus Connecticut C	2	2	2	2	2	2	2	2	2	2	3	3	2	2	2	2	2	2	2	3	2	2	2	2	2	2	2	2	2	3	3	3	3	3	3	3	3	3	3	3	3	3	3	2	2	2	2	2	2
Dreyfus Disciplined Stock	3	3	3	3	3	3	3	3	3	3	3	3	3	3	3	3	3	3	3	3	3	3	3	3	3	3	3	3	3	3	3	3	3	3	3	3	3	3	3	3	3	3	3	3	3	3	3	3	3
Dreyfus Fund Incorporated	2	2	2	2	2	2	2	2	2	2	2	2	2	2	2	2	2	2	2	2	2	2	2	2	2	2	2	2	2	2	2	2	2	2	2	2	2	2	2	2	2	2	2	2	2	2	2	2	2
Dreyfus GNMA Z	3	3	3	3	3	3	3	3	3	3	3	3	3	3	3	3	3	3	3	3	3	3	3	3	3	3	3	3	3	3	3	3	3	3	3	2	3	3	3	3	2	3	3	3	3	3	3	2	3
Dreyfus Growth & Income	2	2	2	3	3	3	3	3	3	3	3	3	3	3	3	2	2	2	2	2	2	2	2	2	2	2	2	2	2	2	2	2	2	2	2	2	2	2	2	2	2	2	2	2	2	2	2	1	1
Dreyfus Intermediate Municipal Bond	3	3	3	3	3	3	3	3	3	3	3	3	3	3	3	3	3	3	3	3	3	3	3	3	3	3	3	3	3	3	3	3	3	3	3	3	3	3	3	3	3	3	3	3	3	3	3	3	3
Dreyfus Massachusetts A	4	4	4	4	4	5	5	5	5	5	3	3	3	3	3	3	3	3	3	3	3	3	3	3	3	3	3	3	3	3	3	4	3	3	4	4	3	3	3	3	3	3	3	3	3	3	3	3	3
Dreyfus Massachusetts C	3	3	3	3	3	3	3	3	3	3	3	3	3	3	3	3	3	3	3	3	3	3	3	3	3	3	2	3	3	3	3	3	3	3	3	3	3	3	3	3	3	2	3	3	3	3	3	3	2
Dreyfus Mid-Cap Growth F	2	2	2	2	2	2	2	2	2	2	2	2	2	2	2	2	2	2	2	2	2	2	2	2	2	2	2	2	2	3	3	3	3	3	3	3	3	3	3	3	3	3	3	3	3	3	3	3	3
Dreyfus MidCap Index	4	4	4	4	3	3	4	4	3	3	3	4	3	3	4	4	4	4	4	4	4	4	4	4	4	4	4	4	4	4	4	4	4	4	4	4	4	4	4	4	4	3	3	3	3	3	3	3	3
Dreyfus Municipal Bond	3	3	3	3	3	3	3	3	3	3	3	3	3	3	3	3	3	3	3	3	3	3	3	3	3	3	3	3	3	3	4	4	3	3	4	4	4	4	4	3	3	3	3	3	3	3	3	3	3
Dreyfus Municipal Bond Opportunity A	2	2	2	2	2	2	2	2	2	2	2	2	2	2	2	2	2	2	2	2	2	2	2	2	2	2	2	2	2	2	2	3	3	2	3	2	2	2	2	2	2	3	3	3	2	3	2	3	3
Dreyfus Municipal Bond Opportunity C	1	1	1	1	1	1	1	1	1	1	1	1	1	1	1	1	1	1	1	1	1	1	1	1	1	1	2	2	2	2	2	2	2	2	2	2	2	2	2	2	2	2	2	2	2	2	2	2	2
Dreyfus New Jersey Municipal Bond A	4	4	4	4	4	4	3	3	3	3	3	3	3	3	3	3	3	3	3	3	3	3	3	3	3	3	3	3	3	3	3	3	3	3	3	3	3	3	3	3	3	3	3	3	3	3	3	3	3
Dreyfus NY AMT-Free Municipal Bond A	3	3	3	3	3	3	3	3	3	3	3	3	2	2	3	3	3	2	3	3	3	3	3	3	3	3	3	3	3	3	3	3	3	3	3	3	3	3	3	3	3	3	3	3	3	3	3	3	3
Dreyfus NY AMT-Free Municipal Bond C	2	2	2	2	2	2	2	2	2	2	3	3	3	3	3	2	2	2	2	2	2	2	2	2	2	3	3	3	3	3	3	3	3	3	3	3	3	3	3	3	3	3	3	3	3	3	3	3	3
Dreyfus NY Tax-Exempt Bond	4	4	4	4	4	4	4	4	4	4	4	4	4	4	4	4	4	4	4	4	4	4	4	4	4	4	4	4	5	4	4	4	4	4	4	5	4	4	4	5	5	5	5	4	4	5	5	5	4
Dreyfus Pennsylvania A	2	2	2	2	2	3	3	2	2	2	3	2	2	2	2	2	2	2	3	3	3	3	3	3	3	3	3	3	3	3	3	3	3	3	3	3	3	3	3	3	3	3	3	3	3	3	3	3	3
Dreyfus Pennsylvania C	1	1	1	1	1	1	1	1	1	1	2	1	1	1	2	1	1	1	1	1	2	2	2	1	2	2	2	2	2	2	2	2	2	2	2	2	2	2	2	2	2	2	2	2	2	2	2	2	2
Dreyfus Research Growth Z	1	1	2	2	2	1	2	1	1	1	2	2	2	2	2	2	2	2	2	2	2	2	2	2	2	2	2	2	2	2	2	2	2	2	2	2	2	3	3	3	3	3	3	3	3	3	3	3	3
Dreyfus S&P 500 Index	3	3	3	3	3	3	3	3	3	3	3	3	3	3	3	3	3	3	3	4	4	3	3	3	3	3	3	3	3	3	3	3	3	3	3	3	3	3	3	3	3	3	3	3	3	3	3	3	3
Dreyfus Short-Intermediate Muni Bd D	3	3	3	3	2	2	2	2	3	2	3	3	3	3	3	3	3	3	3	3	3	3	3	3	3	3	3	3	3	3	3	3	3	3	3	3	3	3	3	3	3	3	3	3	3	3	3	3	3
Dreyfus Third Century Z	3	3	3	3	3	3	3	3	3	3	3	3	3	3	3	3	3	3	3	3	3	3	3	3	3	3	3	3	3	3	3	3	3	3	3	3	3	3	3	2	2	2	2	2	2	2	3	3	3
Dreyfus Ultra Short Income Z	3	3	3	3	3	3	3	3	3	3	3	3	3	3	3	3	3	3	3	3	3	3	3	3	3	3	3	3	3	3	3	3	3	3	3	3	3	3	3	3	3	3	3	3	3	3	3	3	3
Dreyfus US Treasury Intermediate Term	3	3	3	3	3	3	3	3	3	3	4	4	4	4	3	3	4	3	3	3	3	3	3	3	3	3	3	2	3	3	3	3	3	3	3	3	3	3	3	3	3	3	3	3	3	3	3	3	2
Dreyfus US Treasury Long-Term	3	3	3	3	3	3	3	3	3	3	3	3	3	3	3	3	3	3	2	2	2	2	2	3	3	3	3	3	2	2	3	3	3	3	3	3	3	3	3	2	3	2	2	2	2	2	2	2	2
Dreyfus/The Boston Co Sm/Md Cp Gr I	3	3	3	3	3	3	3	3	3	3	3	3	3	3	3	3	3	3	3	3	3	3	3	3	3	3	3	3	3	3	3	3	3	3	3	3	3	3	3	3	3	3	3	3	4	4	4	4	4
Dupree KY Tax-Free Income	5	5	4	4	4	4	4	4	4	4	4	5	5	5	5	5	5	5	5	5	4	5	4	4	5	4	4	4	4	4	4	4	5	5	5	5	5	5	4	5	4	4	4	4	4	4	4	4	4
Dupree KY Tax-Free Short-to-Medium	3	3	4	3	4	4	4	4	4	4	2	3	3	3	3	3	3	3	3	3	3	3	4	3	4	4	4	4	3	3	3	3	3	3	3	3	3	3	3	3	3	3	4	3	3	3	3	3	3
Eagle Capital Appreciation A	5	5	5	5	5	5	5	4	4	5	5	4	4	4	4	4	4	4	4	4	4	4	4	4	4	4	4	4	4	4	4	4	4	4	4	4	4	4	4	4	4	4	4	4	4	4	4	4	4
Eagle Capital Appreciation C	5	5	5	5	5	5	5	5	4	5	5	5	5	4	4	4	4	4	4	4	4	4	4	4	4	4	4	4	4	4	4	4	4	4	4	4	4	4	4	4	4	4	4	4	4	4	4	4	4
Eagle Growth & Income A	2	2	3	2	3	2	2	2	3	3	3	3	3	3	3	3	3	3	3	3	3	2	2	2	2	2	2	2	3	3	3	3	3	3	3	3	3	3	3	3	4	3	3	3	3	3	3	3	4
Eagle Growth & Income C	3	3	3	3	3	3	3	3	4	4	4	4	4	3	4	3	3	3	4	4	4	4	3	3	3	3	4	4	4	4	4	4	4	4	3	3	3	3	3	4	3	3	3	3	3	3	3	3	3
Eaton Vance AMT-Free Municipal Income A	3	4	4	4	4	4	3	3	3	3	3	3	3	3	3	3	4	4	4	4	4	4	4	4	4	4	4	4	5	5	5	5	5	5	5	5	5	5	5	5	5	4	5	5	5	5	5	5	5
Eaton Vance AMT-Free Municipal Income B	3	3	3	3	4	4	3	3	3	3	3	2	3	3	3	3	3	3	3	3	3	3	3	4	4	4	4	4	4	4	4	5	4	4	4	4	4	4	4	4	4	4	4	4	4	4	4	4	4
Eaton Vance AMT-Free Municipal Income I	5	5	5	5	5	5	5	5	5	5	5	5	5	5	5	5	5	5	5	5	5	5	5	5	5	5	5	5	5	5	5	5	5	5	5	5	5	5	5	5	5	5	5	5	5	5	5	5	5
Eaton Vance AZ Municipal Income A	2	2	2	2	2	2	2	2	2	2	2	2	2	2	2	2	2	2	3	3	3	3	3	3	3	3	3	3	3	3	3	3	3	3	3	3	3	3	3	3	3	3	3	3	3	3	4	3	3
Eaton Vance AZ Municipal Income B	2	2	2	2	2	2	2	2	2	2	2	2	2	2	2	1	2	1	1	1	2	2	2	2	2	2	2	2	2	2	2	2	2	2	2	2	2	2	2	2	2	2	2	2	3	3	3	3	3
Eaton Vance Balanced A	2	2	2	2	2	2	2	2	2	2	2	2	2	2	2	2	2	2	2	2	2	2	2	2	2	2	2	2	2	2	2	2	2	2	2	2	2	2	2	2	2	2	2	3	3	3	2	2	2
Eaton Vance Balanced B	1	1	2	1	2	1	1	1	1	1	2	2	2	2	1	1	2	2	2	2	2	2	2	2	2	2	2	2	2	2	2	2	2	2	2	2	3	2	2	2	2	2	2	3	3	3	2	2	2
Eaton Vance Balanced C	1	1	2	2	2	1	1	1	1	1	2	2	2	2	2	2	2	2	2	2	2	2	2	2	2	2	2	2	2	3	2	2	2	2	2	3	3	2	2	2	2	2	2	3	3	3	3	2	2
Eaton Vance CT Municipal Income A	3	3	3	3	3	3	3	3	3	3	3	3	3	3	3	3	3	3	3	3	3	3	3	3	3	3	3	3	3	3	3	3	3	3	3	3	3	3	3	3	3	3	3	3	3	3	3	3	3
Eaton Vance CT Municipal Income B	2	2	2	2	2	2	2	2	2	2	2	2	2	2	2	2	2	2	2	2	2	2	2	2	2	2	2	2	2	2	2	2	2	2	2	2	2	2	2	2	2	2	2	2	2	2	2	1	1
Eaton Vance Dividend Builder A	5	4	4	4	4	4	4	4	4	4	4	4	4	4	4	4	5	5	5	5	5	5	5	5	5	5	5	5	5	5	5	5	5	5	5	5	5	5	5	5	5	5	5	5	5	5	5	5	5
Eaton Vance Dividend Builder C	5	5	5	5	5	5	5	5	5	5	5	5	5	5	5	5	4	4	5	5	4	5	5	5	5	5	5	5	5	5	4	5	5	5	5	5	5	5	4	4	4	4	4	4	4	4	4	4	4
Eaton Vance Floating-Rate Advantage B	3	3	3	3	3	3	3	3	3	3	4	4	4	4	4	3	3	3	3	3	3	3	3	3	3	3	3	2	2	2	2	3	3	3	3	3	3	3	3	3	3	3	3	3	3	3	3	3	3
Eaton Vance GA Municipal Income A	3	3	3	3	3	3	2	2	3	3	3	3	3	3	3	4	4	3	4	4	3	4	4	4	4	3	4	4	4	4	4	4	4	4	4	4	4	4	4	4	3	3	3	3	3	3	3	3	3
Eaton Vance GA Municipal Income B	2	2	2	1	2	2	1	2	2	2	2	2	2	2	2	2	2	2	3	3	3	3	3	3	3	3	3	3	3	3	3	3	3	3	3	3	3	3	3	3	3	3	3	3	3	3	3	3	3
Eaton Vance Government Obligations A	3	3	3	3	3	3	3	3	3	3	2	3	3	3	3	2	3	3	2	2	3	2	2	3	2	3	2	2	2	2	3	2	3	3	3	3	3	3	3	3	2	2	2	2	2	2	2	2	2
Eaton Vance Government Obligations B	2	2	3	2	2	2	2	2	2	3	2	2	2	2	2	2	2	2	2	2	2	2	2	2	2	2	2	2	2	2	2	2	2	2	2	2	2	2	2	2	2	2	2	2	2	2	2	2	2
Eaton Vance Government Obligations C	3	3	3	3	3	3	3	2	3	3	2	3	3	2	2	2	2	2	2	2	2	2	2	2	2	2	2	2	2	2	2	2	2	2	2	2	2	2	2	2	2	2	2	2	2	2	2	2	2
Eaton Vance High Income Opportunities B	3	3	3	3	3	3	3	3	3	3	3	3	3	3	3	3	3	3	3	3	3	3	3	3	3	3	3	3	3	3	3	3	3	3	3	3	3	3	3	4	3	3	3	3	3	3	3	4	4
Eaton Vance High Income Opportunities C	3	3	3	3	3	3	3	3	3	3	3	3	3	3	3	3	3	3	3	3	3	3	2	3	3	3	3	3	3	3	3	3	3	3	3	3	3	3	3	3	3	3	3	3	3	3	4	4	4
Eaton Vance Income Fund of Boston A	4	4	4	4	3	3	3	3	3	3	3	3	3	3	3	4	4	4	4	4	4	4	4	4	4	4	4	4	4	4	3	3	3	3	3	3	3	3	4	4	4	4	4	4	4	4	4	4	4
Eaton Vance Income Fund of Boston I	3	3	3	3	3	3	3	3	2	2	2	3	3	3	3	3	4	3	3	3	4	4	4	4	4	4	4	3	3	3	3	4	4	4	3	3	3	3	3	3	4	4	4	4	4	4	4	4	4
Eaton Vance Large-Cap Value A	4	4	4	4	4	4	4	4	4	4	4	4	4	4	4	4	4	4	4	3	4	4	4	4	4	4	4	4	4	4	4	4	4	4	4	4	4	4	4	4	4	4	4	4	4	4	4	4	4
Eaton Vance Large-Cap Value C	5	5	5	5	5	5	5	5	5	4	4	4	4	4	4	4	4	4	4	4	4	4	4	4	4	4	4	4	4	4	4	4	4	4	4	4	4	4	4	4	4	4	4	4	4	4	4	4	4
Eaton Vance MD Municipal Income A	1	1	1	2	2	2	2	2	2	2	2	2	2	2	1	2	2	2	2	2	2	2	2	2	2	2	2	2	3	2	2	2	2	2	2	3	3	3	3	3	2	3	3	3	3	3	3	3	3
Eaton Vance MD Municipal Income B	1	1	1	1	1	1	1	1	1	1	1	1	1	1	1	1	1	1	1	1	1	1	1	1	1	1	1	1	1	1	2	2	2	2	2	2	2	2	2	2	2	2	2	2	2	2	2	2	2
Eaton Vance MN Municipal Income A	3	2	2	3	3	2	2	2	2	2	2	2	2	2	2	2	2	2	2	2	2	2	2	3	2	2	3	3	3	3	3	3	3	3	3	3	3	3	3	3	3	3	3	3	3	3	3	3	3
Eaton Vance MN Municipal Income B	1	1	1	1	1	1	1	1	1	1	1	1	1	1	1	1	1	1	1	1	1	1	1	2	2	1	2	2	2	2	2	2	2	2	2	2	3	3	3	3	2	2	2	2	2	3	3	2	2
Eaton Vance MO Municipal Income A	3	3	3	3	3	3	3	3	3	3	3	3	4	4	4	4	4	4	4	4	4	4	4	4	4	4	4	4	4	4	4	4	4	4	4	5	5	5	5	4	4	4	4	4	4	4	4	4	4
Eaton Vance MO Municipal Income B	2	2	2	2	2	2	2	2	2	2	2	2	3	3	3	3	3	3	3	3	3	3	3	3	3	3	3	3	3	3	4	4	4	4	4	4	4	4	4	4	3	3	3	3	3	3	3	3	3
Eaton Vance National Ltd Mat Muni Inc A	3	3	3	3	3	3	3	2	2	2	3	3	3	3	3	3	3	3	3	3	3	3	4	4	3	3	3	4	4	4	4	4	4	4	4	4	4	4	4	4	4	4	4	4	5	5	5	4	4
Eaton Vance National Ltd Mat Muni Inc B	1	1	1	1	1	1	1	1	1	1	1	1	2	2	2	2	2	2	2	2	2	2	2	2	2	2	2	2	2	2	2	2	2	2	2	2	2	2	3	3	3	3	3	3	3	3	3	3	3
Eaton Vance National Ltd Mat Muni Inc C	1	1	1	1	1	1	1	1	1	1	1	1	2	2	2	2	2	2	2	2	2	2	2	2	2	2	2	2	2	2	2	2	2	2	2	2	2	2	2	2	2	2	2	2	2	3	3	3	3
Eaton Vance National Municipal Income A	3	3	3	3	3	3	3	3	2	3	3	3	3	3	4	4	4	4	4	4	4	5	5	5	5	5	5	5	5	5	5	5	5	5	5	5	5	5	5	5	5	5	5	5	5	5	5	5	5
Eaton Vance National Municipal Income B	4	4	4	3	4	4	4	4	3	4	4	4	4	4	4	4	4	4	4	4	4	5	5	5	5	4	5	5	5	5	5	5	5	5	5	5	5	5	5	5	5	5	5	5	5	5	5	5	5
Eaton Vance National Municipal Income C	3	3	3	3	3	3	3	3	2	2	3	3	3	3	3	4	4	4	4	4	4	4	4	4	4	4	4	4	5	5	5	5	5	5	5	5	5	5	5	5	5	5	5	5	5	5	5	5	5
Eaton Vance National Municipal Income I	4	5	5	5	5	5	5	5	4	5	5	5	5	5	5	5	5	5	5	5	5	5	5	5	5	5	5	5	5	5	5	5	5	5	5	5	5	5	5	5	5	5	5	5	5	5	5	5	5
Eaton Vance NC Municipal Income A	3	3	3	3	3	3	3	3	3	3	3	3	3	3	3	3	3	3	3	3	3	3	3	3	3	3	3	3	3	3	3	3	3	3	3	3	3	3	3	3	3	3	3	3	3	3	3	3	3
Eaton Vance NC Municipal Income B	2	2	2	1	2	2	2	1	1	1	1	1	1	1	1	1	1	1	1	2	1	2	2	2	2	2	2	2	2	2	2	2	2	1	1	2	2	2	2	2	2	2	2	2	2	2	2	2	2
Eaton Vance NY Municipal Income A	4	4	4	4	4	4	4	4	4	4	4	4	4	4	4	4	4	4	4	4	4	4	4	4	4	4	4	5	5	4	4	4	4	4	4	4	4	4	4	4	3	3	3	4	3	4	4	4	3
Eaton Vance NY Municipal Income B	3	3	3	2	3	3	3	3	3	3	3	3	3	3	3	4	4	4	4	4	3	4	4	4	4	3	3	3	4	4	3	3	4	3	3	3	3	4	3	4	3	3	3	3	3	3	3	3	3
Eaton Vance OR Municipal Income A	4	3	4	3	3	4	3	3	3	3	3	4	4	4	4	4	4	4	4	4	3	4	4	4	4	3	4	4	4	4	4	4	4	4	4	4	4	4	4	4	4	4	4	4	5	5	5	5	4
Eaton Vance OR Municipal Income B	2	2	2	2	2	2	2	2	1	2	2	2	2	2	2	3	3	3	3	3	3	3	3	3	3	2	3	2	3	3	3	3	3	3	3	3	4	3	3	4	4	4	4	4	4	4	4	4	4
Eaton Vance PA Municipal Income A	2	2	2	2	2	2	2	2	2	2	2	2	3	3	3	4	4	4	4	3	3	4	3	4	3	3	3	4	4	4	4	4	4	4	4	4	4	4	5	5	4	4	4	4	4	4	4	4	4
Eaton Vance PA Municipal Income B	1	1	1	1	1	1	1	1	1	1	2	2	3	2	3	3	3	3	3	3	3	3	3	3	3	3	3	3	3	3	3	3	3	3	3	3	4	4	4	4	3	4	3	4	4	4	4	4	4
Eaton Vance Short Duration Strat Inc A	2	2	2	2	2	2	3	3	3	3	3	3	3	3	3	3	3	3	3	2	2	3	3	3	3	2	2	2	2	2	2	2	2	2	2	2	2	2	2	2	3	2	3	3	3	3	3	3	3
Eaton Vance Short Duration Strat Inc B	3	3	3	3	3	3	3	3	3	3	3	3	3	3	3	3	3	3	3	3	3	4	3	4	4	3	3	3	3	3	3	3	3	3	3	3	3	3	3	4	3	3	3	3	3	3	3	3	3
Eaton Vance Short Duration Strat Inc C	3	3	3	3	3	3	3	3	3	3	3	3	3	3	3	3	3	3	3	3	3	3	4	4	4	4	3	3	3	3	3	3	3	3	3	3	3	3	3	3	3	3	3	3	3	3	3	3	3
Eaton Vance Special Equities A	2	2	2	2	2	2	2	2	2	2	2	2	2	2	2	2	2	2	2	1	1	2	2	2	2	2	2	2	2	2	2	2	2	2	1	2	2	2	2	1	1	1	1	1	1	1	1	2	2
Eaton Vance Special Equities C	2	2	2	2	2	2	2	2	2	2	2	2	2	2	2	2	2	2	2	2	2	2	2	2	2	2	2	2	2	2	2	2	2	2	2	2	2	2	2	1	1	1	1	1	2	2	2	2	2
Eaton Vance Tx-Mgd Growth 1.0	4	4	4	4	4	5	5	5	5	5	5	5	5	5	5	5	5	5	4	4	4	4	4	4	4	4	4	4	4	4	4	4	4	4	4	4	4	4	4	3	3	3	3	3	3	3	3	3	3
Eaton Vance VA Municipal Income A	3	3	3	3	3	3	2	3	2	3	3	3	3	3	3	3	3	3	3	3	3	3	3	3	3	3	3	3	3	3	3	3	3	3	3	4	4	4	4	3	3	3	3	3	3	3	3	3	3
Eaton Vance VA Municipal Income B	1	1	2	1	1	2	1	1	1	2	2	2	2	2	2	2	2	2	2	2	2	2	2	2	2	2	2	2	2	2	3	3	2	3	3	3	3	3	3	3	3	2	2	3	3	3	3	2	2
Eaton Vance Worldwide Health Sci A	4	4	4	4	4	4	4	4	4	4	4	4	4	4	4	4	4	4	4	4	4	4	4	4	4	4	4	4	4	4	4	3	3	4	3	3	3	3	4	3	3	3	3	3	3	3	3	3	3
Eaton Vance Worldwide Health Sci B	4	4	4	5	5	5	5	4	4	4	4	4	4	4	4	4	4	4	4	4	4	4	4	4	4	4	4	4	4	4	4	3	3	3	3	3	3	3	3	3	3	3	3	3	3	2	2	2	3
Eaton Vance Worldwide Health Sci C	5	4	4	4	4	4	5	4	4	4	4	4	4	4	4	4	4	4	4	4	4	4	4	4	4	4	4	4	4	4	4	3	3	3	3	3	3	3	3	3	3	3	3	3	3	2	2	3	3
Elfun Diversified	4	4	4	4	4	4	4	4	4	4	4	4	4	4	4	4	4	4	4	4	4	4	4	4	4	4	4	4	4	4	4	4	4	4	4	4	4	4	4	4	4	4	4	4	4	4	4	4	4
Elfun Income	4	4	4	4	4	4	4	4	5	4	5	4	4	4	5	4	4	4	4	4	4	4	4	4	4	4	4	4	4	4	4	4	4	4	4	4	4	4	4	4	4	4	4	4	4	4	4	4	4
Elfun International Equity	4	4	3	4	3	3	4	3	3	3	3	3	3	4	4	4	4	4	3	3	3	3	3	3	3	4	4	4	4	4	3	3	3	3	3	3	3	3	4	4	4	4	4	4	4	4	4	4	4
Elfun Tax-Exempt Income	5	5	4	5	5	5	5	5	5	5	5	5	5	5	5	5	5	5	5	5	5	5	5	5	5	5	5	5	5	5	5	5	5	5	5	5	5	5	5	5	5	5	5	5	5	5	5	5	5
Elfun Trusts	5	5	5	5	5	5	5	5	5	5	5	5	5	5	5	5	5	5	5	5	5	5	5	5	4	4	4	4	4	4	4	4	4	4	5	5	5	5	5	5	4	4	4	4	4	4	4	4	4
Evercore Equity	3	3	3	3	3	3	3	3	3	3	3	3	3	3	3	3	3	3	3	3	3	3	3	3	3	3	3	3	2	2	2	2	2	2	2	2	2	2	2	2	2	2	2	2	2	2	2	2	3
FAM Value Investor	4	4	4	4	4	4	4	4	4	4	4	4	4	4	4	4	4	4	4	4	4	4	4	4	4	5	4	4	4	4	4	4	4	4	4	4	4	4	4	4	3	3	3	3	3	3	3	3	3
FBP Appreciation & Income Opportunities	4	4	4	4	4	4	4	4	4	4	4	4	4	4	4	4	4	4	4	4	4	4	4	4	4	4	4	4	4	4	4	4	4	4	4	4	4	4	3	4	4	4	3	4	4	3	4	3	3
Federated Adjustable Rate Secs Instl	2	2	2	3	3	3	3	3	3	3	3	3	3	3	3	4	3	3	3	3	3	3	3	3	3	3	3	3	3	3	3	3	3	3	3	3	4	3	3	3	3	3	3	3	3	3	3	3	3
Federated Adjustable Rate Secs Svc	1	2	2	3	3	3	3	3	3	3	3	3	3	3	3	3	3	3	3	3	3	3	3	3	3	3	3	3	3	3	3	3	3	3	3	3	3	2	2	2	2	2	2	2	2	2	2	2	2
Federated Bond A	1	1	1	1	1	1	1	1	1	1	1	1	1	2	2	2	3	3	3	2	3	3	3	3	3	3	4	4	4	4	4	4	4	3	3	3	3	3	3	4	4	4	4	4	4	4	2	4	4
Federated Bond B	1	1	1	1	1	1	1	1	1	1	1	1	1	2	2	2	3	3	2	2	3	3	3	3	3	3	4	4	4	4	4	4	3	3	3	3	3	3	3	3	3	3	3	3	3	3	2	3	3
Federated Bond C	1	1	1	1	1	1	1	1	1	1	1	1	1	1	2	2	3	3	3	3	3	3	3	3	3	3	4	4	4	4	4	4	4	4	4	3	3	3	3	3	3	3	3	3	3	3	2	3	3
Federated Bond F	2	2	2	2	2	2	2	2	2	2	3	3	3	3	3	4	4	4	4	4	4	4	4	4	4	4	4	4	4	4	4	4	4	4	4	4	4	4	4	4	4	4	4	4	4	4	2	4	4
Federated Capital Income A	1	1	1	1	1	1	1	1	1	1	1	1	1	1	1	1	1	1	1	1	1	1	1	1	1	1	1	1	1	1	1	1	1	1	1	1	2	2	3	3	3	2	3	2	2	2	2	2	2
Federated Capital Income B	1	1	1	1	1	1	1	1	1	1	1	1	1	1	1	1	1	1	1	1	1	1	1	1	1	1	1	1	1	1	1	1	1	1	1	1	2	2	3	3	3	2	3	2	2	2	2	2	2
Federated Capital Income C	1	1	1	1	1	2	2	1	1	1	1	1	1	1	1	1	1	1	1	1	1	1	1	1	1	1	1	1	1	1	1	1	1	1	1	1	2	2	3	3	3	3	3	2	2	2	2	2	2
Federated Capital Income F	2	1	2	1	1	2	2	1	1	1	1	1	1	1	1	1	1	1	1	1	1	1	1	1	1	1	1	1	1	1	1	2	1	1	2	2	3	3	3	3	3	3	3	3	3	3	2	2	2
Federated Clover Value A	3	3	3	3	3	3	3	3	3	3	3	3	3	3	3	3	3	3	3	3	3	3	3	3	3	3	3	3	3	3	3	3	3	3	3	3	3	3	3	3	3	3	3	3	3	3	3	3	3
Federated Equity Income A	2	2	3	2	2	3	3	2	2	2	2	2	2	2	2	2	2	2	2	2	2	2	2	2	2	2	2	2	2	2	2	2	2	2	2	2	2	2	1	1	1	1	1	2	2	2	2	2	2
Federated Equity Income B	2	2	3	2	2	2	2	2	2	2	2	2	2	2	2	2	2	2	2	2	2	1	1	1	1	1	1	1	1	2	2	2	2	2	2	2	2	1	1	1	1	1	1	2	2	2	2	2	2
Federated Equity Income C	2	2	3	3	3	2	2	2	2	2	2	2	2	2	2	2	2	2	2	2	2	1	1	1	1	1	1	1	1	2	2	2	2	2	2	2	1	1	1	1	1	1	1	2	2	2	2	2	2
Federated Equity Income F	2	2	3	3	3	2	3	2	3	3	3	3	3	2	2	2	2	2	3	3	3	2	2	2	2	2	2	2	2	2	2	2	2	2	2	2	2	2	2	2	2	2	2	2	2	2	2	2	3
Federated Fund for US Govt Secs A	2	2	2	2	2	2	2	2	2	2	2	2	3	3	3	3	3	3	3	3	3	3	3	3	3	3	3	3	3	3	3	3	3	3	3	3	3	3	3	3	3	3	3	3	3	3	3	3	3
Federated Fund for US Govt Secs B	2	2	2	2	2	2	2	2	2	2	2	2	2	3	2	3	3	3	3	2	2	2	2	3	2	2	2	2	2	2	2	2	2	2	2	2	2	2	2	2	2	2	2	2	2	2	2	2	2
Federated Fund for US Govt Secs C	3	2	2	2	2	2	2	2	2	3	2	2	2	2	2	2	2	3	3	2	2	2	2	3	3	3	2	2	2	2	2	2	2	2	2	2	2	2	2	2	2	2	2	2	2	2	2	2	2
Federated Government Income Instl	4	4	4	4	4	4	4	4	4	4	4	4	5	4	4	5	5	5	5	4	4	4	4	4	5	4	4	4	4	4	5	5	5	4	5	5	5	4	4	5	5	5	5	5	5	4	4	4	4
Federated Government Income Secs A	2	2	2	2	2	2	2	2	2	2	2	2	2	2	2	3	3	2	2	2	2	2	3	3	3	3	3	3	3	3	3	3	3	3	3	3	3	3	3	3	2	2	2	2	2	2	2	2	2
Federated Government Income Secs B	2	2	2	2	2	2	2	2	2	2	2	2	2	3	2	3	3	3	3	2	2	2	3	3	3	3	3	3	3	3	3	3	3	3	3	3	2	2	3	3	2	2	2	2	2	2	2	2	2
Federated Government Income Secs C	3	3	2	2	2	2	2	3	3	2	2	2	2	2	2	3	3	3	2	2	2	2	2	3	3	3	3	3	3	3	3	3	3	2	3	2	2	2	3	2	2	2	2	2	2	2	2	2	2
Federated Government Income Secs F	3	3	3	3	3	3	3	3	3	3	3	3	3	3	4	4	3	3	4	3	3	3	3	3	3	3	3	3	3	4	4	4	4	4	4	4	4	4	3	3	3	3	3	3	3	3	3	3	3
Federated Government Income Service	4	3	3	4	3	3	3	3	4	4	3	4	4	4	4	4	4	4	4	4	4	4	4	4	4	4	4	4	4	4	4	4	4	4	4	4	4	4	4	4	4	4	4	4	4	4	4	4	4
Federated High Yield Service	3	3	3	3	3	3	3	3	3	3	3	3	3	3	3	3	3	3	3	3	3	3	3	3	3	3	3	3	3	3	3	3	3	3	3	3	3	3	3	3	3	3	3	3	3	3	3	3	3
Federated High-Income Bond A	3	3	3	3	3	3	3	3	3	3	3	3	3	3	3	3	3	3	3	3	3	3	3	3	3	3	3	3	3	3	3	3	3	3	3	3	3	3	3	3	3	3	3	3	3	3	3	3	3
Federated High-Income Bond B	3	3	3	3	3	3	3	3	3	3	3	3	3	2	2	2	2	2	2	2	2	2	2	2	2	2	3	3	3	3	3	3	3	3	2	2	3	3	2	2	2	2	2	2	2	2	2	2	2
Federated High-Income Bond C	3	3	3	3	3	3	3	3	3	3	3	3	3	3	3	3	3	3	3	3	3	3	3	3	3	3	3	3	3	3	2	2	3	2	2	2	2	2	2	2	2	2	2	2	2	2	2	3	3
Federated Intermediate Municipal Instl	3	3	3	3	3	3	3	3	3	3	3	3	3	3	3	3	3	3	3	3	3	3	4	4	4	4	4	4	4	4	4	4	4	4	4	4	4	4	4	4	4	4	4	4	4	4	4	4	4
Federated International Bond A	2	2	2	2	2	2	2	2	2	2	2	2	2	2	2	2	2	1	1	1	2	1	2	2	2	2	2	2	3	3	2	2	2	2	2	2	2	2	2	2	2	2	2	2	2	2	2	2	2
Federated International Bond B	1	1	1	1	1	1	1	1	2	2	2	1	2	2	2	2	2	2	2	2	2	2	3	2	2	2	2	2	3	2	2	2	2	2	2	2	2	2	2	2	2	2	2	2	2	2	2	2	2
Federated International Bond C	1	1	1	1	1	1	1	2	2	2	2	2	2	1	2	2	2	1	1	1	1	2	2	2	2	2	2	2	2	2	2	2	2	2	2	2	2	2	2	2	2	2	2	2	2	2	2	2	2
Federated Kaufmann R	5	5	5	5	5	5	5	4	5	5	5	5	5	5	5	5	5	5	5	5	5	5	5	5	5	5	4	5	5	5	5	4	5	4	4	4	4	4	4	4	4	4	4	4	5	4	4	4	4
Federated Max-Cap Index C	2	2	2	2	3	3	3	3	3	3	3	3	3	2	2	2	2	2	2	2	2	2	2	2	2	2	2	2	2	2	2	2	2	2	2	2	2	2	2	2	2	2	2	2	2	2	2	2	2
Federated Max-Cap Index Instl	3	3	3	3	4	4	4	3	4	4	4	4	4	3	4	4	4	4	4	4	4	4	4	4	4	4	4	4	3	3	3	3	3	3	3	3	3	3	3	3	3	3	3	3	3	3	3	3	3
Federated Max-Cap Index Svc	3	3	3	3	3	3	3	3	3	3	3	3	3	3	3	3	3	3	3	3	3	3	3	3	3	3	3	3	3	3	3	3	3	3	3	3	3	3	3	3	3	3	3	3	3	3	3	3	3
Federated MDT Mid Cap Gr Strats A	2	2	2	2	2	2	2	2	2	2	2	2	3	3	3	3	3	3	3	3	3	3	3	3	3	3	3	3	3	3	3	3	3	3	3	3	3	3	3	3	3	3	3	3	3	3	3	3	3
Federated MDT Mid Cap Gr Strats B	2	2	2	2	2	2	2	2	2	2	2	2	3	3	3	4	3	3	3	3	3	2	2	2	3	3	3	3	3	3	3	3	3	3	3	3	3	3	3	3	3	3	3	3	3	3	3	3	3
Federated MDT Mid Cap Gr Strats C	2	2	2	2	2	2	2	2	2	2	2	2	3	3	3	4	3	3	3	3	3	3	2	2	3	3	3	3	3	3	3	3	3	3	3	3	3	3	3	3	3	3	3	3	3	3	3	3	3
Federated MDT Stock Svc	4	4	4	4	4	4	4	4	4	4	4	4	4	4	4	4	4	4	4	4	4	4	4	4	4	4	4	4	4	4	4	4	4	4	4	4	3	3	3	3	3	3	3	3	3	3	3	3	3
Federated MI Intermediate Municipal A	3	3	4	3	3	3	3	3	3	3	4	4	3	4	4	4	4	4	4	4	4	3	3	3	3	3	3	3	3	3	3	3	3	3	3	3	3	3	3	3	3	3	3	3	3	3	3	3	3
Federated Municipal High Yield Adv A	1	1	1	1	1	1	1	1	2	2	2	3	3	3	3	3	3	3	3	3	3	3	3	3	3	3	3	3	3	3	3	3	3	3	3	3	3	3	3	3	3	3	3	3	3	3	3	3	3
Federated Municipal High Yield Adv B	1	1	1	1	1	1	1	1	1	1	1	1	1	1	1	2	2	2	2	2	2	2	2	2	2	2	3	3	3	2	2	2	2	2	2	2	3	3	3	3	2	2	2	2	2	2	2	2	2
Federated Municipal High Yield Adv C	1	1	1	1	1	1	1	1	1	1	2	2	2	2	2	2	2	2	2	2	2	2	2	2	2	2	2	2	3	2	2	2	2	2	2	2	2	2	2	2	2	2	2	2	2	2	2	2	2
Federated Municipal High Yield Adv F	2	2	2	2	2	2	2	2	2	2	3	3	3	3	3	3	3	3	3	3	3	3	3	4	4	4	4	4	4	4	4	4	3	3	3	4	4	4	4	4	3	3	3	3	3	3	3	3	3
Federated Municipal Securities A	2	2	2	2	2	2	2	2	2	2	2	2	2	2	2	2	2	2	2	2	2	2	2	2	2	2	2	3	2	3	3	3	3	3	3	3	3	3	3	3	3	3	3	3	3	3	3	3	3
Federated Municipal Securities B	1	1	1	1	1	1	1	2	2	2	1	1	1	1	1	1	1	1	1	1	1	1	1	1	1	1	2	2	2	2	2	2	2	2	2	2	2	2	2	2	2	2	2	2	2	2	2	2	2
Federated Municipal Securities C	2	2	2	2	2	2	2	2	2	2	1	1	1	1	1	1	1	1	1	1	1	1	1	1	1	1	2	2	2	2	2	2	2	2	2	2	2	2	2	2	2	2	2	2	2	2	2	2	2
Federated OH Municipal Income F	3	3	3	4	4	4	4	4	4	4	4	4	4	4	4	4	4	4	4	4	4	4	4	4	4	4	4	4	4	4	4	4	4	4	4	4	4	4	4	4	4	4	4	4	4	4	4	4	4
Federated PA Municipal Income A	3	3	3	3	3	3	3	3	3	3	3	3	3	3	3	3	3	3	3	3	4	4	4	4	4	4	4	4	4	4	4	4	4	4	4	4	4	4	4	4	4	3	3	3	3	3	3	3	3
Federated PA Municipal Income B	1	1	1	1	1	1	1	1	1	1	2	2	1	1	1	1	2	2	2	2	2	2	2	2	2	2	2	3	3	3	3	3	3	3	3	3	3	3	3	3	3	3	3	3	3	3	3	3	3
Federated Short-Term Income Instl	4	3	3	3	3	3	3	3	3	3	3	3	3	3	3	3	3	3	3	3	3	3	3	3	3	3	3	3	3	3	3	3	3	3	3	3	3	3	3	3	3	3	3	3	3	3	3	3	3
Federated Short-Term Income Svc	3	3	2	3	2	2	2	2	2	2	2	2	2	2	2	2	2	2	2	2	2	2	2	2	2	2	2	2	2	2	2	2	2	2	2	2	2	2	2	2	2	2	2	2	2	2	2	2	2
Federated Shrt-Interm Dur Muni Instl	3	3	3	3	3	3	3	3	3	3	3	3	3	3	3	3	3	3	3	3	3	3	3	3	3	3	3	3	3	3	3	3	3	3	3	3	3	3	3	3	3	3	3	3	3	3	3	3	3
Federated Shrt-Interm Dur Muni Svc	3	3	3	3	3	3	3	2	3	3	3	3	3	3	3	3	3	3	3	3	3	3	3	3	3	3	3	3	3	3	3	3	3	3	3	3	3	3	3	3	3	3	3	3	3	3	3	3	3
Federated US Govt 1-3 Yr Instl	3	3	3	3	3	3	3	3	3	3	3	3	3	3	3	3	3	3	3	3	2	3	3	3	3	3	2	2	2	2	2	2	2	2	2	2	2	2	2	3	2	2	3	2	2	2	2	2	2
Federated US Govt 1-3 Yr Svc	2	2	2	2	2	2	2	2	2	2	2	2	2	2	2	2	2	2	2	2	2	2	2	2	2	2	2	2	2	2	2	2	2	2	2	2	2	2	2	2	2	2	2	2	2	2	1	1	2
Federated US Govt 2-5 Yr Instl	5	5	5	5	5	5	5	5	5	5	5	5	5	5	5	5	4	5	5	5	5	5	5	5	5	5	5	5	5	5	5	5	5	5	5	5	4	4	4	4	4	4	4	4	4	4	4	4	4
Federated US Govt 2-5 Yr Svc	4	4	4	4	4	4	4	4	4	4	5	5	5	4	4	4	4	4	4	5	5	4	5	4	5	4	4	5	4	4	4	4	4	4	4	4	4	4	3	3	3	4	3	3	3	3	4	4	3
Fidelity	4	4	4	4	4	4	3	3	4	4	4	4	4	3	3	3	3	3	3	3	3	3	3	3	3	3	3	3	3	3	3	3	3	3	3	3	3	3	3	3	3	3	3	3	3	3	3	3	3
Fidelity Advisor® Balanced A	2	2	2	2	2	2	2	2	2	2	2	2	2	2	2	2	2	2	2	2	2	2	2	2	2	2	2	2	2	2	2	3	2	2	2	2	2	2	2	2	2	2	3	2	2	2	2	2	2
Fidelity Advisor® Balanced B	2	2	2	2	2	2	2	2	2	2	2	2	2	2	2	2	2	2	2	2	2	2	2	2	2	2	2	2	2	2	2	3	3	3	2	2	2	2	2	2	3	3	3	3	3	2	3	2	2
Fidelity Advisor® Balanced C	2	2	2	2	2	2	2	2	2	2	2	2	2	2	2	2	2	2	2	2	2	2	2	2	2	2	2	2	2	2	2	3	3	3	3	2	2	2	3	3	3	3	3	3	3	3	3	3	3
Fidelity Advisor® Balanced I	3	3	3	3	3	3	3	3	3	3	3	3	3	3	3	3	3	3	3	3	3	3	3	3	3	3	3	3	3	3	3	3	3	3	3	3	3	3	3	2	2	2	3	3	3	3	3	3	3
Fidelity Advisor® Balanced T	2	2	2	2	2	2	2	2	2	2	2	2	2	2	2	2	2	2	2	2	2	2	2	2	2	2	2	2	2	2	2	2	2	3	2	2	2	2	2	2	2	2	2	2	2	2	2	2	2
Fidelity Advisor® Capital Development A	2	3	3	3	3	3	3	2	3	3	3	3	3	2	2	2	2	3	3	3	3	3	3	3	3	3	3	3	3	2	2	2	2	2	2	2	2	2	2	2	2	2	2	2	2	2	2	2	2
Fidelity Advisor® Capital Development O	3	3	3	3	4	4	4	3	3	3	3	3	3	3	3	3	2	3	3	3	3	3	3	3	3	3	3	3	3	3	2	2	2	2	2	2	3	2	3	3	3	3	3	3	3	3	3	3	3
Fidelity Advisor® Diversified Stock A	2	2	3	3	3	3	3	3	3	3	3	3	3	3	3	3	3	3	3	3	3	2	2	2	2	3	3	3	3	3	3	3	3	3	3	3	3	3	3	3	3	3	3	3	3	3	3	3	3
Fidelity Advisor® Diversified Stock O	2	2	3	3	3	3	3	3	3	3	3	3	3	3	3	3	3	3	2	2	3	3	3	3	3	3	3	3	3	3	3	2	2	2	2	2	2	2	2	2	3	2	3	2	3	3	3	3	3
Fidelity Advisor® Energy A	3	3	3	3	3	3	3	3	3	3	3	3	2	3	3	3	3	3	3	3	3	3	2	2	2	2	2	2	2	2	2	2	2	2	2	2	3	3	3	3	3	3	3	3	3	3	3	3	3
Fidelity Advisor® Energy B	3	3	3	3	3	3	3	3	3	3	3	3	2	3	3	3	3	3	3	3	3	3	3	2	2	2	2	3	2	2	3	3	2	3	2	3	3	3	3	3	3	3	3	3	3	3	3	3	3
Fidelity Advisor® Energy C	3	3	3	3	3	3	3	3	3	3	3	3	3	3	3	3	3	3	3	3	3	3	3	3	3	2	3	3	3	2	3	3	2	3	2	3	3	3	3	3	3	3	3	3	3	3	3	3	3
Fidelity Advisor® Energy I	3	3	3	3	3	3	3	3	3	3	3	3	3	3	3	3	3	3	3	3	3	3	3	3	3	3	3	3	3	3	3	3	3	3	3	3	3	3	3	3	3	3	3	3	3	3	3	3	3
Fidelity Advisor® Energy T	4	3	3	4	3	3	3	3	3	3	3	3	3	4	3	3	3	3	3	3	3	3	3	3	3	3	3	3	3	3	3	3	3	3	3	3	3	3	3	3	3	3	3	3	3	3	3	3	3
Fidelity Advisor® Equity Growth A	3	3	3	3	3	3	3	3	3	3	3	3	3	3	3	3	3	3	3	3	3	3	3	3	3	3	3	3	3	3	3	2	2	2	2	2	3	3	3	3	2	2	2	2	2	2	2	2	2
Fidelity Advisor® Equity Growth B	3	3	3	3	3	3	3	3	3	3	3	3	3	3	3	3	3	3	3	3	3	3	3	3	3	3	3	3	3	3	3	3	2	2	2	3	3	3	3	3	3	2	2	2	2	2	2	2	2
Fidelity Advisor® Equity Growth C	3	3	3	3	3	3	3	3	3	3	3	3	3	3	3	3	3	3	3	3	3	3	3	3	3	3	3	3	3	3	3	3	3	3	3	3	3	3	3	3	3	3	3	2	2	2	2	2	2
Fidelity Advisor® Equity Growth I	4	4	4	4	4	4	4	4	4	4	4	4	4	4	4	4	4	4	4	4	4	4	4	4	4	4	4	4	4	4	3	3	3	3	3	3	3	3	3	3	3	3	3	3	3	3	3	3	3
Fidelity Advisor® Equity Growth T	3	3	4	4	4	4	3	4	4	4	3	3	3	4	4	4	4	3	4	3	3	3	3	3	3	3	3	3	3	3	3	3	3	3	3	3	3	3	3	3	3	3	3	3	3	3	3	3	3
Fidelity Advisor® Equity Income A	3	3	3	3	4	3	3	3	3	3	3	3	3	3	3	3	3	3	3	3	3	3	4	3	3	3	3	3	3	3	3	3	3	3	3	3	3	3	3	3	3	3	3	3	3	3	3	3	3
Fidelity Advisor® Equity Income B	3	3	3	4	4	4	4	3	3	4	3	3	3	3	3	3	3	3	4	3	4	4	4	3	3	3	3	3	3	3	3	3	3	3	3	3	3	3	3	3	3	3	3	3	3	3	3	3	3
Fidelity Advisor® Equity Income C	4	4	4	3	4	4	4	4	3	4	3	3	3	3	3	3	3	3	4	4	4	4	4	4	4	4	4	4	3	3	3	3	3	3	3	3	3	3	3	3	3	3	3	3	3	3	3	3	3
Fidelity Advisor® Equity Income I	4	4	4	4	4	4	4	4	4	4	4	4	4	4	4	4	4	4	4	4	4	4	4	4	4	4	4	4	4	4	4	4	3	3	3	3	3	3	3	3	3	3	3	3	3	3	3	3	3
Fidelity Advisor® Equity Income T	3	3	4	4	4	4	4	3	3	4	3	3	3	3	3	3	3	3	3	3	3	3	3	3	3	3	3	3	3	3	3	3	3	3	3	3	3	3	3	3	3	3	3	3	3	3	3	3	3
Fidelity Advisor® Growth Opps A	1	1	1	1	1	1	1	1	1	1	1	1	1	1	1	1	1	1	1	1	1	1	1	1	1	1	1	1	1	1	1	1	1	2	2	2	2	2	2	2	4	4	4	3	3	3	3	3	3
Fidelity Advisor® Growth Opps B	1	1	1	1	1	1	1	1	1	1	1	1	1	1	1	1	1	1	1	1	1	1	1	1	1	1	1	1	1	1	1	1	2	2	2	2	2	2	2	2	4	4	4	4	3	4	3	3	3
Fidelity Advisor® Growth Opps C	1	1	1	1	1	1	1	1	1	1	1	1	1	1	1	1	1	1	2	2	2	2	2	2	1	2	2	2	2	2	2	1	2	2	2	2	2	2	2	2	4	4	4	4	4	4	3	3	3
Fidelity Advisor® Growth Opps I	1	2	1	2	1	1	1	1	1	2	1	1	1	1	2	2	2	2	2	2	2	2	2	2	2	2	2	2	2	2	2	2	2	2	2	2	2	2	2	2	4	3	4	3	3	3	3	3	3
Fidelity Advisor® Growth Opps T	1	1	1	1	1	2	2	2	2	2	2	2	2	2	2	2	1	2	1	1	1	1	1	1	1	1	1	1	1	1	2	1	2	2	2	2	2	2	2	2	3	3	3	3	3	3	2	2	2
Fidelity Advisor® High Income Advtg A	1	2	2	2	2	2	2	2	2	2	3	3	2	3	3	3	3	3	3	3	3	3	3	3	2	3	3	3	4	4	4	4	4	4	4	4	4	4	4	4	4	4	4	4	4	4	4	4	4
Fidelity Advisor® High Income Advtg B	2	2	2	1	2	2	2	2	2	2	3	3	2	3	3	3	3	3	3	3	3	3	3	3	3	3	3	3	3	4	4	3	4	3	3	3	3	3	3	3	4	4	4	4	4	4	4	4	4
Fidelity Advisor® High Income Advtg C	1	2	2	2	2	2	2	2	2	2	3	3	2	3	3	3	3	3	3	3	3	3	3	3	3	3	3	4	4	4	4	4	4	4	4	4	4	4	4	4	4	4	4	4	4	4	4	4	4
Fidelity Advisor® High Income Advtg I	2	2	2	2	2	2	2	2	3	3	3	3	3	3	3	3	3	3	3	3	3	3	3	4	3	4	4	4	4	4	4	4	4	4	4	4	4	4	4	4	5	5	5	5	5	5	5	5	5
Fidelity Advisor® High Income Advtg T	2	2	2	2	3	3	3	3	3	3	3	4	3	3	4	4	4	4	4	4	4	4	4	4	3	3	3	4	4	4	4	4	4	4	4	4	4	4	4	4	4	4	4	4	4	4	4	4	4
Fidelity Advisor® Limited Term Bond A	2	3	3	3	3	3	3	3	3	3	3	3	3	3	3	3	3	3	3	3	3	3	3	3	3	3	3	3	3	3	2	3	3	2	2	2	2	2	2	2	2	2	2	2	2	2	2	2	2
Fidelity Advisor® Limited Term Bond B	2	3	3	3	3	4	4	3	3	3	3	3	3	3	3	3	3	3	3	3	3	3	3	2	2	2	2	2	2	2	2	2	2	2	2	2	2	2	2	2	2	2	2	2	2	2	2	2	2
Fidelity Advisor® Limited Term Bond C	3	4	4	3	3	4	4	3	3	3	3	3	3	3	3	3	3	3	3	3	3	3	3	3	3	3	3	3	3	2	2	2	2	2	2	2	2	2	2	2	2	2	2	2	2	2	2	2	2
Fidelity Advisor® Limited Term Bond I	5	5	5	5	5	5	5	4	4	3	3	3	3	3	4	3	3	3	3	3	3	3	3	3	3	3	4	4	4	4	4	4	4	3	3	3	3	3	3	3	3	3	3	3	3	3	3	3	3
Fidelity Advisor® Limited Term Bond T	3	3	4	4	4	4	4	3	2	2	2	3	2	2	2	2	2	2	2	2	2	2	2	2	2	2	3	3	3	3	3	3	3	2	2	2	2	2	2	2	2	2	2	2	2	2	2	2	2
Fidelity Advisor® Mortgage Securities A	3	2	2	2	2	2	3	2	2	2	2	2	3	3	3	3	3	2	2	2	2	2	2	2	3	3	3	3	2	2	2	2	2	2	2	2	2	2	2	2	2	2	1	2	2	2	2	2	2
Fidelity Advisor® Mortgage Securities B	3	2	2	2	2	3	3	2	3	2	2	2	3	3	3	3	3	3	2	2	2	2	2	2	3	3	3	3	2	2	2	2	2	2	2	2	2	2	2	2	2	2	1	2	2	2	2	2	2
Fidelity Advisor® Mortgage Securities I	4	4	4	4	4	4	4	4	4	4	4	4	4	5	5	5	5	4	4	4	4	4	4	4	5	5	4	4	4	3	4	3	4	3	3	3	3	3	3	3	3	3	3	4	4	4	4	4	4
Fidelity Advisor® Mortgage Securities T	3	3	2	3	3	3	3	3	3	3	2	3	3	3	3	3	3	3	3	3	3	3	3	3	3	3	3	3	2	2	2	2	2	2	2	2	2	2	2	2	2	2	2	2	2	2	3	2	2
Fidelity Advisor® Municipal Income A	4	4	4	4	4	4	4	4	4	4	4	4	4	4	4	4	4	4	4	4	4	4	4	4	4	4	4	4	4	3	3	3	3	3	3	3	3	3	3	3	3	3	3	3	3	3	3	3	3
Fidelity Advisor® Municipal Income B	3	3	3	3	3	3	3	3	3	3	3	3	3	3	3	3	3	3	3	3	3	3	3	3	3	3	3	3	3	3	3	3	3	3	3	3	3	3	3	3	3	3	3	3	3	3	3	3	3
Fidelity Advisor® Municipal Income C	4	4	4	3	3	3	3	3	3	3	3	3	3	3	3	3	3	3	3	3	3	3	3	3	3	3	3	3	3	3	3	3	3	3	3	3	3	3	3	3	3	3	3	3	3	3	3	3	3
Fidelity Advisor® Municipal Income T	4	4	4	4	4	4	4	4	4	4	4	4	4	4	4	4	4	4	4	4	4	4	4	4	4	4	4	4	4	4	4	4	4	4	4	4	4	4	4	4	4	4	4	3	4	4	4	4	4
Fidelity Advisor® Overseas A	2	2	2	2	2	2	2	2	2	2	2	2	2	3	3	3	3	3	3	3	3	3	3	2	2	2	2	2	2	2	2	2	2	2	2	2	2	2	2	2	2	2	2	2	2	2	1	2	2
Fidelity Advisor® Overseas B	3	3	2	2	2	2	2	2	2	2	2	2	2	3	3	3	3	3	3	3	3	3	3	2	2	2	2	2	2	2	2	2	2	2	2	2	2	2	2	2	2	2	2	2	2	2	2	2	2
Fidelity Advisor® Overseas C	3	3	3	2	2	2	2	2	2	2	2	2	2	3	3	3	3	3	3	3	3	3	3	3	2	2	2	2	2	2	2	2	2	2	2	2	2	2	2	2	2	2	2	2	2	2	2	2	2
Fidelity Advisor® Overseas I	3	3	3	3	3	3	3	3	2	2	2	3	3	3	4	4	3	3	3	3	3	3	3	3	3	3	3	3	3	3	3	3	3	3	3	3	3	3	3	3	3	3	3	3	3	3	3	3	3
Fidelity Advisor® Overseas T	3	3	3	3	3	3	3	3	3	2	3	3	3	3	3	3	3	3	3	3	3	3	3	2	2	3	3	2	2	2	2	2	2	2	2	2	2	2	2	3	3	3	3	2	3	2	2	2	2
Fidelity Advisor® Short Fxd-Inc A	2	2	3	3	3	3	3	3	3	3	3	3	3	3	3	3	3	3	3	3	3	3	3	3	3	3	3	3	3	3	3	3	3	3	3	3	3	3	3	3	3	3	3	3	3	3	3	3	3
Fidelity Advisor® Short Fxd-Inc C	2	2	2	2	2	2	2	2	2	2	2	2	2	2	2	2	2	2	2	2	2	2	2	2	2	2	2	2	2	2	2	2	2	2	2	2	2	2	2	2	2	2	2	2	2	2	2	2	2
Fidelity Advisor® Short Fxd-Inc I	3	3	3	4	4	4	4	4	4	4	4	4	4	4	4	4	4	4	4	4	4	4	4	4	4	4	4	4	4	4	4	4	4	4	4	4	4	4	4	4	4	4	4	4	4	4	4	4	4
Fidelity Advisor® Short Fxd-Inc T	2	2	3	3	3	3	3	3	3	3	3	3	3	3	3	3	3	3	3	3	3	3	3	3	3	3	3	3	3	3	3	3	3	3	3	3	3	3	3	3	3	3	3	3	3	3	3	3	3
Fidelity Advisor® Value Strategies A	2	2	2	2	3	2	2	2	2	2	2	2	2	3	3	3	2	2	2	2	2	2	2	2	2	1	1	2	2	2	2	3	2	2	3	3	3	2	2	2	2	2	2	2	2	1	1	1	1
Fidelity Advisor® Value Strategies B	3	3	2	2	3	2	2	2	2	2	3	3	2	3	3	3	3	3	3	2	2	2	2	2	2	1	2	2	2	2	2	2	2	2	2	2	3	2	2	2	2	2	2	2	2	2	2	2	2
Fidelity Advisor® Value Strategies I	3	3	3	3	3	3	3	2	2	3	3	3	3	3	3	3	3	3	3	3	3	2	2	2	2	2	2	2	2	2	2	3	3	3	3	3	3	3	2	2	2	2	2	2	2	2	2	2	2
Fidelity Advisor® Value Strategies T	2	2	2	2	3	2	2	2	2	2	2	2	2	2	2	2	2	2	2	2	2	2	2	2	2	1	2	2	2	2	2	2	2	2	2	2	3	2	2	2	2	2	2	2	2	2	2	2	2
Fidelity Asset Manager® 50%	3	4	4	4	4	4	4	4	4	4	4	4	3	3	3	3	3	3	4	4	3	4	4	4	3	3	3	3	3	3	3	3	3	3	3	3	3	3	3	3	3	3	3	3	3	3	3	3	3
Fidelity Asset Manager® 70%	4	4	4	4	2	2	3	2	2	2	3	2	2	2	2	2	2	2	2	2	3	3	2	2	2	2	2	2	2	2	2	2	2	2	2	3	3	3	3	3	2	3	3	3	3	2	3	2	2
Fidelity Spartan® 500 Index Inv	4	4	4	4	4	4	4	4	4	4	4	4	4	4	4	4	4	4	4	4	4	4	4	4	4	4	4	4	4	4	4	4	4	4	4	4	4	4	4	4	3	3	3	3	3	3	3	3	3
Fidelity Spartan® US Bond Idx Investor	4	5	4	4	4	5	4	4	4	4	4	4	4	4	4	4	4	4	4	4	4	4	4	4	4	4	4	4	4	4	4	4	4	4	4	4	4	4	4	4	4	4	4	4	4	4	4	4	4
Fidelity® Balanced	4	4	3	4	4	4	4	4	4	4	4	4	4	5	5	5	5	5	5	5	4	4	4	5	4	4	4	4	5	4	4	4	4	4	5	5	5	5	5	5	5	5	5	5	5	5	5	5	5
Fidelity® Blue Chip Growth	4	4	4	4	4	4	5	4	4	4	4	4	4	4	4	3	3	4	4	4	4	4	3	3	3	3	3	3	3	3	3	3	3	3	3	3	3	3	3	3	3	3	3	3	3	3	3	3	3
Fidelity® California Municipal Income	4	4	4	4	4	4	4	4	4	4	4	4	4	4	4	4	4	5	4	5	5	4	4	4	4	4	4	4	4	4	4	4	4	4	4	4	4	4	4	4	4	4	4	4	4	4	4	4	4
Fidelity® Capital & Income	3	3	3	3	3	3	3	3	3	3	4	4	4	4	4	4	4	4	4	4	4	4	4	4	4	4	4	4	4	4	4	4	4	4	4	4	4	4	4	4	4	4	4	4	4	4	4	4	5
Fidelity® Capital Appreciation	4	4	4	4	4	4	4	4	4	4	4	4	4	5	5	5	5	5	5	5	5	5	5	5	5	5	5	5	5	4	4	4	4	4	5	5	5	5	5	5	5	5	5	5	5	5	5	5	5
Fidelity® Connecticut Municipal Income	5	5	5	5	5	5	5	5	5	5	5	5	5	5	5	5	5	5	5	5	5	5	5	5	5	5	5	5	5	5	5	5	4	5	4	4	4	4	4	4	4	4	4	4	4	4	4	4	4
Fidelity® Contrafund®	5	5	5	5	5	5	5	5	5	5	5	5	5	5	5	5	5	5	5	5	5	5	5	5	5	5	5	5	5	5	5	5	5	5	5	5	5	5	5	5	5	5	5	5	5	5	5	5	5
Fidelity® Convertible Securities	4	4	4	4	4	4	4	4	4	4	4	4	4	4	4	4	4	4	4	4	4	4	4	4	4	4	4	4	4	4	4	4	4	4	4	4	4	4	4	4	4	4	5	4	4	4	4	4	4
Fidelity® Disciplined Equity	4	4	4	4	4	4	4	4	4	4	4	4	4	3	4	4	4	4	4	4	4	4	4	4	4	4	4	4	4	4	4	4	4	4	4	4	4	4	4	4	4	4	4	4	4	4	4	4	4
Fidelity® Diversified International	5	5	5	5	5	5	5	5	5	5	5	5	5	5	5	5	5	5	5	5	5	5	5	5	5	5	5	5	5	5	5	5	5	5	5	5	5	5	5	5	5	5	5	5	5	5	5	5	5
Fidelity® Emerging Markets	1	2	2	2	2	2	2	2	2	2	2	2	2	2	2	2	2	2	2	2	2	2	2	2	2	2	2	2	2	2	2	2	2	2	2	2	2	2	2	2	2	2	2	2	2	2	2	2	2
Fidelity® Equity Dividend Income	4	4	4	4	4	4	4	4	4	4	4	4	4	4	4	4	4	4	4	3	3	3	3	3	3	3	3	3	3	3	3	3	3	3	3	3	3	3	3	3	3	3	3	3	3	3	3	3	3
Fidelity® Equity-Income	4	4	4	4	4	4	4	4	4	4	4	4	4	4	4	4	3	3	3	3	3	3	3	3	3	3	3	3	3	3	3	3	3	3	3	3	3	3	3	3	3	3	3	3	3	3	3	3	3
Fidelity® Europe	3	3	3	3	3	3	3	3	3	3	3	3	3	3	3	3	3	3	3	3	3	3	3	3	3	3	3	3	3	3	3	3	3	3	3	3	3	3	3	3	3	3	3	3	3	3	3	3	3
Fidelity® GNMA	4	4	4	4	4	4	4	4	4	4	4	4	4	4	4	4	4	4	4	4	4	4	4	4	4	4	4	4	4	4	4	4	4	4	4	4	4	4	4	4	4	4	4	4	4	4	4	4	4
Fidelity® Government Income	4	4	4	4	4	4	4	4	4	4	4	4	4	4	4	4	3	4	4	4	4	4	4	4	4	4	4	4	4	4	4	4	4	4	4	4	4	4	4	4	4	3	3	4	4	4	4	4	4
Fidelity® Growth & Income	5	5	5	5	5	5	5	5	5	5	5	4	4	4	4	4	4	4	4	4	4	4	4	4	4	4	4	4	4	4	4	4	4	4	4	4	4	4	4	4	3	3	3	3	3	3	3	3	3
Fidelity® Growth Company	3	3	3	3	3	3	3	3	3	3	3	3	3	3	3	3	3	3	3	3	3	3	3	3	3	3	3	3	3	3	3	3	3	3	3	3	3	3	3	3	3	3	3	3	4	3	3	3	3
Fidelity® Growth Strategies	1	1	1	1	1	1	1	1	1	1	1	1	2	2	2	2	1	1	1	2	2	2	1	1	1	1	1	1	1	1	1	1	1	1	1	1	1	1	2	1	1	1	1	1	1	1	1	1	1
Fidelity® High Income	3	3	3	3	3	3	3	3	3	3	3	3	3	3	3	3	3	3	3	3	3	3	3	3	3	3	3	3	3	3	3	3	3	3	3	3	3	3	3	3	3	3	3	3	3	3	3	4	4
Fidelity® Independence	4	4	3	4	4	4	4	4	3	3	4	3	3	3	3	3	3	3	3	3	4	3	4	4	3	3	4	4	4	3	3	3	3	3	3	3	3	3	3	3	3	3	4	4	4	4	4	4	4
Fidelity® Interm Muni Inc	5	5	5	4	5	4	4	4	5	4	5	5	5	5	5	5	5	5	5	5	5	5	5	5	5	5	5	5	5	5	5	5	5	5	5	5	5	5	5	5	5	5	5	5	5	5	5	5	4
Fidelity® Intermediate Bond	5	5	5	5	5	5	5	5	5	5	4	4	4	4	4	4	4	4	4	4	4	4	4	4	4	4	4	4	4	3	3	3	3	3	3	3	3	3	3	3	3	3	3	3	3	3	3	3	3
Fidelity® Intermediate Government Income	5	5	5	5	5	5	5	5	5	5	4	4	4	4	4	4	4	4	4	4	4	4	4	4	4	4	4	4	3	3	3	3	3	3	3	3	3	3	3	3	3	3	3	3	3	3	3	3	3
Fidelity® International Discovery	4	4	4	4	4	4	4	4	4	4	4	4	4	4	5	5	5	5	5	5	5	5	5	5	5	5	5	5	5	5	5	5	4	5	5	5	5	5	5	5	5	5	5	5	5	5	5	5	5
Fidelity® Investment Grade Bond	4	4	4	4	4	4	4	4	4	4	4	4	4	4	4	4	4	4	4	4	4	4	4	4	4	4	4	4	4	4	4	4	4	4	4	4	4	4	4	4	4	4	4	4	4	4	4	4	4
Fidelity® Limited Term Government	4	4	4	4	4	4	4	4	4	4	4	4	4	4	4	4	4	4	4	4	4	4	4	4	4	4	4	4	4	4	4	4	4	4	4	4	4	4	4	4	4	4	4	4	4	4	4	4	4
Fidelity® Limited Term Municipal Income	3	3	3	3	3	4	4	3	3	3	4	4	4	4	4	4	4	4	4	4	4	4	4	4	4	4	4	4	4	4	4	4	4	4	4	4	4	4	4	4	4	4	4	4	4	4	4	4	4
Fidelity® Low-Priced Stock	5	5	5	5	5	5	5	5	5	5	5	5	5	5	5	5	5	5	5	5	5	5	5	5	5	5	5	5	5	5	5	5	5	5	5	5	4	5	5	5	5	5	5	5	5	5	5	5	5
Fidelity® Magellan®	3	3	3	3	3	3	3	3	3	3	3	3	3	3	3	3	3	3	3	3	3	3	3	2	2	2	2	2	2	2	2	2	2	3	2	2	2	2	2	2	2	2	3	2	3	3	2	2	2
Fidelity® Massachusetts Municipal Income	5	5	5	5	5	5	5	5	5	5	5	5	5	5	5	5	5	5	5	5	5	5	5	5	5	5	5	5	5	5	5	5	5	5	5	5	5	5	5	5	5	5	5	5	5	5	5	5	4
Fidelity® Michigan Municipal Income	5	5	5	5	5	5	5	5	5	5	5	5	5	5	5	5	5	5	5	5	5	5	5	5	5	5	5	5	5	5	5	5	5	5	5	5	5	5	5	5	4	4	4	4	4	4	4	4	4
Fidelity® Minnesota Municipal Income	5	4	4	4	5	5	5	5	5	5	5	5	5	5	5	5	5	5	5	5	5	5	5	5	5	5	5	5	5	5	4	4	4	4	4	4	4	4	4	4	3	4	3	3	3	4	4	3	3
Fidelity® Mortgage Securities	5	4	4	4	5	5	5	5	5	5	5	5	5	5	5	5	5	5	5	5	5	5	5	5	5	5	5	5	5	5	4	4	4	4	3	3	3	3	3	3	3	3	3	4	4	4	4	4	4
Fidelity® Municipal Income	5	5	5	5	5	5	5	4	4	4	5	5	4	5	5	4	4	4	4	4	4	4	4	4	4	4	4	4	4	5	5	5	5	5	5	5	5	5	5	5	5	5	5	5	5	5	5	5	5
Fidelity® New Jersey Municipal Income	5	5	5	5	5	5	5	5	5	5	5	5	5	5	5	5	5	5	5	5	5	5	4	5	5	4	4	4	4	4	4	4	4	4	4	4	4	4	4	4	4	4	4	4	4	4	4	4	4
Fidelity® New York Municipal Income	5	5	5	5	5	5	5	5	5	5	5	5	5	5	5	5	5	5	5	5	5	5	5	5	5	5	5	5	5	5	5	5	5	5	5	5	5	5	5	5	4	4	4	4	4	4	4	4	4
Fidelity® Ohio Municipal Income	5	5	5	5	5	5	5	5	5	5	5	5	5	5	5	5	5	5	5	5	5	5	5	5	5	5	5	5	5	5	5	5	5	5	5	5	5	5	5	5	4	4	4	4	4	4	4	4	4
Fidelity® OTC	2	2	2	2	2	2	2	2	2	2	2	2	2	2	2	2	2	2	2	2	3	2	3	2	2	2	3	2	2	2	2	2	2	2	2	2	2	2	2	2	2	3	3	3	3	3	3	3	3
Fidelity® Overseas	3	3	3	3	3	3	3	3	3	3	3	3	3	3	3	3	3	3	3	3	3	3	3	3	3	3	3	3	3	3	3	3	3	3	3	3	3	3	3	3	3	3	3	3	3	3	3	3	3
Fidelity® Pacific Basin	4	4	4	4	4	4	4	4	4	4	4	4	4	4	4	4	4	4	4	4	4	4	4	4	4	4	4	4	4	4	4	3	4	4	4	3	4	4	3	3	4	4	4	4	4	4	4	4	3
Fidelity® Pennsylvania Municipal Income	4	4	4	4	4	4	4	4	4	4	5	5	5	5	5	5	5	5	5	5	5	5	5	5	5	5	5	5	5	5	5	5	5	5	5	5	5	5	4	4	4	4	4	4	4	4	4	4	4
Fidelity® Puritan®	4	5	4	5	4	4	4	4	4	4	4	4	4	4	4	4	4	4	4	4	4	4	4	4	4	4	4	4	4	4	4	4	4	4	4	4	4	4	4	4	4	4	4	4	4	4	4	4	4
Fidelity® Real Estate Investment Port	4	4	3	3	3	4	4	4	4	4	4	3	3	3	4	4	3	3	4	4	4	3	3	3	3	3	3	3	3	3	4	4	4	4	4	3	4	3	3	3	3	4	3	3	3	3	4	4	3
Fidelity® Select Banking	3	3	3	3	3	3	3	3	3	3	3	3	3	3	3	4	4	3	3	3	3	3	3	3	3	3	3	3	3	3	3	3	3	3	3	3	3	3	3	3	3	3	3	3	3	3	3	3	2
Fidelity® Select Biotechnology	1	1	1	1	1	1	1	2	1	1	1	1	2	1	1	1	1	1	1	1	1	1	1	1	1	1	1	1	1	1	1	1	1	1	1	2	2	2	2	1	2	2	2	2	2	2	2	2	2
Fidelity® Select Brokerage & Invmt Mgmt	2	2	2	3	3	2	2	2	2	2	2	2	2	2	2	2	2	2	2	2	3	2	2	2	2	2	2	2	2	2	2	2	2	2	3	3	3	3	4	4	4	4	4	4	4	4	4	4	4
Fidelity® Select Comms Equip Port	2	2	2	2	2	2	2	2	2	2	2	2	2	2	3	2	3	2	3	3	2	2	2	3	2	2	2	2	2	2	2	2	2	2	2	2	2	2	2	2	2	2	2	2	2	2	2	2	2
Fidelity® Select Computers	3	3	3	3	3	3	3	3	3	3	3	4	3	3	4	4	3	3	3	3	3	3	3	3	3	3	3	3	3	3	3	3	3	3	3	3	3	3	3	3	3	3	3	3	3	3	3	3	3
Fidelity® Select Consumer Finance Port	4	4	4	4	3	3	3	4	4	4	4	4	4	4	4	4	4	4	4	4	4	4	4	4	4	4	4	4	4	4	4	4	3	3	3	3	3	3	3	2	2	2	3	2	2	2	2	2	2
Fidelity® Select Electronics	4	4	3	4	4	3	3	3	3	3	4	3	3	3	3	3	4	4	4	4	4	3	3	3	3	3	3	3	3	3	3	3	3	3	3	3	3	3	3	3	3	3	3	3	3	3	3	3	3
Fidelity® Select Energy	4	4	4	4	4	4	4	3	4	4	3	3	3	3	3	3	4	4	4	4	4	4	4	4	4	4	3	4	4	4	4	4	4	4	4	4	4	4	4	4	4	4	4	4	4	4	4	4	4
Fidelity® Select Energy Service Port	2	2	2	2	2	1	1	2	2	2	2	2	1	1	1	1	1	1	1	2	2	2	2	2	1	1	2	2	1	1	2	1	1	1	1	1	1	2	1	2	2	2	2	2	2	2	2	2	2
Fidelity® Select Financial Services Port	3	4	4	4	4	4	4	4	4	4	4	4	4	4	4	3	4	4	3	3	4	3	3	4	3	3	4	4	4	4	4	4	3	4	3	4	3	4	3	3	3	4	3	3	4	4	4	4	3
Fidelity® Select Gold	3	3	4	3	3	3	3	3	3	3	3	3	3	3	3	3	3	3	3	3	3	3	3	3	3	3	3	3	3	3	3	3	3	3	3	3	3	3	3	3	3	3	3	3	3	3	3	3	3
Fidelity® Select Health Care	4	4	4	4	4	4	4	4	4	4	4	4	4	4	4	4	4	4	4	4	4	4	4	4	4	4	4	4	4	4	4	4	4	4	4	4	4	4	4	4	4	4	4	3	4	4	4	4	4
Fidelity® Select Health Care Svcs Port	3	3	3	3	2	3	3	3	3	2	2	2	2	3	3	3	3	3	3	3	3	3	3	3	3	3	3	4	4	4	4	4	4	4	4	4	4	4	4	4	4	4	4	4	4	4	4	4	4
Fidelity® Select Insurance Port	4	4	4	4	5	5	5	4	4	4	4	5	4	5	4	4	4	4	5	5	5	5	5	5	5	5	4	4	4	4	4	4	5	5	5	5	4	5	5	4	4	5	4	4	4	4	4	4	4
Fidelity® Select Materials	2	3	3	3	3	3	3	3	3	3	3	3	3	3	4	4	3	3	3	3	3	2	3	3	3	3	3	3	3	3	3	2	3	2	3	2	2	2	2	2	2	2	2	2	3	2	2	2	2
Fidelity® Select Multimedia	5	5	5	5	5	5	5	5	5	5	5	5	5	5	5	5	5	5	5	5	5	5	5	5	5	5	5	4	4	4	4	4	3	3	4	3	3	3	3	3	3	4	4	3	3	3	3	3	3
Fidelity® Select Software & IT Svcs Port	4	4	4	4	4	4	4	4	4	4	4	4	4	4	4	4	4	4	4	4	4	4	4	4	4	4	4	4	5	5	4	4	4	4	4	4	4	4	4	4	5	4	4	4	4	4	4	4	4
Fidelity® Select Technology	3	3	3	3	3	3	3	3	3	3	3	3	3	3	3	3	4	4	3	4	3	3	4	3	3	3	3	3	3	4	4	4	4	4	4	4	4	4	4	4	4	4	3	3	4	4	4	3	3
Fidelity® Select Telecommunications Port	3	3	3	3	3	3	3	3	3	3	3	3	3	3	3	3	2	2	2	3	3	3	3	3	3	3	3	3	3	3	3	3	3	3	3	3	3	3	3	2	2	2	2	3	3	2	3	3	3
Fidelity® Select Utilities	2	2	2	2	2	2	2	2	2	2	1	2	2	2	2	2	2	2	2	2	2	2	2	2	2	2	2	2	2	2	2	2	2	2	2	2	2	2	2	2	2	2	2	2	2	2	2	2	2
Fidelity® Short-Term Bond	3	4	4	4	4	4	4	4	4	4	4	4	4	4	4	4	4	4	4	4	4	4	4	4	4	4	4	4	4	4	4	4	4	4	4	4	4	4	4	4	4	4	4	4	4	4	4	4	4
Fidelity® Stock Selec All Cp	3	3	3	3	3	3	3	3	3	3	3	3	3	3	3	3	3	3	3	3	3	3	3	3	3	3	3	3	3	3	3	3	3	3	3	3	3	3	3	3	3	3	4	4	4	4	4	4	3
Fidelity® Trend	2	2	2	2	2	2	2	2	2	2	2	2	2	2	2	2	2	2	2	2	3	2	2	2	2	3	3	3	2	2	2	2	2	2	2	2	2	2	2	2	2	2	2	2	2	2	2	2	2
Fidelity® Value	3	3	3	3	3	3	3	4	4	3	3	3	3	3	3	3	3	3	3	3	3	3	3	3	3	3	3	3	3	3	4	4	4	4	4	4	4	4	4	4	4	4	4	4	4	4	4	4	4
Fidelity® Value Strategies	2	3	3	3	3	3	3	2	2	2	3	3	3	3	3	3	3	3	3	3	3	3	2	2	2	2	2	2	3	3	2	3	2	2	3	3	3	3	2	2	2	2	2	2	2	2	2	2	2
Fidelity® Worldwide	3	3	3	3	4	3	3	3	3	3	3	3	3	4	4	4	4	4	4	4	4	4	4	4	4	4	4	3	3	3	3	3	3	3	3	3	3	3	3	3	4	4	4	3	3	3	3	3	3
First Eagle Fund of America A	3	3	3	4	4	4	4	4	4	4	4	4	4	4	4	4	3	3	3	3	3	3	3	3	3	3	3	3	3	3	3	4	4	4	4	3	3	3	3	3	2	2	2	2	2	2	3	3	3
First Eagle Fund of America C	3	3	4	4	4	4	4	4	4	4	3	3	3	3	3	3	3	3	3	3	3	3	3	3	3	3	3	3	3	3	3	4	4	4	4	4	3	3	3	3	3	2	2	2	2	3	3	3	3
First Eagle Fund of America Y	4	5	5	5	4	4	5	5	4	5	4	4	4	4	4	4	4	4	4	4	4	4	4	4	4	4	3	3	4	4	4	4	4	4	4	4	4	4	4	4	4	4	3	3	3	3	4	4	4
First Eagle Global A	5	5	5	5	5	5	5	5	5	5	5	5	5	5	5	5	5	5	5	5	5	5	5	5	5	5	5	5	5	5	5	5	5	5	5	5	5	5	5	5	5	5	5	5	5	5	5	5	5
First Eagle Global I	5	5	5	5	5	5	5	5	5	5	5	5	5	5	5	5	5	5	5	5	5	5	5	5	5	5	5	5	5	5	5	5	5	5	5	5	5	5	5	5	5	5	5	5	5	5	5	5	5
First Investors Fund For Income A	3	3	4	4	4	4	3	4	4	3	3	3	3	3	3	3	3	3	3	3	3	3	3	4	3	3	4	3	3	3	3	3	3	3	3	3	3	3	3	3	3	3	3	2	2	2	2	2	2
First Investors Global A	3	3	2	2	3	3	3	3	3	2	2	2	2	2	2	2	2	2	2	2	2	2	2	2	2	2	2	2	2	2	2	2	2	2	2	2	2	2	2	2	2	2	2	2	2	2	2	2	2
First Investors Global B	2	3	2	2	3	3	2	3	3	3	2	2	2	2	2	2	2	3	2	2	2	2	3	3	3	3	2	3	2	3	2	2	2	2	2	2	2	2	2	2	2	2	2	2	2	2	2	2	2
First Investors Government A	1	1	1	1	1	1	1	1	1	1	1	1	1	1	2	2	2	2	2	1	2	2	2	2	2	2	2	2	2	2	2	2	2	2	1	1	2	2	2	2	2	2	2	2	2	2	2	1	2
First Investors Investment Grade A	2	2	2	2	2	2	2	2	2	2	2	2	2	2	2	2	2	2	2	2	3	2	2	2	2	2	2	2	2	2	2	2	2	2	2	2	2	2	2	2	2	2	2	2	2	2	2	2	2
First Investors Special Situations A	3	3	2	2	2	2	2	2	2	2	2	2	2	2	2	2	2	2	2	2	2	2	2	2	2	2	2	2	3	3	3	3	3	3	2	2	2	2	2	2	2	2	2	2	2	2	3	2	3
First Investors Special Situations B	2	2	2	2	2	2	2	2	2	2	2	2	2	2	2	2	2	2	2	2	2	2	2	2	2	2	2	3	3	3	3	3	3	3	3	2	2	2	2	2	2	2	2	2	2	2	3	2	3
First Investors Tax Exempt CA A	3	3	3	3	3	3	3	3	3	3	3	3	3	3	3	3	3	3	3	3	3	3	3	3	3	3	3	3	3	2	2	3	2	2	2	2	2	2	2	2	2	2	2	2	2	2	2	2	2
First Investors Tax Exempt CT A	3	3	3	3	3	3	3	3	3	3	3	3	3	3	3	3	3	3	3	3	3	3	3	2	2	2	3	3	2	2	2	2	2	2	2	2	2	3	2	2	2	2	2	2	2	2	2	2	2
First Investors Tax Exempt Inc A	3	3	3	3	3	2	2	3	3	3	3	3	2	3	3	3	3	2	2	2	2	2	2	2	2	2	2	2	2	2	2	2	2	2	2	2	2	2	2	2	2	2	2	2	2	2	2	2	2
First Investors Tax Exempt MA A	4	4	4	4	4	4	4	4	4	5	3	3	3	3	3	3	3	3	3	3	2	3	3	3	2	2	3	3	3	3	3	3	3	3	3	3	3	3	3	3	3	2	2	2	2	2	2	2	2
First Investors Tax Exempt MI A	2	2	2	2	2	2	2	2	2	2	2	2	2	2	2	2	2	2	2	2	2	2	2	2	2	2	2	2	2	2	2	2	2	2	2	2	2	2	2	2	2	2	2	2	2	2	2	2	2
First Investors Tax Exempt MN A	4	4	4	3	4	4	4	4	4	4	4	4	4	3	4	3	3	3	3	3	3	3	3	3	3	3	3	3	3	3	3	3	3	3	3	3	3	2	2	2	2	2	2	2	2	2	2	2	2
First Investors Tax Exempt NC A	4	4	4	4	4	4	4	4	4	4	4	4	3	3	3	4	3	3	3	3	3	3	3	3	3	3	3	3	3	3	3	3	3	3	3	3	3	3	3	3	3	3	3	3	3	3	3	3	3
First Investors Tax Exempt NJ A	3	3	3	3	2	3	3	3	3	3	3	3	2	2	3	2	2	2	2	2	2	2	2	2	2	2	2	2	1	1	1	1	2	2	2	2	2	2	1	1	1	1	1	1	1	1	2	2	1
First Investors Tax Exempt NY A	1	2	2	2	1	1	1	2	2	2	2	2	2	2	2	1	1	1	1	1	1	1	1	1	1	1	1	1	1	1	1	1	1	1	1	1	1	1	1	1	1	1	1	1	1	1	1	1	1
First Investors Tax Exempt OH A	3	3	4	3	3	3	3	3	3	3	4	4	3	3	3	3	3	3	3	3	3	3	3	3	3	3	3	3	3	3	3	3	3	3	3	3	3	3	3	3	3	3	3	3	3	3	3	3	3
First Investors Tax Exempt Opps A	5	5	5	5	5	5	4	5	5	5	5	5	4	4	4	4	4	4	4	4	4	4	4	4	4	4	4	4	4	4	4	4	4	4	3	3	3	3	3	3	3	3	3	3	3	3	3	3	3
First Investors Tax Exempt OR A	4	4	4	3	3	3	3	3	4	3	3	3	3	3	3	3	3	3	3	3	3	3	3	3	3	3	3	3	3	3	3	3	3	3	3	3	3	3	3	3	2	2	2	3	3	3	3	3	2
First Investors Tax Exempt PA A	2	2	3	3	3	2	2	3	3	3	3	3	3	3	3	3	3	2	2	2	2	2	2	2	2	2	2	2	2	2	2	2	2	2	2	2	2	2	2	2	2	2	2	2	2	2	2	2	2
First Investors Tax Exempt VA A	3	3	3	3	3	2	3	3	3	3	3	3	3	3	3	3	3	3	3	3	3	2	2	2	2	2	2	2	2	2	2	3	3	2	2	2	2	2	2	2	2	2	2	2	2	2	2	2	2
First Investors Total Return A	2	2	2	2	2	2	2	2	2	2	2	3	2	2	2	2	2	2	2	2	2	2	2	2	2	2	3	2	3	3	2	3	3	3	2	2	2	2	2	2	2	2	2	2	2	2	2	2	2
FMI Common Stock	4	4	4	4	4	4	4	4	4	4	4	4	5	5	4	4	4	4	5	4	4	5	5	4	4	4	4	4	4	4	4	4	4	4	4	4	4	4	4	4	4	4	4	4	4	4	4	4	4
FPA Capital	3	3	3	3	3	3	3	3	4	4	4	4	4	4	4	4	4	4	3	3	3	3	3	3	3	3	3	3	2	2	2	3	3	3	3	3	3	3	3	3	3	3	3	3	3	3	3	3	3
FPA New Income	4	3	3	3	3	3	3	3	3	3	3	3	5	4	4	4	4	4	4	4	3	4	4	4	4	3	3	3	3	3	3	3	3	3	3	3	3	3	3	3	3	3	3	3	3	3	3	3	3
FPA Paramount	2	2	2	2	2	2	2	2	1	1	2	2	2	2	2	2	2	2	2	2	2	2	2	2	2	2	2	2	2	2	2	2	2	2	2	2	2	3	3	3	2	2	3	2	3	2	2	2	2
FPA US Value	4	4	4	4	4	4	4	4	4	4	4	4	4	4	4	4	4	4	4	4	4	4	4	4	4	4	4	3	3	3	3	3	3	4	4	4	4	4	4	4	4	4	4	4	4	4	4	4	3
Franklin Adjustable US Govt Secs A	3	3	3	3	3	3	3	3	3	3	2	2	2	2	2	2	2	2	3	2	3	3	3	3	3	3	3	3	3	3	3	3	3	3	2	3	2	2	2	2	2	2	2	2	2	2	2	2	2
Franklin AL Tax-Free Income A	3	3	3	3	3	3	3	3	3	4	4	4	4	4	4	4	4	4	4	4	4	4	4	4	4	4	4	4	3	3	4	4	4	4	4	4	4	4	4	4	4	4	4	4	4	3	3	3	3
Franklin AZ Tax-Free Income A	2	3	3	3	3	3	3	3	3	3	3	3	3	3	3	3	3	3	4	4	4	3	3	3	3	3	4	4	4	4	4	4	4	4	4	4	4	4	4	4	4	4	4	4	4	3	3	3	3
Franklin AZ Tax-Free Income C	2	2	2	2	2	2	2	2	2	2	2	2	2	2	2	2	2	3	3	3	3	3	3	3	3	3	3	4	4	4	4	4	4	4	4	4	4	4	4	4	4	4	4	4	4	3	3	3	3
Franklin Balance Sheet Investment A	4	4	4	4	4	4	5	4	4	4	4	3	3	3	3	3	3	3	3	3	3	3	3	3	3	3	3	3	3	3	3	3	3	3	4	4	4	4	4	4	4	4	4	4	4	4	4	4	4
Franklin CA Insured Tax-Free Inc A	3	3	3	3	3	3	3	4	3	3	4	4	4	4	3	3	3	3	3	3	3	3	3	3	3	3	3	3	3	3	3	3	3	3	3	3	3	3	3	3	3	3	3	3	3	3	3	3	3
Franklin CA Insured Tax-Free Inc C	3	3	3	3	3	3	3	3	3	3	3	3	3	3	3	3	3	3	3	3	3	3	3	3	3	3	3	3	3	3	3	3	3	3	3	3	3	3	3	3	3	3	3	3	3	3	3	3	3
Franklin CA Tax-Free Income A	4	3	3	4	4	4	4	3	3	3	3	3	4	4	3	3	3	3	4	4	4	4	3	3	3	3	3	3	3	3	3	3	3	3	3	3	3	3	4	4	3	3	3	3	3	3	3	3	3
Franklin CA Tax-Free Income C	3	3	3	3	3	3	3	3	3	3	3	3	3	3	3	3	3	3	3	3	3	3	3	3	3	3	3	3	3	3	3	3	3	3	3	3	3	3	3	3	3	3	3	3	3	3	3	3	3
Franklin CO Tax-Free Income A	3	3	3	3	3	3	3	3	3	3	3	3	4	4	4	4	4	4	4	4	3	3	3	3	3	3	3	3	3	3	4	4	4	4	4	4	4	4	4	4	4	4	4	4	4	3	3	3	3
Franklin CO Tax-Free Income C	3	3	3	3	3	2	2	2	2	2	2	2	2	2	2	2	2	2	3	3	3	3	3	3	3	3	3	3	3	4	4	4	4	4	4	4	4	4	4	4	4	4	4	4	4	3	3	2	2
Franklin Convertible Securities A	3	3	3	3	3	3	3	3	3	3	3	3	4	3	3	3	3	3	4	3	3	3	3	3	3	3	4	4	3	4	3	3	3	3	4	4	4	4	4	4	4	4	3	4	3	3	3	3	3
Franklin Convertible Securities C	3	3	2	3	3	3	3	3	3	3	3	4	4	4	4	4	4	4	4	4	4	5	4	4	4	5	5	5	5	5	5	4	5	4	5	4	5	4	4	4	4	4	4	4	4	4	4	4	4
Franklin CT Tax-Free Income A	3	3	3	3	3	3	3	3	3	3	3	3	3	3	3	3	3	3	3	3	3	3	3	3	3	3	3	3	3	3	3	3	3	3	4	4	4	4	4	4	3	3	3	3	3	3	3	3	3
Franklin CT Tax-Free Income C	3	2	2	3	2	3	3	3	3	2	3	3	2	2	2	2	2	2	2	2	3	2	2	2	2	2	3	3	3	3	3	3	3	3	3	4	4	4	4	4	3	3	3	3	3	3	3	3	3
Franklin Double Tax-Free Income A	3	2	3	3	3	3	3	3	3	3	3	3	2	3	3	3	3	3	3	3	3	3	3	3	3	3	3	3	3	3	3	3	3	3	3	3	3	3	3	3	3	3	3	3	3	3	3	3	3
Franklin Double Tax-Free Income C	2	2	2	2	3	3	3	2	2	2	2	2	2	2	2	2	2	2	2	2	4	3	3	3	3	4	4	4	4	4	4	4	4	4	3	3	3	3	3	3	3	3	3	3	3	3	3	3	3
Franklin DynaTech A	4	4	4	4	4	4	4	4	4	4	4	4	4	4	4	4	5	5	5	4	5	5	5	5	4	4	4	4	4	4	4	4	4	4	4	4	4	4	4	4	4	4	4	4	4	4	4	4	4
Franklin DynaTech C	4	4	4	4	4	4	4	5	5	5	5	5	5	4	4	5	5	5	5	5	5	5	5	5	4	4	4	4	4	4	4	4	4	4	4	4	4	4	4	4	4	4	4	4	4	4	4	4	4
Franklin Equity Income A	4	4	4	4	4	4	4	4	4	4	4	4	3	3	3	3	3	3	3	3	3	3	3	3	3	3	3	3	3	3	2	3	3	3	3	3	3	3	3	3	3	2	2	2	2	2	2	2	3
Franklin Equity Income C	4	4	4	4	4	4	4	4	4	4	4	4	4	3	3	3	3	4	4	4	4	4	4	4	4	4	4	4	4	4	4	3	3	3	3	3	3	3	3	3	3	2	2	2	2	3	3	2	2
Franklin Federal Tax-Free Income A	4	4	3	4	4	4	4	4	4	3	3	4	4	4	3	4	4	4	4	4	4	4	4	4	4	4	4	4	4	4	4	4	4	4	4	4	4	4	4	4	4	4	4	4	4	4	4	4	4
Franklin Federal Tax-Free Income C	3	3	3	3	3	3	3	3	3	3	3	3	3	3	3	3	3	3	3	3	4	4	3	3	3	3	3	3	3	3	3	3	4	4	4	4	4	4	4	4	3	3	3	3	3	3	3	3	3
Franklin FL Tax-Free Income A	3	3	3	3	3	3	3	4	3	3	4	4	4	5	5	5	4	5	5	4	4	4	4	4	4	4	4	4	4	4	4	4	4	4	5	4	4	4	5	5	4	4	4	4	4	4	4	4	4
Franklin FL Tax-Free Income C	3	3	3	3	3	3	3	3	3	3	4	4	4	4	4	4	4	4	4	4	4	4	4	4	4	4	4	4	4	4	4	4	4	4	4	4	4	4	4	4	4	4	4	4	4	4	4	4	4
Franklin Flex Cap Growth A	4	4	4	4	4	4	4	4	4	4	4	4	4	4	4	3	3	4	3	3	3	3	3	3	3	3	3	3	3	3	3	3	3	3	3	3	3	3	3	3	3	3	3	3	3	3	3	3	3
Franklin Flex Cap Growth C	3	3	3	3	3	3	3	3	3	3	3	3	3	3	3	3	3	3	3	3	3	3	3	3	3	3	3	3	3	3	3	3	3	3	3	3	3	3	2	3	3	3	3	3	3	3	3	3	3
Franklin GA Tax-Free Income A	3	3	3	3	3	3	4	4	3	4	4	4	4	4	4	4	4	4	4	4	4	4	4	3	4	4	4	3	3	3	4	4	4	4	4	4	4	4	4	4	3	3	4	3	3	3	3	3	3
Franklin GA Tax-Free Income C	3	3	3	3	3	3	3	3	3	3	3	3	3	3	3	3	3	3	3	3	4	3	3	3	3	3	3	3	3	3	4	3	4	3	3	3	3	4	4	3	3	3	3	3	3	3	3	3	3
Franklin Gold and Precious Metals A	4	4	4	4	4	3	3	3	3	3	4	3	3	3	3	3	3	3	3	3	3	3	3	3	3	3	3	3	3	3	3	3	3	3	3	3	3	3	3	3	3	3	3	3	3	3	3	3	3
Franklin Gold and Precious Metals Adv	4	4	4	4	4	3	3	3	3	3	3	4	3	3	3	3	2	2	2	2	2	3	3	3	3	3	3	3	3	3	3	3	3	3	3	3	3	3	3	3	3	3	3	3	3	3	2	3	2
Franklin Gold and Precious Metals C	4	4	4	4	4	3	3	3	3	3	3	3	3	3	3	2	2	2	2	2	2	3	2	3	3	3	3	3	3	2	2	3	2	3	3	3	3	3	3	3	3	3	3	3	3	3	3	3	3
Franklin Growth A	3	3	3	3	3	3	3	3	3	3	3	3	3	3	3	3	3	3	3	3	3	3	3	3	3	3	3	3	3	3	3	3	3	3	3	3	3	3	3	3	3	3	2	2	3	3	3	3	3
Franklin Growth Adv	4	4	4	4	4	4	4	4	4	4	4	4	4	4	3	4	4	4	4	4	4	4	4	4	4	3	4	4	4	4	4	3	4	4	4	4	4	4	4	4	3	3	3	3	3	3	3	3	3
Franklin Growth C	4	4	4	3	3	4	3	4	4	4	4	4	4	3	3	3	3	3	4	3	3	3	3	4	3	3	3	3	3	3	3	3	3	3	3	3	3	3	3	3	3	3	3	2	3	2	3	3	3
Franklin High Income A	3	3	3	3	3	3	3	3	3	3	3	3	3	3	3	3	3	3	3	4	4	4	4	4	4	4	4	4	4	4	4	3	3	3	3	3	3	3	3	3	3	3	3	3	3	3	3	3	3
Franklin High Income Adv	3	3	3	3	3	3	3	3	3	3	3	3	3	3	3	3	3	3	3	3	3	3	3	3	3	3	4	4	4	4	4	4	4	4	4	4	4	4	4	4	4	4	4	4	4	4	4	4	4
Franklin High Income C	3	2	3	2	3	2	3	3	3	3	3	3	3	3	3	3	3	3	3	3	3	3	3	3	3	3	3	3	3	3	3	3	3	3	3	3	3	3	3	4	4	4	4	4	4	4	4	4	4
Franklin High Yield Tax-Free Inc A	4	4	3	3	3	3	3	3	3	3	4	4	4	4	4	4	4	4	4	4	4	4	4	4	4	4	4	4	4	4	4	4	4	4	4	4	4	4	4	4	3	3	3	3	3	3	3	3	3
Franklin High Yield Tax-Free Inc C	3	2	2	2	2	2	2	2	2	2	3	3	3	3	3	3	3	3	3	3	3	3	3	3	3	3	3	3	3	3	3	3	3	3	3	3	3	3	3	3	3	3	3	3	3	3	3	3	3
Franklin Income A	4	3	4	3	3	4	4	4	4	4	3	4	4	4	4	4	4	4	5	5	5	5	5	5	5	5	5	5	5	5	5	5	5	5	5	5	5	5	5	5	5	5	5	5	5	5	5	5	5
Franklin Income Adv	4	4	4	4	4	4	4	4	4	5	4	4	4	5	5	5	5	5	5	5	5	5	5	5	5	5	5	5	5	5	5	5	5	5	5	5	5	5	5	5	5	5	5	5	5	5	5	5	5
Franklin Income C	4	4	4	3	4	4	4	4	4	4	4	4	4	4	4	4	5	5	5	5	5	5	5	5	5	5	5	5	5	5	5	5	5	5	5	5	5	5	5	5	5	5	5	5	5	5	5	5	5
Franklin Insured Tax-Free Income A	3	4	4	4	4	4	4	4	4	4	4	4	4	4	4	4	4	4	4	4	4	4	4	4	4	4	3	3	3	3	3	4	4	4	4	3	3	3	4	4	3	3	3	3	3	3	3	3	3
Franklin Insured Tax-Free Income C	3	3	3	3	3	3	4	3	4	3	3	3	3	4	3	3	3	3	3	3	4	4	4	3	4	3	4	3	3	3	3	3	4	3	4	3	3	3	3	3	3	3	3	3	3	3	3	3	3
Franklin KY Tax-Free Income A	4	4	4	4	4	4	4	4	4	4	4	4	4	4	4	4	4	4	4	4	4	4	4	4	4	4	4	4	4	4	4	4	4	4	4	4	4	4	4	4	4	4	4	4	4	4	4	4	4
Franklin LA Tax-Free Income A	4	4	4	4	4	4	4	4	4	4	4	4	5	5	5	4	4	4	5	5	5	4	5	4	4	4	4	4	4	4	4	4	5	5	5	4	4	4	4	4	4	4	4	4	4	4	4	4	4
Franklin LA Tax-Free Income C	3	3	3	3	3	3	3	3	3	3	3	3	3	4	4	4	4	3	4	4	4	4	4	4	4	4	4	4	4	4	4	4	4	4	4	4	4	4	4	4	3	3	3	3	3	3	3	3	3
Franklin MA Tax-Free Income A	5	5	5	5	5	5	5	5	5	5	4	4	4	4	4	4	4	4	4	4	3	3	3	3	3	3	4	4	4	4	4	4	4	4	4	4	4	4	4	4	4	4	4	4	3	3	4	4	3
Franklin MA Tax-Free Income C	4	4	4	4	4	4	4	4	4	4	3	3	3	3	3	3	3	3	3	3	3	3	3	3	3	4	4	4	4	3	3	4	4	4	4	4	4	4	4	4	3	3	3	3	3	3	3	3	3
Franklin MD Tax-Free Income A	4	4	4	4	4	4	4	4	4	4	4	4	4	4	4	4	4	4	4	4	4	4	4	4	4	4	4	4	4	4	4	4	4	4	4	4	4	4	4	4	3	3	3	3	3	3	3	3	3
Franklin MD Tax-Free Income C	3	3	3	3	3	3	3	3	3	3	3	3	3	3	3	3	3	3	3	3	3	4	3	3	3	3	4	3	4	3	3	4	4	3	4	4	4	4	3	4	3	3	3	3	3	3	3	3	3
Franklin MI Tax-Free Inc A	4	4	4	4	4	4	4	4	4	4	4	4	4	4	4	4	4	4	4	4	4	4	4	4	4	4	4	3	3	3	4	4	4	4	4	4	4	4	4	4	4	4	4	3	3	3	3	3	3
Franklin MI Tax-Free Inc C	3	3	3	4	4	4	4	4	4	4	4	4	4	4	4	4	4	3	4	3	4	4	4	3	3	3	3	3	3	3	3	3	3	3	3	3	3	3	3	3	3	3	3	3	3	3	3	3	3
Franklin MN Tax-Free Inc A	3	3	3	3	4	4	4	4	4	4	3	4	3	3	3	3	3	4	4	3	3	3	3	3	3	3	3	3	3	3	3	3	3	3	3	3	3	3	3	3	3	3	3	3	3	3	3	3	3
Franklin MN Tax-Free Inc C	3	3	3	3	3	3	4	3	3	3	4	4	4	3	3	3	3	3	3	3	4	4	4	3	3	3	3	4	3	3	3	3	3	3	3	3	3	3	3	3	3	3	3	3	3	3	3	3	3
Franklin MO Tax-Free Income A	4	4	4	4	4	4	4	4	4	4	5	5	5	5	5	5	5	5	5	5	4	4	4	4	4	4	4	4	4	4	4	4	4	4	5	4	4	5	4	5	4	4	4	4	4	4	4	4	4
Franklin MO Tax-Free Income C	3	3	3	3	3	3	3	3	3	3	3	3	3	3	3	3	3	3	4	3	4	4	4	4	4	4	4	4	4	4	4	4	4	4	4	4	4	4	4	4	3	4	4	4	3	3	3	3	3
Franklin Mutual Beacon C	4	4	4	4	4	4	4	4	4	4	3	4	3	3	3	3	3	4	3	3	3	3	3	3	3	3	3	3	3	3	3	3	3	3	3	3	3	3	3	3	3	3	2	3	3	3	5	4	4
Franklin Mutual Beacon Z	4	4	4	4	4	4	4	4	4	4	4	4	4	4	4	4	4	4	4	4	4	4	4	4	4	4	4	4	4	4	4	4	4	4	4	4	4	4	3	3	4	3	3	3	3	3	5	5	5
Franklin Mutual Quest A	3	3	4	3	3	3	4	3	4	3	3	3	3	3	3	3	3	3	3	3	3	3	3	3	3	3	3	3	3	3	3	3	3	3	3	3	2	3	3	3	3	3	3	3	3	3	3	2	2
Franklin Mutual Quest C	3	3	4	3	3	3	4	4	4	3	3	3	3	3	3	3	3	3	3	3	3	3	3	3	3	3	3	3	3	3	3	3	3	3	3	3	3	3	3	3	3	3	3	3	3	3	3	3	3
Franklin Mutual Quest Z	4	4	4	4	4	4	4	4	4	4	4	4	4	4	4	4	4	4	4	4	4	3	3	3	4	4	4	4	4	3	3	4	4	4	4	4	3	3	3	3	4	4	3	4	4	4	4	4	4
Franklin Mutual Shares A	3	3	4	3	3	3	4	4	4	4	3	3	3	3	3	3	3	3	3	3	3	3	3	3	3	3	3	3	4	4	4	4	4	4	4	4	4	4	3	4	4	4	3	3	3	4	4	4	4
Franklin Mutual Shares C	3	3	4	4	3	4	4	4	4	4	3	3	3	3	3	3	3	3	3	3	3	3	3	3	3	3	3	3	5	5	5	4	4	5	5	4	4	4	4	4	5	4	4	4	4	4	4	4	4
Franklin Mutual Shares Z	4	4	4	4	4	4	4	4	4	4	4	4	4	4	4	4	4	4	4	4	4	4	4	3	4	4	4	4	5	5	5	5	5	5	5	5	4	5	5	5	5	5	5	5	5	5	5	4	5
Franklin NC Tax-Free Income A	4	4	4	4	4	4	4	4	4	4	5	5	5	5	5	5	5	5	5	5	5	5	5	5	5	5	4	4	4	4	5	5	5	5	5	5	5	5	5	5	4	4	4	4	4	4	4	4	4
Franklin NC Tax-Free Income C	3	3	3	4	4	4	4	4	4	3	4	4	4	4	4	4	4	4	4	4	4	4	4	4	4	4	4	4	4	4	4	4	4	4	4	4	4	5	4	4	4	4	4	4	4	4	4	4	4
Franklin NJ Tax-Free Income A	4	4	4	4	4	4	4	4	4	4	4	4	4	4	4	4	4	4	4	4	4	4	4	4	4	4	4	4	4	4	4	4	4	4	4	4	4	4	4	4	4	4	4	4	4	4	4	4	4
Franklin NJ Tax-Free Income C	3	3	3	3	3	4	4	4	4	3	3	3	3	3	3	3	3	3	3	3	4	4	3	3	4	4	4	4	4	4	4	4	4	4	4	4	4	4	4	4	3	4	4	3	4	3	3	3	3
Franklin NY Tax-Free Income A	4	4	4	4	4	4	4	4	4	4	4	4	4	4	4	4	4	4	4	4	4	4	4	4	4	4	4	4	4	4	3	3	4	3	3	3	4	4	4	4	3	3	3	3	3	3	3	3	3
Franklin NY Tax-Free Income C	3	3	3	3	3	4	4	4	4	4	4	4	4	4	4	4	3	3	4	3	4	4	4	4	4	4	3	3	3	3	3	3	3	3	3	3	3	3	3	4	3	3	3	3	3	3	3	3	3
Franklin OH Tax-Free Inc A	4	4	4	4	4	4	4	4	4	4	4	4	4	4	4	4	4	4	4	4	4	4	4	4	4	4	4	4	4	4	4	4	4	4	4	4	4	4	4	4	4	4	4	4	4	4	4	4	4
Franklin OH Tax-Free Inc C	3	3	3	3	4	3	4	4	4	4	3	3	4	4	3	3	3	4	4	4	4	4	4	4	4	4	4	4	4	4	4	4	4	4	4	4	4	4	4	4	3	3	3	3	3	4	4	3	3
Franklin OR Tax-Free Income A	4	3	3	3	4	4	4	4	4	4	4	4	4	4	4	4	4	4	4	4	4	4	4	4	4	4	4	4	4	4	4	4	4	4	4	4	4	4	4	4	4	4	4	4	4	4	4	4	4
Franklin OR Tax-Free Income C	3	3	3	3	3	3	3	3	3	3	3	3	3	3	3	3	3	3	3	3	4	4	4	4	4	4	4	4	4	4	4	4	4	4	4	4	4	4	4	4	4	4	4	4	4	4	4	4	4
Franklin PA Tax-Free Income A	4	4	4	4	4	4	4	4	4	4	4	4	4	4	4	4	4	4	4	4	4	4	4	4	4	4	4	4	4	4	4	4	4	4	4	4	4	4	4	4	4	4	4	4	4	4	4	4	4
Franklin PA Tax-Free Income C	3	3	3	3	3	3	3	3	3	3	3	3	3	3	3	3	3	3	3	3	3	3	3	3	3	3	3	3	3	3	4	4	4	4	4	4	4	4	4	4	4	4	4	4	4	4	3	3	3
Franklin Rising Dividends A	3	3	4	4	3	3	3	3	3	3	3	3	3	3	3	3	3	3	3	3	3	3	3	3	3	3	3	3	3	3	3	3	3	3	3	3	3	3	3	3	3	3	3	3	3	3	3	3	3
Franklin Rising Dividends C	3	4	4	4	4	4	3	3	3	3	3	3	4	4	4	4	3	3	3	3	4	4	4	4	4	4	4	3	3	4	4	3	3	3	3	3	3	3	3	3	3	3	3	3	3	3	3	3	3
Franklin Small-Mid Cap Growth A	3	3	3	3	3	3	3	3	3	3	3	3	3	3	3	3	3	3	3	3	3	3	3	3	3	3	3	3	2	2	2	2	3	2	2	2	3	3	3	3	3	3	3	3	3	2	2	2	3
Franklin Small-Mid Cap Growth Adv	3	3	3	3	3	3	3	3	3	3	3	3	3	3	3	3	3	3	3	3	3	3	3	3	3	3	3	3	3	3	3	3	3	3	3	3	3	3	3	3	3	3	2	3	3	3	3	3	3
Franklin Small-Mid Cap Growth C	3	3	2	3	3	3	3	3	3	3	3	3	3	3	3	3	3	3	3	3	3	3	3	3	3	3	3	3	3	2	2	2	3	3	2	2	3	3	3	3	3	3	3	3	3	2	2	2	2
Franklin US Government Secs A	3	3	3	3	3	3	3	3	3	3	3	3	3	3	3	3	3	3	3	3	3	3	3	3	3	3	3	3	3	3	3	3	3	3	3	3	3	3	3	3	3	3	3	3	3	3	3	3	3
Franklin US Government Secs Adv	4	4	4	4	4	4	4	4	4	4	3	4	4	4	4	4	4	4	4	4	4	4	4	4	4	4	4	4	4	4	4	4	4	4	3	4	4	4	4	4	4	4	4	4	4	4	4	3	4
Franklin US Government Secs C	3	2	2	3	3	3	3	3	3	2	2	2	3	3	3	3	3	3	3	3	3	3	3	3	3	3	3	3	3	3	3	3	3	3	3	3	3	3	3	3	3	3	3	3	3	3	3	3	3
Franklin Utilities A	4	4	4	4	4	4	4	4	4	4	4	4	4	4	4	4	4	4	4	5	5	5	5	5	5	5	5	5	4	4	4	4	4	4	4	4	4	3	3	3	3	3	3	3	3	3	3	3	3
Franklin Utilities Adv	5	5	5	5	5	5	5	4	5	5	5	5	5	4	5	5	5	5	5	5	5	5	5	5	5	5	5	5	5	5	5	5	5	5	5	5	4	4	4	4	4	4	4	4	4	4	4	4	4
Franklin Utilities C	5	5	5	4	4	4	4	4	5	5	5	5	5	4	4	4	4	4	4	5	5	5	5	5	5	5	5	5	5	5	5	5	5	5	4	4	4	4	3	4	4	4	3	4	3	3	3	3	3
Franklin VA Tax-Free Income A	3	3	3	3	3	3	3	3	3	3	3	4	4	4	3	4	4	4	4	4	4	4	4	4	4	4	4	4	4	4	4	4	4	4	4	4	4	4	4	4	3	3	3	3	3	3	3	3	3
Franklin VA Tax-Free Income C	3	2	2	2	2	2	3	2	2	2	3	3	3	3	2	3	3	3	3	3	3	3	3	3	3	3	3	3	3	3	3	4	3	3	3	3	3	3	4	4	3	3	3	3	3	3	3	3	3
Gabelli Asset AAA	4	4	4	4	4	4	4	4	4	4	4	4	4	4	4	4	3	4	4	3	3	4	4	4	4	4	3	4	4	4	4	4	4	4	4	4	4	4	4	4	3	3	3	3	3	3	4	4	4
Gabelli Equity Income AAA	4	4	4	4	4	4	4	4	4	4	4	4	3	3	3	3	3	3	3	3	3	3	3	3	3	3	3	3	5	5	5	5	5	5	5	5	5	5	5	5	5	4	4	5	4	5	5	5	5
Gabelli Small Cap Growth AAA	3	3	3	3	3	3	3	3	3	3	3	3	3	3	3	3	3	3	3	3	3	3	3	3	3	3	3	3	3	3	3	3	3	3	3	3	3	3	3	3	3	3	3	3	3	3	3	3	3
Gabelli Value 25 A	3	3	3	4	4	4	4	4	4	4	3	3	3	3	3	3	3	3	3	3	3	3	3	3	3	3	3	3	3	3	3	3	3	3	3	3	3	3	3	2	2	2	2	2	2	2	2	3	3
GAMCO Growth AAA	3	3	3	3	3	3	3	3	3	3	3	3	3	3	3	3	3	3	3	3	3	3	3	3	3	3	3	3	3	3	3	3	3	3	3	3	3	3	3	3	3	3	3	3	3	3	3	3	3
Gateway A	4	4	3	4	4	4	4	3	4	4	3	3	3	3	3	3	3	3	3	3	3	3	3	3	3	3	3	3	3	3	3	3	3	3	3	3	3	3	3	3	3	3	3	3	3	3	3	3	3
GE RSP Income	4	4	4	4	4	4	4	5	5	5	5	4	4	5	5	4	5	5	4	5	4	4	4	4	4	4	4	4	4	4	4	4	4	4	4	4	4	4	4	4	4	4	4	4	4	4	4	4	4
GE RSP U.S. Equity	4	4	4	5	4	5	5	5	5	5	5	5	5	5	5	5	5	5	5	5	4	5	5	5	5	5	4	4	4	4	4	4	4	4	4	4	4	4	4	4	3	3	3	3	3	3	3	3	3
George Putnam Balanced A	3	3	3	3	3	3	3	3	3	3	3	3	3	3	3	3	3	3	3	4	4	4	3	3	3	3	3	3	3	3	3	3	3	3	3	3	3	3	3	3	3	3	3	3	3	3	3	3	3
George Putnam Balanced B	3	3	3	3	3	3	3	3	3	3	3	3	3	3	3	3	3	3	3	3	3	3	3	3	3	3	3	3	3	3	3	3	3	3	3	3	3	3	3	3	3	3	3	3	3	3	3	3	3
George Putnam Balanced C	3	3	3	3	4	4	4	4	4	4	4	4	4	4	4	4	4	4	4	4	3	4	3	3	3	3	4	3	4	4	4	4	4	4	4	4	4	4	4	4	3	3	3	3	3	3	3	3	3
George Putnam Balanced M	3	3	3	3	3	3	3	3	3	3	3	3	3	3	3	3	3	3	3	3	3	3	3	3	3	3	3	3	3	3	3	3	3	3	3	3	3	3	3	3	3	3	3	3	3	3	3	3	3
George Putnam Balanced Y	3	3	3	3	3	3	3	3	3	3	4	4	4	3	3	3	3	4	4	4	4	4	4	4	4	4	4	4	4	4	4	4	4	4	4	4	4	4	3	3	3	3	3	3	3	3	3	3	3
Glenmede Core Fixed Income	4	4	4	4	4	4	4	4	4	4	4	4	4	4	4	4	4	4	4	4	4	4	4	4	4	4	3	3	3	3	3	3	3	3	3	3	3	3	3	3	3	3	3	3	3	3	3	3	3
Glenmede International	4	4	4	4	4	4	4	4	4	4	4	4	4	4	3	3	3	3	3	3	3	3	3	3	3	3	3	3	3	3	3	3	3	3	3	3	3	3	3	3	3	3	3	3	3	3	3	3	3
Glenmede Small Cap Equity Adv	4	4	4	4	4	3	3	3	3	4	4	3	3	3	3	3	3	3	3	3	3	3	3	3	3	3	3	3	3	3	4	3	3	3	3	3	3	3	3	3	3	3	3	3	3	3	3	3	3
Glenmede Small Cap Equity Instl	4	4	4	4	4	3	3	3	3	3	3	3	3	3	3	3	3	3	3	3	3	3	3	3	3	3	3	3	4	3	4	3	4	3	4	4	4	3	3	4	4	4	3	3	3	3	4	3	3
Glenmede Strategic Equity	3	3	3	3	3	3	3	3	3	3	3	3	3	3	3	3	3	3	3	3	3	3	3	3	3	3	3	3	3	3	3	3	3	3	3	3	3	2	3	3	2	2	2	2	2	3	3	3	3
GMO Foreign II	5	5	5	5	5	5	5	5	5	5	5	5	5	4	4	4	4	4	4	4	4	4	4	4	4	4	4	4	4	4	4	3	4	4	4	4	4	4	4	4	4	4	4	4	4	4	4	4	4
GMO Foreign III	5	5	5	5	5	5	5	5	5	5	5	5	5	5	4	4	5	5	5	4	4	4	4	4	4	5	5	5	5	5	5	4	5	5	5	4	4	4	4	4	4	4	4	4	4	4	4	4	4
GMO Foreign IV	5	5	5	5	5	5	5	5	5	5	5	5	5	4	4	5	4	4	4	4	4	4	4	4	4	4	4	4	4	4	4	3	4	4	4	4	4	4	4	4	4	4	4	4	4	4	4	4	4
GMO International Equity II	5	5	5	5	4	4	4	5	5	5	4	4	4	4	4	4	4	4	4	4	4	5	5	5	4	5	4	4	4	5	5	5	5	5	5	5	5	5	5	5	5	5	5	4	4	4	4	4	5
GMO International Equity III	5	5	5	5	4	4	5	5	5	5	4	4	4	4	4	4	4	4	4	4	4	4	4	4	4	5	5	5	5	5	5	5	4	5	5	5	4	4	4	4	4	4	4	4	4	4	4	4	4
GMO International Equity IV	5	5	5	5	5	5	5	5	5	5	5	4	4	4	4	4	4	4	4	4	4	5	5	5	5	5	5	5	5	5	5	5	5	5	5	5	5	5	5	5	5	5	5	5	4	5	5	5	5
GMO International Small Companies III	5	4	5	4	4	5	5	5	5	5	5	5	5	5	3	3	3	3	3	3	4	3	4	3	3	3	3	3	4	4	4	4	4	4	4	4	4	4	4	4	4	4	4	4	4	4	4	4	4
Goldman Sachs Capital Growth A	3	3	3	3	3	3	3	3	3	3	3	2	2	2	2	2	2	2	2	2	2	3	3	3	4	4	4	4	4	4	4	4	4	4	3	3	3	3	3	3	3	3	3	3	3	3	3	3	3
Goldman Sachs Capital Growth C	3	3	3	3	3	3	3	3	3	3	3	2	2	2	2	2	2	2	2	2	2	4	4	4	4	4	4	4	4	4	4	4	4	4	4	4	3	3	3	3	3	3	3	3	3	3	3	3	3
Goldman Sachs Capital Growth Instl	3	4	4	4	4	3	3	3	3	3	3	3	3	3	3	3	3	3	3	3	2	4	4	4	4	4	4	4	4	4	4	4	4	4	4	4	4	4	4	4	3	3	3	3	3	3	3	3	3
Goldman Sachs Capital Growth Svc	3	4	4	4	4	3	3	3	3	3	3	3	3	3	3	3	2	2	2	2	2	4	4	4	4	4	4	4	4	4	4	4	4	4	4	4	4	4	4	3	3	3	3	3	3	3	3	3	3
Goldman Sachs Global Income A	4	4	4	4	3	3	3	3	3	3	3	2	3	3	2	3	2	2	2	2	2	2	2	2	2	2	2	2	2	2	2	2	2	2	2	2	2	2	2	2	2	2	2	2	2	2	2	2	2
Goldman Sachs Global Income C	3	4	4	4	4	3	3	3	3	3	3	3	3	3	3	3	2	2	2	2	2	2	2	2	2	2	2	2	2	2	2	2	1	1	1	1	1	1	1	1	1	1	1	1	1	1	1	1	1
Goldman Sachs Global Income Instl	4	4	4	4	4	4	4	4	4	4	3	4	3	3	3	3	3	3	3	3	3	3	3	3	3	3	3	3	2	2	2	2	2	2	2	2	2	3	3	3	3	3	3	3	3	3	3	3	3
Goldman Sachs Global Income Svc	4	4	4	4	4	4	3	3	3	3	3	3	3	3	3	3	2	3	3	3	2	2	2	2	2	2	2	2	2	2	2	2	2	2	2	2	2	2	2	2	1	1	1	1	1	1	1	1	1
Goldman Sachs Hi Quality Float Rt A	3	3	3	3	3	3	3	3	3	3	2	2	3	3	3	3	3	3	3	3	3	3	3	3	3	3	3	3	3	3	3	3	3	3	2	2	2	2	2	2	2	2	2	2	2	2	2	2	2
Goldman Sachs Hi Quality Float Rt Instl	3	3	3	3	3	4	4	4	4	4	3	3	4	4	4	4	4	4	4	4	4	4	4	4	4	4	4	4	4	4	4	4	4	4	4	4	4	4	4	4	4	4	4	4	4	4	4	4	4
Goldman Sachs Hi Quality Float Rt Svc	3	3	3	3	3	3	3	3	3	3	3	3	3	3	3	3	3	3	3	3	3	3	3	3	3	3	3	3	3	3	3	3	3	3	3	3	3	3	3	4	3	3	3	3	3	3	3	3	3
Goldman Sachs Short Dur Govt A	3	3	3	3	3	3	3	3	3	3	3	3	3	3	3	3	3	3	3	3	3	3	3	3	3	3	3	3	3	3	3	3	3	3	3	3	3	3	3	3	3	3	3	3	3	3	3	3	3
Goldman Sachs Short Dur Govt C	3	2	2	2	2	2	2	2	2	2	2	2	2	2	2	2	3	3	3	3	2	3	2	2	2	2	2	2	2	2	2	3	3	3	3	2	3	3	2	2	2	2	2	2	2	2	2	2	2
Goldman Sachs Short Dur Govt Instl	4	4	4	4	4	4	4	4	4	4	4	4	5	5	5	5	5	5	5	5	4	4	5	5	5	4	4	4	4	4	4	4	4	4	4	4	4	4	4	4	5	5	4	4	5	5	4	4	4
Goldman Sachs Short Dur Govt Svc	3	3	3	3	3	3	3	3	3	3	3	3	3	3	3	3	4	4	4	4	3	4	4	4	3	3	3	3	3	3	3	3	3	3	3	3	3	3	4	4	3	3	3	3	3	3	3	3	3
Goldman Sachs US Equity Insights A	3	3	3	3	3	3	3	3	3	3	3	3	3	3	3	3	3	3	3	3	3	3	3	3	3	3	3	3	3	3	3	3	3	3	3	3	3	3	3	3	3	3	3	3	3	3	3	3	3
Goldman Sachs US Equity Insights C	3	3	3	3	3	3	3	3	3	2	2	2	3	3	3	3	3	3	3	3	3	3	3	3	3	3	3	3	3	3	3	3	3	3	3	3	3	3	3	3	3	3	3	3	4	3	3	3	4
Goldman Sachs US Equity Insights Instl	3	3	3	3	3	3	3	3	3	3	3	3	3	3	3	4	4	3	3	3	3	3	3	3	3	3	4	3	3	3	3	3	3	3	3	4	4	4	4	4	4	4	4	4	4	4	4	4	4
Goldman Sachs US Equity Insights Svc	3	3	3	3	3	3	3	3	3	3	3	3	3	3	3	3	3	3	3	3	3	3	3	3	3	3	3	3	3	3	3	3	3	3	3	3	3	3	3	3	3	4	4	4	4	4	4	4	4
Government Street Equity	3	3	3	3	3	3	3	4	3	3	3	3	3	3	3	3	3	3	3	3	3	3	3	3	3	3	3	3	3	3	3	3	3	3	3	3	3	3	3	3	3	3	3	3	3	3	3	3	3
Green Century Balanced	3	3	3	3	3	3	3	3	3	3	1	1	1	1	1	1	1	1	1	2	2	2	1	1	1	1	1	1	1	1	1	1	1	1	1	2	2	2	2	2	2	2	2	2	2	2	1	1	1
Greenspring	3	3	3	3	3	3	3	3	3	3	3	4	4	4	5	5	5	5	5	5	4	5	5	4	4	5	4	5	5	4	4	4	4	4	4	4	4	5	5	5	5	5	4	5	4	5	5	5	5
Guggenheim Investment Grade Bond A	2	2	2	2	2	2	2	2	2	2	2	2	2	1	1	1	1	2	1	2	2	2	2	2	2	2	2	2	2	2	2	2	2	2	2	2	2	2	2	1	1	1	1	1	1	1	1	1	1
Guggenheim Large Cap Value A	1	1	1	1	1	1	1	1	1	1	1	1	1	1	1	1	1	1	1	1	1	1	1	1	1	1	1	1	1	1	1	1	1	1	1	1	1	1	2	2	2	2	2	2	2	2	2	2	2
Guggenheim Large Cap Value C	1	1	1	1	1	1	1	2	2	2	2	2	2	2	2	2	2	2	1	1	1	1	1	1	1	1	1	1	1	1	1	1	1	1	1	1	1	2	2	2	2	2	2	2	2	2	2	3	2
Guggenheim StylePlus - Large Core A	3	3	3	3	3	3	3	3	3	3	3	2	2	2	2	2	2	2	2	2	2	2	2	2	2	2	2	2	2	2	2	2	2	2	2	2	2	2	2	2	2	2	1	1	1	1	1	1	1
Guggenheim StylePlus - Large Core C	2	2	2	2	2	2	2	2	2	2	2	2	2	2	2	2	2	2	1	1	1	1	1	1	1	2	1	1	2	2	2	2	2	2	2	2	2	2	2	2	2	2	2	2	2	1	1	1	1
Guggenheim StylePlus - Mid Growth A	4	4	3	4	4	3	3	3	3	3	4	4	4	4	4	4	4	4	4	4	4	4	4	4	4	4	4	4	4	4	3	3	3	3	3	3	3	3	3	3	3	3	3	3	3	3	3	3	3
Guggenheim StylePlus - Mid Growth C	4	4	4	4	4	4	3	3	3	4	4	4	4	4	4	3	3	3	4	4	4	4	4	4	4	4	4	4	4	4	3	3	3	3	3	3	3	3	3	3	3	3	3	3	3	3	2	3	3
Harbor Bond Institutional	5	5	5	5	5	5	5	5	5	5	5	5	5	5	5	5	5	5	5	5	5	5	5	5	5	5	5	5	5	5	5	5	5	5	5	5	5	5	5	5	5	5	5	5	5	5	5	5	5
Harbor Capital Appreciation Instl	4	4	4	4	4	4	4	4	4	4	4	4	4	4	4	4	4	4	4	4	4	4	4	4	4	4	4	4	4	4	3	3	3	3	3	3	3	3	3	3	3	4	4	3	3	3	3	3	3
Harbor International Institutional	4	4	4	4	4	5	5	5	5	5	5	5	5	5	4	4	4	4	4	4	4	4	4	4	4	4	4	4	4	3	3	3	3	3	3	3	4	4	4	4	4	4	4	4	4	4	4	4	4
Harbor Large Cap Value Instl	4	3	3	3	3	3	3	3	3	3	4	4	4	4	4	4	4	4	4	4	3	3	3	3	3	3	3	3	3	3	3	3	3	3	3	3	3	3	3	3	3	3	3	3	3	3	3	3	3
Hartford Balanced HLS IA	3	3	3	3	3	3	3	3	3	3	3	3	3	3	3	3	3	3	3	3	3	3	3	3	3	3	3	3	3	2	2	3	2	3	3	2	2	3	3	3	2	2	2	2	2	2	3	2	2
Hartford Capital Appreciation HLS IA	5	5	5	5	4	4	4	5	5	5	5	5	5	5	5	5	5	5	5	5	5	5	5	5	5	5	5	5	5	5	5	5	5	5	5	5	5	5	5	5	5	5	5	5	5	5	5	5	5
Hartford International Opp HLS IA	3	3	3	3	3	3	3	3	3	3	3	3	3	3	3	3	3	3	3	3	3	3	3	3	3	3	3	3	3	3	3	3	3	3	3	3	3	3	3	3	3	3	3	3	3	3	3	3	3
Hartford Stock HLS IA	4	4	4	4	3	3	3	4	4	4	4	4	4	4	3	3	3	3	3	3	3	3	3	3	3	3	3	3	3	3	3	3	3	3	3	3	3	3	3	3	3	3	3	3	3	3	3	3	3
Hartford Total Return Bond HLS IA	4	4	4	4	4	4	4	5	5	5	5	5	5	5	5	5	5	5	5	5	5	5	5	5	5	5	5	5	5	5	5	5	5	5	5	5	5	5	5	5	5	5	5	5	5	5	5	5	5
Hawaii Municipal Inv	4	4	4	4	4	3	4	3	3	3	3	4	4	4	4	4	4	4	4	4	4	5	5	4	4	4	4	4	4	4	4	4	4	4	4	4	4	4	4	4	3	4	3	3	3	3	3	4	3
Hawaiian Tax-Free A	4	4	3	4	3	3	4	3	3	3	3	3	3	3	3	4	3	4	4	4	4	4	4	4	5	3	3	3	3	3	3	3	3	3	3	3	3	3	3	3	3	3	3	3	3	3	3	3	3
Hawaiian Tax-Free C	3	3	3	3	3	3	3	3	3	3	3	3	3	3	3	3	3	3	3	3	3	3	4	4	4	2	2	2	2	2	2	2	2	2	2	2	2	2	2	2	2	2	2	2	2	2	2	2	2
Hawaiian Tax-Free Y	5	5	5	5	5	5	5	5	5	5	5	5	5	5	5	5	5	5	5	5	5	5	5	5	5	5	5	5	5	5	5	4	5	5	5	5	5	4	5	5	4	4	4	4	4	4	4	4	4
Heartland Value Investor	4	4	4	4	4	3	3	3	3	3	4	4	4	4	4	5	5	5	5	5	4	4	4	4	4	4	4	4	3	3	3	3	3	3	3	3	4	3	4	4	3	3	3	3	4	4	3	3	3
Hennessy Gas Utility Investor	5	5	5	5	5	5	5	5	5	5	4	5	4	5	5	4	5	5	4	4	5	4	4	4	4	4	4	4	4	4	4	4	4	4	4	4	4	4	4	4	4	3	4	4	3	3	3	3	3
Hennessy Large Value Investor	4	4	4	4	3	4	3	3	4	3	3	3	3	3	3	3	3	3	3	3	3	3	3	3	3	3	3	4	4	4	4	3	3	3	3	3	2	2	3	3	3	2	3	3	3	3	3	3	2
Homestead Short-Term Bond	4	4	4	4	4	4	4	4	4	4	4	4	4	4	4	4	4	3	4	3	3	3	3	3	3	3	3	3	3	3	3	3	3	3	3	3	3	3	3	3	3	3	3	3	3	3	3	3	3
Homestead Value	3	3	3	3	3	3	3	3	3	3	3	3	3	3	3	3	2	3	3	3	3	3	4	4	4	4	4	4	4	4	4	4	4	4	4	4	4	4	4	4	4	4	4	4	4	4	4	4	5
Hotchkis & Wiley Large Cap Value I	4	4	4	4	4	4	4	4	4	4	4	4	5	5	5	5	5	5	5	5	5	5	5	5	5	5	5	5	5	5	5	5	5	5	5	5	5	5	5	5	5	5	5	5	5	5	5	5	4
Hotchkis & Wiley Small Cap Value I	3	2	3	3	3	3	3	3	3	3	3	3	3	4	4	4	4	4	4	4	4	4	4	4	4	4	4	4	4	4	4	4	4	4	4	5	4	4	5	5	5	5	5	5	5	5	4	4	4
ICM Small Company	4	5	4	4	4	5	4	5	4	4	4	4	4	4	4	4	4	4	4	4	4	4	4	4	4	4	4	4	4	4	4	4	4	3	4	4	4	4	4	4	4	4	4	4	4	4	4	4	4
Idaho Tax-Exempt	5	4	4	4	4	4	4	4	4	4	4	4	4	4	4	4	4	4	4	4	4	4	4	4	4	4	4	3	4	3	3	4	4	3	3	3	3	3	3	3	3	3	3	3	3	3	3	3	3
Invesco CA Tax-Free Income A	2	2	2	2	2	3	3	3	3	3	3	3	3	3	3	3	3	3	3	3	3	3	3	3	3	3	3	3	3	3	3	2	3	3	3	2	2	3	3	3	2	2	2	2	2	2	2	2	2
Invesco CA Tax-Free Income B	2	2	2	1	2	2	3	3	3	3	3	3	3	3	3	3	3	3	3	3	3	3	3	3	3	3	3	3	3	3	3	3	3	3	3	3	3	3	3	3	3	3	3	3	3	3	3	3	3
Invesco CA Tax-Free Income C	2	2	2	2	2	3	3	3	3	3	3	2	2	3	3	3	3	3	3	3	3	3	3	3	3	3	2	2	2	2	2	2	2	2	2	2	2	2	3	3	2	2	2	2	2	2	2	2	2
Invesco CA Tax-Free Income Y	4	4	4	4	4	4	4	4	4	4	4	4	4	4	4	4	4	4	4	4	4	4	4	4	4	4	4	4	4	4	4	4	4	4	4	4	4	4	4	4	4	4	4	4	4	4	4	4	4
Invesco Charter A	2	2	2	2	2	2	2	2	2	2	2	2	2	2	2	2	2	2	2	2	2	2	2	2	2	2	2	2	2	2	2	2	2	2	2	2	2	2	1	1	1	1	2	2	2	2	2	2	2
Invesco Charter B	2	2	2	2	2	2	2	2	2	2	2	2	2	2	2	2	2	2	1	1	1	2	1	1	2	2	2	2	2	2	2	2	2	2	1	2	2	2	1	1	1	1	2	2	2	2	2	2	2
Invesco Charter C	1	2	2	2	2	2	2	2	2	2	2	2	2	2	2	2	2	2	1	2	2	2	2	2	2	2	2	2	2	2	2	2	2	2	2	2	2	2	1	1	1	1	1	2	3	2	2	2	3
Invesco Charter R5	2	2	2	2	2	2	2	2	2	2	2	2	2	2	2	2	2	2	2	2	2	2	2	2	2	2	3	2	2	2	2	2	2	2	2	2	2	2	2	2	2	2	2	3	3	3	3	3	3
Invesco Comstock A	4	4	4	4	4	4	4	4	4	4	4	4	5	4	4	4	4	4	4	4	4	4	4	4	4	4	4	4	4	4	4	4	4	4	4	4	4	4	3	4	4	4	3	3	3	3	3	3	3
Invesco Comstock B	4	4	4	4	4	4	4	4	4	4	4	4	4	4	4	4	4	4	4	4	4	4	4	4	4	4	5	4	4	4	4	4	4	4	4	4	4	4	4	4	3	3	3	3	3	3	3	3	3
Invesco Comstock C	4	4	4	4	4	5	5	5	5	5	5	5	5	5	4	4	4	4	4	4	4	4	4	4	5	5	5	4	4	4	4	4	4	4	4	4	4	4	4	4	3	4	3	3	3	3	3	3	3
Invesco Convertible Securities A	3	3	3	3	3	3	3	3	3	3	3	3	3	3	3	3	3	3	3	3	3	3	3	3	3	3	3	3	3	3	3	3	3	3	3	3	3	3	3	3	3	2	3	3	3	3	3	3	2
Invesco Convertible Securities B	3	3	3	3	3	3	3	3	3	3	3	3	3	3	4	4	3	3	3	3	3	3	3	3	3	3	3	3	3	3	3	3	3	3	3	3	3	3	3	3	3	3	3	3	3	3	2	3	2
Invesco Convertible Securities C	3	3	3	3	3	3	3	3	3	3	3	3	3	3	4	4	4	3	3	4	4	4	3	3	4	3	3	3	3	3	3	3	3	3	3	3	3	3	3	3	3	3	3	3	3	3	3	3	3
Invesco Convertible Securities Y	4	3	4	3	3	4	3	3	4	4	4	4	4	4	4	4	4	4	4	4	4	4	4	4	4	4	4	4	4	4	3	3	3	4	4	4	4	4	4	4	4	4	4	4	3	3	3	3	3
Invesco Corporate Bond A	1	1	1	1	1	2	2	2	2	2	2	2	2	2	2	2	2	2	2	2	2	2	2	2	2	2	3	3	3	3	3	3	2	2	2	2	3	3	3	3	3	3	2	3	2	2	2	2	2
Invesco Corporate Bond B	1	1	1	1	1	1	1	1	1	1	1	1	1	1	1	2	2	2	2	2	2	2	2	2	2	2	2	2	2	2	2	2	2	2	2	3	3	3	3	3	3	3	2	2	2	2	2	2	2
Invesco Corporate Bond C	1	1	1	1	1	1	1	1	1	1	2	1	1	1	2	2	2	2	2	2	2	2	2	2	2	2	2	2	2	2	2	2	2	3	3	3	3	3	3	3	3	3	3	3	3	3	3	3	3
Invesco Dividend Income Investor	3	3	3	3	2	2	2	2	2	2	2	2	2	2	2	2	2	2	2	2	2	2	2	2	2	2	2	2	2	2	2	2	2	2	2	2	2	2	2	2	2	2	2	2	2	2	2	3	2
Invesco Energy Inv	3	3	3	3	3	3	3	3	3	3	3	3	3	3	3	3	3	3	3	3	3	3	3	3	4	3	3	3	4	4	4	4	4	4	4	4	4	4	4	4	4	4	4	4	4	4	4	4	4
Invesco Equally-Wtd S&P 500 A	4	4	4	4	4	4	4	4	4	4	4	4	5	5	5	5	5	5	5	5	5	5	5	5	5	5	5	5	5	5	5	5	5	5	5	5	5	5	5	5	5	5	5	5	5	5	5	5	5
Invesco Equally-Wtd S&P 500 B	4	4	4	4	4	4	4	4	4	4	4	4	5	5	5	5	5	5	5	5	5	5	5	5	5	5	5	5	5	5	5	5	5	4	5	5	5	5	5	5	5	5	5	5	5	5	5	5	5
Invesco Equally-Wtd S&P 500 C	4	4	4	4	4	4	4	4	4	4	4	4	5	5	5	5	5	5	5	5	5	5	5	5	5	5	5	5	5	5	5	5	5	5	5	5	5	5	5	5	5	5	5	5	5	5	5	5	5
Invesco Equally-Wtd S&P 500 Y	5	5	5	5	5	5	5	5	4	5	5	5	5	5	5	5	5	5	5	5	5	5	5	5	5	5	5	5	5	5	5	5	5	5	5	5	5	5	5	5	5	5	5	5	5	5	5	5	5
Invesco Equity and Income A	4	5	4	5	4	4	5	4	4	4	5	5	5	5	5	5	4	4	5	5	4	5	4	4	4	4	4	4	4	4	4	4	4	4	4	4	4	4	4	4	4	4	4	4	4	4	4	4	4
Invesco Equity and Income B	5	5	4	5	5	5	5	4	4	4	5	5	5	5	5	5	5	5	5	5	5	5	5	5	4	4	4	5	5	5	4	4	4	4	4	4	4	4	4	4	4	4	4	4	4	4	4	4	4
Invesco Equity and Income C	4	4	4	4	4	5	5	4	4	4	5	5	5	5	5	5	5	5	5	5	5	5	5	5	5	5	5	5	5	5	4	4	4	4	4	4	4	4	4	4	4	4	4	4	4	4	4	4	4
Invesco Exchange	4	3	4	4	4	4	4	4	4	4	4	4	4	4	4	4	4	4	4	4	4	4	4	4	4	3	3	3	3	3	3	3	3	2	2	3	2	3	4	3	2	3	3	3	2	3	3	3	3
Invesco Global Health Care A	4	4	4	4	4	4	4	4	4	4	4	4	4	4	4	4	4	4	4	3	3	3	3	3	3	3	3	3	3	3	3	3	3	3	3	3	3	3	3	3	3	3	3	3	3	3	3	3	3
Invesco Global Health Care B	5	5	4	4	4	4	4	4	4	4	4	4	4	4	4	4	4	4	4	3	3	3	3	3	3	3	3	3	3	3	3	3	3	3	3	3	3	3	3	3	3	3	3	3	3	3	3	3	3
Invesco Global Health Care C	4	4	4	4	4	4	4	4	4	4	4	4	4	4	4	4	4	4	4	4	4	4	3	3	4	4	4	4	4	4	4	4	4	3	3	3	3	3	3	3	3	3	4	3	3	3	3	3	3
Invesco Gold & Precious Metals Invstor	2	2	2	2	2	2	2	2	2	2	3	3	3	3	3	3	3	3	3	3	3	3	2	3	3	3	3	3	3	3	3	3	3	3	3	3	3	3	3	3	3	3	3	3	2	2	3	3	3
Invesco Growth and Income A	5	5	4	5	4	5	4	4	4	5	5	5	5	5	4	4	4	4	4	4	4	4	4	4	4	4	4	4	4	4	3	3	3	3	3	3	3	3	3	4	3	3	3	3	3	3	3	3	3
Invesco Growth and Income B	5	5	5	5	5	5	5	4	4	4	4	4	4	4	4	4	4	4	4	4	4	4	4	4	4	4	4	4	4	4	4	3	3	3	3	3	3	3	3	4	4	3	3	3	3	3	3	3	3
Invesco Growth and Income C	5	5	5	5	5	5	5	4	4	5	5	4	4	4	4	4	4	4	4	4	4	4	4	4	4	4	4	4	4	4	4	3	3	3	3	3	3	4	4	4	4	4	3	4	4	4	4	3	3
Invesco High Yield A	1	1	1	1	1	1	1	1	1	1	1	1	1	1	1	1	1	1	1	1	1	1	1	1	1	1	1	1	1	1	1	1	1	1	1	1	1	1	1	1	1	1	1	1	1	1	1	1	1
Invesco High Yield B	1	1	1	1	1	1	1	1	1	1	1	1	1	1	1	1	1	1	1	1	1	1	1	1	1	1	1	1	1	1	1	1	1	1	1	1	1	2	1	2	1	1	1	1	1	1	1	1	1
Invesco High Yield C	1	1	1	1	1	1	1	1	1	1	1	1	1	1	1	1	1	1	1	1	1	1	1	1	1	1	1	1	1	1	1	2	2	2	2	2	2	2	2	2	2	2	2	2	2	2	2	2	2
Invesco High Yield Muni A	4	3	3	3	3	4	4	4	3	4	4	4	4	4	4	4	4	4	4	4	4	4	4	4	4	4	4	3	3	3	4	4	4	4	4	3	3	4	4	4	3	4	3	4	4	3	4	4	4
Invesco High Yield Muni B	3	3	2	2	3	3	3	3	3	3	3	3	3	3	3	3	3	3	3	4	3	3	3	3	3	3	3	3	3	3	3	3	3	3	3	3	3	3	3	3	3	3	3	3	3	3	3	3	3
Invesco High Yield Muni C	3	3	3	3	3	3	3	3	3	3	4	4	3	4	4	4	3	3	4	4	3	3	3	3	3	3	3	3	3	3	3	3	3	3	3	3	3	3	3	3	3	3	3	3	3	3	3	3	3
Invesco International Growth A	3	3	3	3	3	3	3	3	3	3	3	3	3	3	4	4	4	4	4	4	4	4	4	4	4	4	4	4	4	4	4	4	4	4	4	3	3	3	3	3	3	3	3	3	3	3	3	3	3
Invesco International Growth B	2	3	2	2	2	2	3	3	3	2	2	2	2	2	3	3	3	3	3	3	3	3	3	3	3	3	4	4	4	4	4	4	4	4	3	3	3	3	3	3	4	3	3	3	3	3	3	3	3
Invesco International Growth C	3	3	3	3	2	3	3	3	3	2	2	2	2	2	3	3	3	3	3	3	3	3	3	4	4	3	3	3	3	3	3	3	3	4	4	4	4	4	4	4	4	4	4	4	4	4	4	4	4
Invesco Limited Term Municipal Income A2	2	2	2	3	3	3	3	3	3	3	3	3	3	3	3	3	3	3	3	3	3	3	3	3	3	3	3	3	3	3	3	3	3	3	3	3	3	3	3	3	3	3	3	3	3	3	3	3	3
Invesco Mid Cap Core Equity A	4	4	4	4	3	3	3	3	3	3	3	4	3	3	3	3	3	3	3	3	3	3	4	3	4	3	3	3	3	2	2	2	2	3	2	2	2	2	2	2	2	2	2	2	2	2	2	2	2
Invesco Mid Cap Core Equity B	4	4	4	4	3	3	4	3	3	3	3	3	3	3	3	3	3	3	3	3	3	3	4	3	4	3	3	3	3	3	3	2	3	3	2	2	2	2	2	2	2	2	2	2	2	2	2	2	2
Invesco Mid Cap Core Equity C	5	5	5	5	4	4	4	4	4	3	3	4	4	4	4	3	3	3	3	3	3	4	4	4	4	4	4	4	4	3	3	3	3	3	3	3	3	3	3	3	3	3	3	2	2	2	2	2	2
Invesco Municipal Income A	2	2	2	2	2	2	2	2	3	3	2	2	2	3	3	3	3	3	3	3	3	3	3	3	3	3	3	3	3	3	3	3	3	3	3	3	3	3	3	3	3	3	3	3	3	2	2	2	2
Invesco Municipal Income B	1	1	2	1	2	2	2	2	2	2	2	1	1	1	1	1	1	1	1	1	1	2	1	1	1	1	1	1	1	1	2	2	2	2	2	2	2	2	2	2	2	2	2	2	2	1	1	2	2
Invesco Municipal Income C	1	2	2	2	2	2	2	2	2	2	2	2	1	2	2	2	2	2	1	2	1	1	1	2	2	2	2	2	2	2	2	2	2	2	2	2	2	2	2	3	2	2	2	2	2	2	2	2	2
Invesco PA Tax Free Inc A	2	2	2	2	2	2	2	2	2	2	3	2	3	3	2	3	3	3	2	3	3	3	3	3	3	3	3	3	3	3	3	3	3	3	3	3	3	3	3	3	3	2	3	3	3	3	3	3	3
Invesco PA Tax Free Inc B	1	1	1	1	1	1	1	1	1	1	1	1	1	1	1	1	1	1	1	1	1	1	1	1	1	1	1	2	2	2	2	2	2	2	2	2	2	2	2	2	2	2	2	2	2	2	2	2	2
Invesco PA Tax Free Inc C	1	1	1	1	1	1	1	1	1	1	2	1	2	2	2	2	2	2	2	2	1	2	1	1	1	1	2	2	2	2	2	2	2	2	2	2	2	2	2	2	2	2	2	2	2	2	2	2	2
Invesco Pacific Growth A	3	3	3	3	3	2	2	3	2	2	2	2	2	2	2	2	2	2	2	2	2	2	3	3	3	3	3	3	3	3	3	3	2	2	2	2	2	1	1	1	1	1	1	2	2	2	2	2	2
Invesco Pacific Growth B	2	2	2	2	3	2	2	2	2	2	2	2	2	2	2	2	2	2	2	2	2	2	2	2	2	2	2	2	3	3	3	3	2	2	2	1	1	1	1	2	1	1	1	1	2	2	2	2	2
Invesco Pacific Growth C	3	3	3	3	3	3	2	3	2	2	3	3	3	3	3	2	2	2	2	2	3	3	3	3	3	3	3	3	3	3	3	3	2	3	3	2	2	2	2	2	1	1	1	2	2	2	2	2	2
Invesco Pacific Growth Y	3	3	3	3	4	3	2	3	2	3	3	3	3	3	3	3	3	3	3	3	3	3	3	3	3	3	3	3	3	4	3	4	3	3	3	3	3	3	3	2	2	3	3	3	3	3	3	3	3
Invesco Short Duration Inflation Prot A2	2	2	2	2	3	2	3	2	3	3	2	2	3	3	3	3	3	3	3	3	2	2	2	2	2	2	2	2	2	2	2	2	2	2	2	2	2	2	2	2	2	2	2	2	2	2	2	2	2
Invesco Short Duration Inflation Prot R5	3	3	3	4	4	3	3	4	3	3	3	3	3	3	3	3	3	3	3	3	3	3	3	3	3	3	3	3	3	3	3	3	3	3	3	3	3	3	3	3	3	3	3	3	3	3	3	3	3
Invesco Summit P	2	2	2	2	2	2	2	2	2	2	2	2	2	2	2	2	2	2	2	2	2	2	2	2	2	2	2	2	2	2	2	2	2	2	2	2	2	2	2	3	3	3	3	3	3	3	3	3	4
Invesco Technology Investor	3	3	3	3	3	3	3	3	3	3	3	3	2	2	2	2	2	2	2	2	2	2	2	2	2	2	2	2	2	3	3	3	3	3	2	2	2	2	3	3	2	2	2	2	2	2	2	2	2
Invesco Technology R5	3	3	3	3	3	3	3	3	3	3	3	3	3	2	2	2	2	3	3	3	3	3	3	3	3	3	3	3	3	3	3	3	3	3	2	2	2	2	2	2	2	2	2	2	2	2	2	2	2
Invesco US Government A	2	2	2	2	1	2	2	2	2	1	2	2	2	2	2	2	2	2	2	2	2	2	2	2	2	2	2	1	2	2	2	2	2	2	1	1	1	1	1	1	1	1	1	1	1	1	1	2	1
Invesco US Government B	1	1	2	1	1	1	1	1	1	1	2	1	1	1	1	1	1	1	1	1	1	1	1	1	1	1	1	1	1	1	1	1	1	1	1	1	1	1	1	1	1	1	1	1	1	1	1	1	1
Invesco US Government C	2	2	2	2	1	2	2	2	1	2	2	2	1	1	1	1	2	2	1	1	1	2	2	2	2	2	2	1	2	1	1	1	2	1	1	1	1	1	1	2	2	2	2	2	2	2	2	2	2
Invesco US Mortgage A	3	2	2	2	2	2	2	2	2	2	2	2	2	2	2	2	2	2	2	2	2	3	3	3	3	3	3	3	3	3	3	3	2	2	2	2	2	2	2	3	2	2	2	2	2	2	2	2	2
Invesco US Mortgage B	2	2	1	1	2	1	2	1	1	1	1	1	2	2	2	2	2	2	2	2	2	2	2	2	2	2	2	2	2	2	2	2	2	2	2	2	2	2	2	2	2	2	2	2	2	2	2	2	2
Invesco US Mortgage C	2	2	1	2	2	1	2	2	2	2	1	1	2	2	2	3	3	2	2	2	2	2	2	2	2	2	2	2	2	2	2	2	2	2	2	2	2	2	2	2	2	2	2	2	2	2	2	2	2
Ivy Balanced A	1	1	1	1	1	1	1	2	2	2	1	1	2	2	2	2	2	2	2	1	1	2	2	2	2	2	1	2	2	1	1	1	1	1	1	1	1	1	1	1	1	1	1	2	2	2	2	2	2
Ivy Bond A	3	2	2	3	3	2	3	2	2	2	2	2	2	2	2	2	2	2	2	2	3	2	2	2	2	2	3	3	3	2	2	2	2	2	2	2	2	2	2	2	2	2	2	2	2	2	2	2	2
Ivy Global Growth A	2	2	2	2	2	2	2	2	2	2	2	2	2	2	3	3	3	3	3	3	3	3	3	3	3	2	2	2	2	2	2	2	2	2	1	1	1	1	2	1	1	1	1	1	1	1	1	1	1
Ivy Global Growth B	1	1	1	1	1	1	2	2	2	1	1	1	1	1	2	3	2	3	3	3	3	3	3	3	3	2	2	2	2	2	2	2	2	2	1	1	1	1	1	1	1	1	1	1	1	1	1	1	1
Ivy Global Growth C	1	1	1	1	1	1	2	2	2	2	1	1	1	1	2	2	2	2	2	2	2	2	2	2	2	2	2	2	2	3	2	2	2	2	1	1	1	1	2	1	1	1	1	1	1	1	1	1	1
James Balanced: Golden Rainbow R	4	4	4	4	4	4	4	4	4	4	4	4	4	4	4	4	4	4	4	4	4	4	4	4	5	4	5	4	5	5	5	5	5	5	5	5	5	5	5	5	5	5	5	5	5	5	5	5	5
Janus Flexible Bond T	5	5	5	5	5	5	5	5	5	5	5	5	5	4	4	4	4	4	4	4	4	4	4	4	4	4	3	3	4	4	4	4	4	4	4	4	4	4	4	4	4	4	4	4	4	4	4	4	4
Janus Growth & Income T	5	5	5	5	5	5	5	5	5	5	5	5	5	5	5	5	5	5	5	5	5	5	5	5	5	5	5	5	5	5	5	5	5	5	5	5	5	5	5	5	5	5	5	5	5	5	5	5	5
Janus T	3	3	3	3	3	3	3	3	3	3	3	3	3	3	3	3	3	3	3	3	3	3	3	3	3	3	3	3	3	3	3	3	3	3	3	3	3	3	3	3	2	3	3	3	3	3	3	3	3
Janus Twenty D	3	3	3	3	3	3	3	3	3	3	3	3	3	3	3	3	3	3	3	3	3	3	3	3	3	4	3	3	4	4	4	4	4	4	4	4	4	4	4	4	4	4	4	4	4	4	4	4	5
Janus Twenty T	3	3	3	3	3	3	3	3	3	3	3	3	3	3	3	3	3	3	3	3	3	3	3	3	3	4	3	3	4	4	4	4	4	4	4	4	4	4	4	4	4	4	4	4	4	4	4	4	5
Janus Venture T	2	2	2	2	2	2	2	2	2	2	2	2	2	2	3	3	3	3	3	2	2	2	3	2	2	2	2	2	2	2	2	2	2	2	2	2	2	2	2	2	3	3	3	3	3	3	3	3	3
JHancock Bond A	3	3	3	3	3	3	3	3	3	3	3	3	3	3	3	3	3	3	3	3	3	3	3	3	3	3	3	3	3	3	3	3	3	3	3	3	3	3	3	3	3	3	3	3	3	3	3	3	3
JHancock Bond B	2	2	2	2	2	2	2	2	2	2	2	2	2	2	2	3	3	3	3	3	3	3	3	3	3	3	3	3	3	3	3	3	3	3	3	3	3	3	3	3	3	3	2	2	2	2	2	2	2
JHancock Bond C	2	2	2	2	2	2	2	2	2	2	3	3	2	2	2	2	2	2	2	2	2	2	2	2	3	3	3	3	3	3	3	3	3	3	3	3	3	3	3	3	3	3	3	3	3	3	3	3	3
JHancock CA Tax-Free Income A	3	3	3	3	3	3	3	3	3	3	3	3	3	3	3	3	3	3	3	3	3	3	3	3	3	3	3	3	3	3	3	3	3	3	3	3	3	3	3	3	3	3	3	3	3	3	3	3	3
JHancock CA Tax-Free Income B	2	2	2	2	2	2	2	2	1	2	1	2	1	1	2	2	2	2	2	2	2	2	2	2	1	2	1	2	2	1	2	2	2	2	2	2	2	2	2	2	2	2	2	2	2	2	2	2	2
JHancock CA Tax-Free Income C	2	2	2	2	2	1	1	2	2	1	1	1	2	2	2	2	2	2	2	2	1	1	1	1	1	2	2	2	2	2	2	2	2	2	2	2	2	2	2	2	2	2	2	2	2	2	2	2	2
JHancock Focused High Yield A	3	2	2	2	2	2	2	2	2	2	2	3	3	3	4	4	4	4	5	4	4	4	4	4	3	3	3	3	4	4	4	4	4	4	4	4	4	4	4	3	4	4	4	4	4	4	4	4	3
JHancock Focused High Yield B	3	3	3	3	3	3	3	3	3	3	3	3	3	3	4	4	4	4	4	4	4	4	4	4	3	3	3	3	3	4	3	3	4	3	3	3	4	3	3	3	4	4	4	4	4	4	4	4	3
JHancock Focused High Yield C	3	3	3	3	3	3	3	3	3	2	2	2	3	3	4	4	4	4	4	4	4	4	4	4	4	4	4	4	4	4	4	3	3	3	3	3	4	4	4	4	4	4	4	5	5	5	5	4	5
JHancock Fundamental Large Cap Core A	2	2	2	2	2	2	2	2	2	2	2	2	2	2	2	2	2	2	2	2	2	2	2	2	2	2	2	2	2	2	2	2	2	2	2	2	2	2	2	2	2	2	2	2	2	2	3	3	3
JHancock Fundamental Large Cap Core B	2	2	2	2	2	2	2	2	2	2	2	2	2	2	2	2	2	2	2	2	2	2	2	2	2	2	2	2	2	2	2	2	2	2	2	2	2	2	2	2	2	2	2	2	2	2	3	2	3
JHancock Fundamental Large Cap Core C	3	3	3	2	2	1	1	1	1	2	2	2	2	2	2	2	2	2	2	2	2	2	2	2	2	2	2	2	1	1	1	1	1	1	1	1	1	1	1	1	1	2	2	2	2	2	2	2	2
JHancock Government Income A	2	2	3	3	2	2	2	2	2	2	3	2	2	2	2	2	2	2	2	2	2	2	2	2	2	2	2	2	2	2	2	2	2	2	2	2	2	2	2	2	1	1	1	1	1	1	1	1	1
JHancock Government Income B	2	3	3	2	2	2	2	2	2	2	3	3	2	2	2	2	2	2	2	2	2	2	2	2	2	2	2	2	2	2	2	2	2	2	2	2	2	2	2	2	1	1	1	1	1	1	1	1	1
JHancock Government Income C	3	3	3	3	3	3	3	3	3	3	3	3	3	2	3	2	2	2	2	2	2	2	2	2	2	2	2	2	2	2	2	2	2	2	2	2	2	2	2	2	2	2	2	2	2	2	2	2	2
JHancock High-Yield Municipal Bond A	2	2	2	2	2	2	2	2	1	2	3	2	3	3	3	3	3	3	3	3	3	3	3	3	3	3	3	3	3	3	3	3	3	2	2	2	2	2	2	3	2	2	2	2	2	2	2	2	2
JHancock High-Yield Municipal Bond B	2	2	2	2	2	2	2	2	2	2	2	2	2	2	2	2	2	2	2	2	2	2	2	2	2	2	2	2	2	2	2	2	1	2	1	2	2	2	2	2	1	1	1	1	1	1	1	1	1
JHancock High-Yield Municipal Bond C	1	1	1	1	1	1	1	1	1	1	2	2	2	2	2	2	2	2	2	2	2	2	2	2	2	2	2	2	2	2	2	2	2	2	2	2	2	2	2	2	2	2	2	2	2	2	2	2	2
JHancock Income A	4	4	4	4	3	4	4	4	4	4	4	4	4	4	4	4	4	4	4	4	4	3	4	4	4	3	4	4	4	4	4	4	4	4	4	4	4	4	4	4	3	3	3	3	3	3	3	3	3
JHancock Income B	3	3	3	3	3	3	3	3	3	3	3	3	3	3	3	4	4	4	4	4	4	4	4	4	4	4	4	4	4	4	4	3	3	4	4	3	3	3	3	3	3	3	3	3	3	3	3	3	3
JHancock Income C	3	3	3	3	3	3	3	3	3	3	3	3	3	3	3	3	3	3	3	3	3	2	3	3	3	3	3	3	3	3	3	3	3	3	3	3	3	3	3	3	3	3	3	3	3	3	3	3	3
JHancock Investment Grade Bond A	2	2	2	2	2	2	2	3	3	3	2	3	2	2	2	2	2	3	3	3	2	2	2	2	2	2	2	2	2	2	2	2	2	2	2	2	2	2	2	2	2	2	2	2	2	2	2	2	2
JHancock Investment Grade Bond B	2	2	2	2	2	2	2	3	3	3	2	2	2	2	2	2	2	2	3	2	2	2	2	2	2	2	2	2	2	2	2	2	2	2	2	2	2	2	2	2	2	2	2	2	2	2	2	2	2
JHancock Investment Grade Bond C	3	3	3	3	3	3	3	3	3	3	3	3	3	3	3	3	2	2	3	3	3	3	3	3	3	3	3	3	3	3	3	3	3	3	3	3	3	3	3	3	2	2	2	2	2	2	2	2	2
JHancock Regional Bank A	4	4	4	3	3	3	3	3	4	4	3	3	4	3	3	3	3	3	3	3	2	2	3	3	3	3	3	3	3	3	3	3	3	3	3	3	3	3	3	3	3	2	2	3	3	3	3	3	3
JHancock Regional Bank B	4	4	4	3	3	3	3	4	4	4	4	3	3	3	3	3	3	3	3	3	3	3	3	3	3	3	3	3	3	3	3	3	3	3	3	3	3	3	2	3	3	3	2	2	2	2	2	3	3
JHancock Regional Bank C	3	3	3	3	3	3	3	4	4	4	4	4	4	4	4	4	4	4	4	3	3	3	3	3	3	3	3	3	3	3	3	3	3	3	3	4	4	3	3	3	3	3	3	3	3	3	3	3	3
JHancock Small Company A	4	4	4	4	4	4	4	4	4	4	4	4	4	3	3	3	3	3	3	3	3	3	3	3	3	3	3	3	3	3	3	3	3	3	3	3	3	3	3	3	3	3	3	3	3	3	3	3	3
JHancock Tax-Free Bond A	3	3	3	3	3	3	3	3	3	3	3	2	2	2	2	2	3	3	3	3	3	3	3	3	3	3	3	3	3	3	3	3	3	3	3	4	4	4	4	4	3	3	3	3	3	3	3	3	3
JHancock Tax-Free Bond B	2	2	2	2	1	2	2	1	1	1	1	1	1	1	1	1	1	1	1	1	2	2	2	2	2	2	2	2	2	2	2	2	2	2	2	2	2	2	2	2	2	2	2	2	2	2	2	2	2
JHancock Tax-Free Bond C	2	2	2	2	2	2	2	2	2	2	1	1	1	1	1	1	1	1	2	2	1	1	1	1	1	1	2	2	2	2	2	2	2	2	2	2	2	2	2	3	2	2	2	2	3	2	2	2	2
JPMorgan Core Bond A	3	3	3	3	3	4	4	4	4	4	4	4	4	4	4	4	3	3	3	3	4	3	3	3	3	3	3	3	3	3	3	3	3	3	3	3	3	3	3	3	3	3	3	3	3	3	3	3	3
JPMorgan Core Bond C	4	4	4	4	4	4	4	4	4	3	3	3	3	3	3	3	3	3	3	3	3	3	3	3	3	3	3	3	3	3	3	3	3	3	3	3	3	3	3	3	3	3	3	3	3	3	3	3	3
JPMorgan Core Bond Select	5	5	5	5	5	5	5	5	5	5	5	5	5	5	5	5	5	5	5	5	5	5	5	5	5	5	5	5	5	5	5	4	5	5	5	4	4	4	4	4	4	4	4	4	4	4	5	4	4
JPMorgan Equity Income A	3	3	3	3	3	3	3	3	3	3	3	3	3	3	2	2	2	2	2	2	2	2	3	2	2	2	2	2	2	2	2	2	2	2	2	2	2	2	2	2	2	2	2	2	2	2	2	2	2
JPMorgan Equity Income C	3	3	3	3	3	3	3	3	3	3	3	2	2	2	2	2	2	2	2	2	2	2	2	2	2	2	2	2	2	2	2	3	3	3	3	3	3	3	2	2	2	2	2	2	2	2	2	3	3
JPMorgan Equity Income Select	3	3	3	3	3	3	3	3	3	3	3	3	3	3	3	3	3	3	3	3	3	3	3	3	3	3	3	3	3	3	3	3	3	3	3	3	3	3	3	3	3	3	3	3	3	3	3	3	3
JPMorgan Equity Index A	3	3	3	3	3	3	3	3	3	3	3	3	3	3	3	3	3	3	3	3	3	3	3	3	3	3	3	3	3	3	3	3	3	3	3	3	3	3	3	3	3	3	3	3	3	3	3	3	3
JPMorgan Equity Index C	3	2	2	2	3	3	3	3	3	3	3	3	3	2	2	2	2	2	2	2	2	2	2	2	2	2	2	2	2	2	2	2	2	2	2	2	2	2	2	2	2	2	2	2	2	2	2	2	2
JPMorgan Equity Index Select	3	3	3	4	4	4	4	4	4	4	4	4	4	4	4	4	4	4	4	4	4	4	4	4	4	4	4	4	4	4	4	3	3	3	3	3	3	3	3	3	3	3	3	3	3	3	3	3	3
JPMorgan Growth & Income A	2	2	2	2	2	1	2	2	2	2	1	1	2	2	1	1	1	1	1	1	1	2	2	2	2	2	2	2	2	2	2	2	2	2	2	2	2	2	2	2	2	2	2	2	2	2	2	2	2
JPMorgan Growth & Income C	2	2	2	2	2	2	2	2	2	2	2	2	2	2	2	2	2	2	2	2	2	2	2	2	2	2	2	2	2	2	2	2	2	2	2	2	2	2	2	2	2	2	2	2	2	2	2	2	2
JPMorgan Growth & Income Sel	2	2	2	3	2	2	2	2	2	2	2	2	2	2	2	2	2	2	2	2	2	2	2	2	2	3	2	2	2	2	2	2	2	2	2	2	2	2	2	2	2	2	2	2	2	2	2	3	3
JPMorgan Intrepid Mid Cap A	3	3	3	3	3	3	3	3	2	2	2	2	2	2	2	2	2	2	2	2	2	2	2	2	2	2	2	2	2	2	2	3	2	3	3	3	3	2	3	3	2	3	3	2	3	3	3	3	2
JPMorgan Intrepid Mid Cap C	3	3	3	3	3	3	3	3	3	3	3	3	2	2	2	2	2	2	2	2	2	2	3	2	3	3	3	3	3	3	3	3	3	3	3	3	3	3	2	2	2	2	2	2	3	3	2	3	3
JPMorgan Intrepid Mid Cap Select	3	3	3	3	3	3	3	3	3	3	3	3	3	3	3	3	3	2	2	2	2	2	3	3	3	3	3	3	3	3	3	3	3	3	3	3	3	3	3	3	3	3	3	3	3	3	3	3	3
JPMorgan Large Cap Growth A	2	3	3	3	2	2	2	2	2	2	2	2	2	2	2	2	2	2	2	2	2	3	2	2	2	2	2	2	2	2	2	2	2	2	2	2	2	2	2	2	2	2	2	2	2	2	2	2	2
JPMorgan Large Cap Growth C	2	2	2	2	3	3	2	2	2	2	2	2	2	2	2	2	2	2	2	2	2	2	2	2	2	2	2	2	2	2	2	2	2	2	2	2	2	2	2	2	2	3	2	2	2	2	2	2	2
JPMorgan Large Cap Growth Select	3	3	3	3	3	3	3	3	3	3	3	3	3	3	3	3	3	3	3	3	3	3	3	3	3	3	3	3	3	3	3	3	3	3	2	3	3	3	3	3	3	3	3	3	3	3	3	3	3
JPMorgan Large Cap Value A	1	1	1	1	1	1	1	1	1	1	1	2	2	2	2	2	2	2	2	2	2	2	1	1	2	2	2	2	1	2	1	1	1	1	1	2	1	1	2	2	2	2	2	2	2	2	2	2	2
JPMorgan Large Cap Value C	2	2	2	2	2	1	1	2	2	2	1	1	1	1	1	1	1	1	1	1	2	2	2	2	2	2	2	2	2	2	2	2	2	2	2	2	2	2	2	2	2	2	2	2	2	2	2	2	2
JPMorgan Large Cap Value Select	2	2	2	2	2	2	2	2	2	2	2	2	2	2	2	2	2	2	2	2	2	2	2	2	2	2	2	2	2	2	2	2	2	2	2	2	2	2	2	2	2	2	2	2	2	2	2	2	2
JPMorgan Mid Cap Growth A	4	4	4	4	4	4	4	4	4	4	4	4	4	4	4	4	4	3	3	4	4	3	4	3	4	4	4	3	3	3	4	3	4	3	3	3	3	3	3	3	3	3	3	3	3	3	3	3	3
JPMorgan Mid Cap Growth C	4	4	4	4	4	4	4	4	4	4	4	4	4	4	4	4	4	3	4	4	4	4	4	4	4	4	4	4	3	4	4	4	4	4	4	3	3	3	3	3	3	3	3	3	3	3	3	3	3
JPMorgan Mid Cap Growth Sel	4	4	4	4	4	4	5	4	4	4	4	4	4	4	4	4	4	4	4	4	4	4	4	4	4	4	4	4	4	4	4	4	4	4	4	4	4	3	3	3	4	4	4	4	4	4	4	4	4
JPMorgan OH Municipal Bond A	2	2	2	2	2	2	2	2	2	2	2	2	2	2	2	2	2	2	2	2	2	2	2	2	2	2	2	2	2	2	2	2	2	2	2	2	2	3	3	3	2	2	2	2	2	2	2	2	2
JPMorgan OH Municipal Bond Select	5	5	5	4	4	4	4	4	4	4	4	4	4	4	4	4	4	4	4	4	4	4	4	4	4	4	4	4	4	4	4	4	4	4	4	4	4	4	4	4	3	3	3	3	3	3	3	3	3
JPMorgan Short Duration Bond A	2	2	2	3	3	2	2	2	2	2	2	2	2	2	2	2	2	2	2	2	2	2	2	2	2	2	2	2	2	2	2	2	2	2	2	2	2	2	2	2	2	2	2	2	2	2	2	2	2
JPMorgan Short Duration Bond Select	4	4	4	4	4	4	4	4	4	4	4	4	4	4	4	4	4	4	4	4	4	4	4	4	4	4	4	4	4	4	4	3	4	3	3	3	3	3	3	3	3	3	3	3	3	3	3	3	3
JPMorgan Small Cap Growth A	3	3	3	3	3	3	3	3	3	3	3	3	3	3	3	3	3	3	3	3	3	3	3	3	3	3	3	3	3	3	3	3	3	3	3	3	3	3	3	4	3	3	4	4	3	4	4	4	3
JPMorgan Small Cap Growth C	3	4	4	4	4	3	3	3	3	3	3	3	3	3	3	3	3	3	3	3	3	3	4	4	4	4	4	4	4	4	4	4	4	4	4	4	4	4	4	4	4	4	4	4	4	4	4	4	3
JPMorgan Small Cap Growth Select	4	4	4	4	4	4	4	4	4	3	3	3	3	3	3	3	3	3	3	3	3	4	4	4	4	4	4	4	4	4	4	4	4	4	4	4	4	4	4	4	4	4	4	4	4	4	4	4	4
JPMorgan Tax Free Bond A	3	3	3	3	3	3	3	3	2	3	3	3	3	3	3	3	3	3	3	3	3	3	3	3	3	4	4	4	4	4	4	4	4	4	4	3	3	3	3	3	3	3	3	3	3	3	3	3	3
JPMorgan Tax Free Bond Select	4	4	4	4	4	4	4	5	5	5	5	5	5	5	5	5	5	5	5	5	5	5	5	5	5	5	5	5	5	5	5	5	5	5	5	5	5	5	5	5	5	5	5	5	5	5	5	5	5
Kansas Municipal	2	2	1	2	1	1	2	1	1	1	1	1	1	1	1	1	1	1	1	1	1	1	1	1	1	1	1	1	1	1	1	1	1	1	1	1	1	1	1	1	1	1	1	1	1	1	1	1	1
Lazard International Equity Instl	3	3	3	3	3	3	3	3	3	4	4	3	3	3	4	4	3	3	3	3	3	3	3	3	3	3	3	3	4	4	4	3	4	4	4	3	3	3	3	3	3	3	3	3	3	3	3	3	3
Lazard International Equity Open	3	3	3	3	3	3	3	3	3	3	3	3	3	3	3	3	3	3	3	3	3	3	3	3	3	3	3	3	3	3	3	4	4	3	3	3	3	3	3	3	3	3	3	2	2	2	2	2	3
Lazard US Small-Mid Cap Equity Instl	3	3	3	4	3	3	3	3	3	3	3	3	3	3	3	3	3	3	3	3	3	3	3	3	3	3	3	3	3	3	2	2	2	2	3	3	3	3	2	3	3	3	3	3	3	3	3	3	3
Lazard US Small-Mid Cap Equity Open	3	3	3	3	3	3	3	3	3	3	3	3	3	3	3	3	3	3	3	3	3	3	3	3	3	3	3	3	3	3	3	3	3	3	3	3	3	3	3	3	3	3	3	3	3	3	3	3	3
Longleaf Partners	4	4	4	4	4	4	5	4	5	4	4	4	4	4	4	4	4	4	4	4	4	4	4	3	3	3	3	4	5	5	5	5	5	5	5	5	4	5	5	5	5	5	5	5	5	5	5	5	5
Longleaf Partners Small-Cap	5	4	4	4	4	4	4	4	4	4	4	4	4	4	4	4	4	4	4	4	3	3	4	4	4	3	3	3	3	3	4	4	4	4	4	4	4	4	4	4	4	4	4	4	4	4	4	4	4
Loomis Sayles Bond Admin	3	3	3	3	4	4	4	4	4	4	5	5	5	5	5	5	5	5	5	5	5	5	5	5	5	5	5	5	5	5	5	5	5	5	5	5	5	5	5	5	5	5	5	5	5	5	5	5	5
Loomis Sayles Bond Instl	4	4	4	4	4	4	5	4	4	5	5	5	5	5	5	5	5	5	5	5	5	5	5	5	5	5	5	5	5	5	5	5	5	5	5	5	5	5	5	5	5	5	5	5	5	5	5	5	5
Loomis Sayles Bond Retail	3	3	3	4	4	4	4	4	4	5	5	5	5	5	5	5	5	5	5	5	5	5	5	5	5	5	5	5	5	5	5	5	5	5	5	5	5	5	5	5	5	5	5	5	5	5	5	5	5
Loomis Sayles Core Plus Bond A	2	2	2	2	2	2	2	2	2	2	2	2	2	2	2	2	2	2	2	2	2	2	2	2	2	2	2	2	2	2	2	2	2	2	2	2	2	2	2	2	2	2	2	2	2	2	2	2	2
Loomis Sayles Core Plus Bond C	1	1	1	1	1	1	1	1	1	1	1	1	1	1	1	1	1	1	1	1	1	1	1	1	1	1	1	1	2	2	2	2	2	2	2	2	2	2	2	2	2	2	2	2	2	2	2	2	2
Loomis Sayles Core Plus Bond Y	2	2	2	2	2	2	2	2	2	2	2	2	2	3	3	3	3	3	3	3	3	2	2	3	3	3	3	3	3	4	4	4	4	4	4	4	4	4	3	3	3	3	4	3	3	4	4	3	3
Loomis Sayles Global Bond Instl	4	4	4	4	4	4	5	5	5	5	5	5	5	5	5	5	5	5	5	5	5	5	5	5	5	5	5	5	5	5	5	5	5	5	5	5	5	5	5	5	4	4	4	4	4	4	4	4	4
Loomis Sayles Global Bond Retail	3	4	4	4	4	4	4	5	5	5	5	5	5	5	5	5	5	5	5	5	5	4	5	5	5	5	5	5	5	4	4	4	4	4	5	4	4	4	4	4	5	5	5	5	4	4	4	4	4
Loomis Sayles Growth A	2	2	2	2	2	2	3	3	3	3	3	3	3	3	3	3	3	3	3	3	3	3	3	3	3	3	3	3	3	3	3	3	3	3	3	3	3	3	3	3	3	3	4	4	4	4	4	4	3
Loomis Sayles Growth Y	3	2	3	3	2	2	3	3	3	3	3	3	3	3	3	3	3	3	3	3	3	3	3	3	3	3	3	3	3	3	3	3	3	3	3	3	3	3	3	3	4	4	4	4	4	3	3	3	3
Loomis Sayles High Income A	1	1	1	1	1	1	1	1	1	1	1	1	1	1	1	1	1	1	1	1	1	1	1	1	1	1	1	1	1	1	1	1	1	1	1	1	1	1	2	1	1	1	2	2	2	2	1	1	1
Loomis Sayles High Income C	1	1	1	1	1	1	1	1	1	1	1	1	1	1	1	1	1	1	1	1	1	1	1	1	1	1	1	1	1	1	1	1	1	1	1	2	2	2	2	2	2	2	2	2	2	2	2	2	2
Loomis Sayles Inflation Protected Secs I	5	4	4	4	4	4	4	4	4	4	3	3	4	4	4	4	4	4	4	4	4	4	4	4	4	3	3	3	3	3	3	3	3	3	3	3	3	3	3	3	3	3	3	1	1	1	2	2	2
Loomis Sayles Ltd Term Govt and Agency A	2	2	2	2	2	2	2	2	2	2	2	2	1	1	2	2	2	2	2	2	2	2	2	2	2	2	2	2	2	2	3	2	2	3	2	2	2	2	2	2	2	2	2	2	2	2	2	2	2
Loomis Sayles Ltd Term Govt and Agency C	2	2	2	2	2	2	2	2	1	1	1	1	1	1	1	1	1	2	2	2	2	2	2	2	2	3	3	3	3	2	2	2	2	2	2	2	2	2	2	1	1	1	1	1	1	1	1	2	2
Loomis Sayles Ltd Term Govt and Agency Y	4	4	4	4	4	4	3	3	4	4	3	3	3	3	3	3	3	4	4	4	3	3	3	3	3	3	3	3	3	3	3	3	3	3	3	3	3	3	3	3	3	3	3	3	3	3	3	4	4
Loomis Sayles Small Cap Value Admin	4	4	4	4	4	4	4	4	4	4	4	4	4	3	3	3	3	3	3	3	3	3	3	3	3	4	4	4	4	4	4	3	4	4	4	4	4	4	4	4	3	4	4	4	4	4	4	4	4
Loomis Sayles Small Cap Value Instl	4	4	4	4	4	4	4	4	4	4	4	4	4	4	4	4	3	3	3	4	4	4	4	4	4	4	4	4	4	4	4	4	4	4	4	4	4	4	4	4	4	4	4	4	4	4	4	4	4
Loomis Sayles Small Cap Value Retail	4	4	4	4	4	4	4	4	4	4	4	4	4	4	3	3	3	3	3	3	4	3	3	3	4	4	4	4	4	4	4	4	4	4	4	4	4	4	4	4	4	4	4	4	4	4	4	4	4
Loomis Sayles Value Y	3	3	3	3	3	3	3	3	3	3	3	3	3	3	3	3	3	3	3	3	3	3	3	3	3	3	3	3	3	3	3	3	3	3	3	3	3	3	3	3	4	4	4	4	4	4	4	4	4
Lord Abbett Affiliated A	4	4	4	4	4	4	4	4	4	4	4	4	4	4	4	4	4	4	4	4	4	4	4	4	3	3	4	4	3	3	3	3	3	3	3	3	3	3	3	3	3	3	3	3	3	3	3	3	3
Lord Abbett Affiliated B	4	4	4	4	4	4	4	4	4	4	4	4	4	4	4	4	4	3	4	4	4	4	4	4	4	3	3	3	3	3	3	3	3	3	3	3	3	3	2	2	2	2	2	2	2	2	2	2	3
Lord Abbett Affiliated C	4	4	4	4	4	4	4	4	4	4	4	4	4	4	4	4	4	4	4	4	4	4	4	4	4	4	3	3	3	3	3	3	3	3	3	3	3	3	3	3	2	2	3	3	3	3	3	2	3
Lord Abbett Affiliated I	4	4	4	4	4	3	3	3	4	4	4	4	4	4	4	4	4	4	4	4	4	4	4	4	4	4	4	4	3	3	3	3	3	3	3	3	3	3	3	3	3	3	3	3	3	3	3	3	3
Lord Abbett Affiliated P	4	4	4	4	5	4	4	4	4	4	4	4	4	4	4	4	4	4	4	4	4	4	4	4	4	4	4	4	3	3	3	3	3	3	3	3	3	3	3	3	2	2	3	3	3	3	3	3	3
Lord Abbett Bond-Debenture A	4	4	4	4	4	4	4	4	4	4	4	4	4	4	4	4	3	3	4	4	3	3	3	3	3	3	3	3	3	3	3	3	3	3	3	3	3	3	3	3	2	2	2	2	3	3	2	2	2
Lord Abbett Bond-Debenture B	4	4	4	4	4	4	4	4	4	4	4	4	4	4	4	3	3	3	3	3	3	3	3	3	3	3	3	3	3	3	3	3	3	3	3	3	3	3	3	3	2	2	2	2	2	2	2	2	2
Lord Abbett Bond-Debenture C	4	4	4	4	4	4	4	4	4	4	4	4	4	4	4	3	3	3	3	3	3	3	3	3	3	3	3	3	3	3	3	3	3	3	3	3	3	3	3	3	2	2	2	2	2	2	2	2	3
Lord Abbett Bond-Debenture I	4	4	4	4	4	4	4	4	4	4	4	4	4	4	4	4	4	4	4	4	4	4	4	4	4	4	4	4	4	4	4	4	3	3	4	3	3	3	3	3	3	3	3	3	3	3	3	3	3
Lord Abbett Bond-Debenture P	4	4	4	4	4	4	4	4	4	4	4	4	4	4	4	4	4	4	4	4	4	4	4	4	4	4	3	3	4	3	3	3	3	3	3	3	3	3	3	3	3	3	3	3	3	2	3	2	2
Lord Abbett CA Tax-Free Income A	3	3	3	3	3	3	3	3	3	3	3	3	3	3	3	3	3	2	3	3	3	3	3	3	2	2	3	3	3	3	3	3	3	3	3	3	3	3	3	3	3	2	3	2	2	2	2	2	2
Lord Abbett CA Tax-Free Income C	2	2	3	3	3	2	3	3	2	3	3	3	2	2	2	2	2	2	2	2	2	2	2	2	2	3	3	3	3	3	3	3	3	3	3	3	3	3	3	3	2	2	2	2	2	2	2	2	2
Lord Abbett Developing Growth A	3	3	3	3	3	3	3	4	4	3	4	3	3	3	3	3	3	3	3	3	2	3	3	3	2	2	2	3	3	3	3	3	3	3	3	3	3	3	3	3	3	3	3	3	3	3	3	3	3
Lord Abbett Developing Growth B	3	3	3	3	3	3	3	3	3	3	3	3	3	3	3	3	2	2	2	2	2	2	2	2	2	2	3	3	3	3	3	3	3	3	3	2	3	3	3	3	3	3	3	3	3	3	3	3	3
Lord Abbett Developing Growth C	3	3	3	3	3	3	3	3	3	3	3	3	3	3	3	3	3	2	2	2	2	2	2	2	2	2	3	3	3	3	3	3	3	3	3	3	3	3	3	3	3	3	3	3	3	3	3	3	3
Lord Abbett Developing Growth I	3	3	3	3	3	3	3	3	3	3	3	3	3	3	3	3	3	3	3	2	2	2	2	3	3	3	3	3	3	3	3	3	3	3	3	3	3	3	3	3	3	3	3	3	3	3	3	3	3
Lord Abbett Developing Growth P	3	3	3	2	3	3	3	3	3	3	3	3	3	3	3	3	3	3	2	2	2	2	2	3	2	3	3	3	3	3	3	3	3	3	3	3	3	3	3	3	3	3	3	3	3	3	3	3	3
Lord Abbett Income A	2	2	2	2	2	2	2	2	2	2	2	2	2	2	2	2	2	2	2	2	2	2	2	2	2	2	2	2	2	2	2	2	2	2	3	3	2	2	2	2	2	2	2	2	2	2	2	2	2
Lord Abbett Income B	3	3	3	2	3	2	2	2	2	2	3	2	2	2	2	2	2	2	2	2	2	2	2	2	2	3	2	2	2	3	3	3	3	2	3	3	3	3	2	2	2	2	2	2	2	2	2	2	2
Lord Abbett Income C	3	3	3	3	3	3	3	3	3	2	3	3	2	3	3	3	2	3	3	3	3	2	3	3	3	3	3	3	3	3	3	3	3	3	3	3	3	3	3	3	2	2	2	2	2	2	2	2	2
Lord Abbett Mid Cap Stock A	5	4	5	5	5	5	5	4	4	4	4	4	4	4	4	4	4	4	4	4	4	4	5	5	4	4	4	4	4	4	4	4	4	4	4	4	4	4	4	4	4	4	4	4	4	4	4	3	3
Lord Abbett Mid Cap Stock B	5	5	5	5	5	5	5	4	5	4	4	4	4	5	4	4	4	4	4	4	4	4	4	4	5	4	4	4	4	4	4	4	4	4	4	4	4	4	3	3	3	3	3	3	3	3	3	3	3
Lord Abbett Mid Cap Stock C	5	5	5	5	5	5	5	4	5	4	4	4	4	5	4	4	4	4	4	4	4	4	4	5	5	5	4	4	4	4	4	4	4	4	4	4	4	4	4	4	3	3	3	3	3	3	3	3	3
Lord Abbett Mid Cap Stock I	5	5	5	5	5	5	5	5	4	4	4	4	4	4	4	4	4	3	4	3	3	5	5	5	5	5	4	4	4	5	5	5	5	4	4	4	4	4	4	4	4	4	3	3	3	3	3	3	3
Lord Abbett Mid Cap Stock P	5	5	5	5	4	5	5	4	5	4	4	5	5	5	4	4	4	4	4	4	4	4	5	5	5	5	4	4	4	4	5	4	5	4	4	4	4	4	4	4	4	3	3	3	3	3	3	3	3
Lord Abbett Multi-Asset Global Opp A	2	2	2	2	2	2	2	2	3	3	3	2	2	2	2	2	2	2	2	2	2	2	2	2	2	2	2	2	2	2	2	2	2	2	2	2	2	2	2	2	2	2	1	1	1	1	1	1	1
Lord Abbett Multi-Asset Global Opp B	2	2	2	2	2	2	2	2	3	3	3	3	2	2	3	2	2	2	3	3	3	3	3	3	3	3	3	3	3	3	3	3	3	3	3	3	2	2	2	2	2	2	2	2	2	2	2	2	2
Lord Abbett Multi-Asset Global Opp C	2	2	2	3	2	2	2	3	3	3	3	3	2	2	3	2	2	3	3	3	3	3	3	3	3	3	3	3	3	3	3	3	3	3	3	3	2	2	2	2	2	2	2	2	2	2	2	2	3
Lord Abbett Natl Tax-Free Income A	3	3	3	3	3	3	3	3	3	3	3	4	3	3	3	3	3	3	3	3	4	3	3	3	3	3	4	4	4	4	4	4	4	4	4	4	4	4	4	4	3	3	3	3	3	3	3	3	3
Lord Abbett Natl Tax-Free Income B	3	3	3	3	3	3	3	3	3	3	3	3	2	3	2	2	2	2	3	2	2	2	2	2	2	2	3	3	3	3	3	3	3	3	3	3	3	3	3	3	2	2	2	2	2	2	2	2	2
Lord Abbett Natl Tax-Free Income C	3	3	3	3	3	3	3	3	3	3	3	3	2	3	2	2	2	3	3	3	3	2	2	2	2	3	3	3	3	3	3	3	3	3	3	3	3	3	3	3	3	2	3	3	3	3	3	3	2
Lord Abbett New Jersey Tax-Free A	4	4	4	4	4	3	4	3	3	3	4	3	3	3	3	3	3	3	3	3	3	3	3	3	3	3	3	3	3	3	3	3	3	3	3	3	3	3	3	3	3	3	3	3	3	3	3	3	3
Lord Abbett New York Tax-Free A	3	4	4	4	4	4	4	4	4	4	4	4	4	4	4	4	4	3	3	3	4	3	3	3	3	3	3	4	4	4	4	4	3	4	4	4	4	3	3	4	3	3	3	3	3	3	3	3	3
Lord Abbett New York Tax-Free C	4	3	4	4	4	3	4	4	4	4	4	4	3	4	4	3	3	3	3	3	3	3	3	3	3	3	4	4	4	4	3	3	3	3	3	3	3	3	3	3	3	2	2	2	2	2	2	2	2
Madison Dividend Income Y	4	4	4	4	4	4	4	4	4	4	5	4	5	4	4	4	4	4	4	4	4	4	4	4	4	4	4	4	4	4	4	4	4	4	4	4	4	4	4	4	3	3	3	2	2	2	2	2	2
Madison Investors Y	4	4	4	4	4	5	5	4	5	5	4	4	5	5	5	5	5	4	4	5	4	4	4	4	4	4	4	4	4	4	4	4	4	4	4	4	4	4	4	4	3	3	3	3	3	3	3	3	3
Madison Mid Cap Y	4	4	4	4	4	4	4	4	4	4	4	4	4	4	4	4	4	4	4	4	4	4	4	4	4	4	4	4	4	3	3	4	4	4	4	3	3	3	3	3	3	3	3	3	3	3	3	3	3
Madison Tax-Free National Y	2	2	2	3	3	3	2	3	3	3	3	3	3	3	3	3	3	3	3	3	3	3	3	3	3	3	3	3	3	3	2	2	3	3	2	2	2	2	2	2	2	2	2	2	2	2	2	2	2
Madison Tax-Free Virginia Y	3	3	3	3	3	3	3	3	3	3	3	3	3	3	3	3	3	3	3	3	3	3	3	3	3	4	4	3	3	3	3	3	3	3	3	3	3	3	3	3	2	2	2	2	2	2	2	2	2
Maine Municipal	3	3	3	3	3	3	3	3	3	3	3	3	3	3	3	3	3	3	3	3	2	3	3	2	2	2	2	2	2	2	2	2	2	2	2	1	2	2	2	2	1	1	1	1	1	2	2	2	2
MainStay Balanced I	5	5	5	5	4	4	4	4	4	4	5	5	5	5	5	5	5	5	5	5	5	5	5	5	5	5	5	5	5	5	5	5	5	5	5	5	4	5	5	4	4	4	4	4	4	4	4	4	4
MainStay Convertible A	4	4	4	4	4	4	4	4	4	4	4	4	4	3	3	3	3	4	3	3	3	3	3	3	3	3	3	3	3	3	3	3	3	3	3	3	3	3	3	3	3	3	3	3	3	3	3	3	3
MainStay Convertible B	4	4	4	4	4	4	4	4	4	3	3	3	3	4	3	3	3	3	3	3	3	3	3	3	3	3	3	3	3	3	3	3	3	3	3	3	3	3	3	3	3	3	3	3	3	3	3	3	3
MainStay Convertible C	4	4	4	4	4	4	4	4	4	3	3	3	3	4	4	4	4	4	4	4	3	3	3	3	3	3	3	3	3	3	3	3	3	3	3	3	3	3	3	3	3	3	3	3	3	3	3	3	2
MainStay Epoch US All Cap I	3	3	3	3	3	3	3	3	3	3	3	3	3	3	3	3	3	3	3	3	3	3	3	3	3	3	3	3	3	3	3	3	3	3	3	3	3	3	3	3	3	3	3	3	3	3	3	3	3
MainStay Epoch US Small Cap I	3	3	3	3	2	3	3	3	3	3	3	3	3	3	3	3	3	3	3	3	3	3	3	3	3	3	3	3	3	3	4	4	4	4	4	4	4	4	4	4	5	5	5	4	4	4	5	5	4
MainStay Government A	2	2	2	2	2	2	2	2	2	2	2	2	1	1	2	2	1	2	1	2	2	2	2	2	2	2	2	2	2	2	2	2	2	2	2	2	2	2	2	2	1	1	1	1	1	1	2	2	2
MainStay Government B	2	2	2	2	2	2	2	2	2	2	2	2	2	2	2	2	2	2	2	2	2	1	1	1	1	1	1	1	1	2	1	1	1	1	1	1	1	1	1	1	1	1	1	1	1	1	1	1	1
MainStay Government C	2	2	2	2	2	2	2	2	3	3	3	3	2	2	2	2	2	2	2	2	2	2	2	2	2	2	2	2	2	2	2	2	2	2	2	2	2	2	2	2	2	1	2	2	2	2	2	2	2
MainStay High Yield Corporate Bond A	3	3	3	3	3	3	4	3	3	3	4	4	4	4	4	4	4	4	4	4	4	4	4	4	4	4	4	4	4	5	5	5	5	5	5	4	4	5	5	5	5	5	5	5	5	4	5	5	4
MainStay High Yield Corporate Bond B	4	4	4	4	4	4	4	4	4	4	4	4	4	4	4	4	5	5	5	5	5	5	5	5	5	5	5	5	5	5	5	5	5	5	5	5	4	4	4	5	4	5	4	4	4	4	4	4	4
MainStay High Yield Corporate Bond C	3	3	3	3	3	3	3	3	3	3	3	3	3	4	4	5	4	4	4	4	4	4	4	4	4	4	4	4	4	4	4	4	4	4	4	4	4	4	4	4	4	4	4	4	4	4	4	5	4
MainStay Income Builder A	2	2	2	2	2	2	2	2	2	2	2	2	2	2	1	1	1	1	1	1	1	1	1	1	1	1	1	1	1	2	2	2	2	2	2	2	2	2	2	2	2	2	2	2	2	2	2	2	2
MainStay Income Builder B	2	2	2	2	2	2	2	2	2	2	2	2	2	2	2	2	2	2	2	2	2	2	2	2	2	2	2	2	2	2	2	2	2	2	2	2	2	2	2	2	2	2	2	2	2	2	2	2	2
MainStay Income Builder C	1	1	1	1	1	1	1	1	1	1	1	1	1	2	2	2	2	1	1	1	1	1	1	1	1	1	1	1	1	1	1	1	1	1	1	1	2	1	1	1	2	1	1	1	1	1	1	2	2
MainStay Indexed Bond I	4	4	4	4	4	4	4	4	4	4	3	3	3	4	3	4	3	3	3	3	3	3	3	3	3	3	3	3	3	3	3	3	3	3	3	3	3	3	3	3	3	3	3	3	3	3	3	3	3
MainStay MAP A	3	3	3	3	3	3	3	3	3	3	3	3	3	3	3	3	3	3	3	2	2	2	3	3	3	3	3	3	3	3	3	3	3	3	3	3	3	3	3	3	3	3	2	2	2	2	2	2	3
MainStay MAP B	3	3	3	3	3	3	3	3	3	3	3	3	3	3	3	3	3	3	3	2	2	2	3	3	3	3	3	3	3	3	3	3	3	3	3	3	3	3	3	3	3	3	2	2	2	2	2	2	3
MainStay MAP C	4	3	3	3	3	3	3	3	3	3	3	4	4	4	4	3	3	3	3	2	2	3	3	3	3	3	3	3	3	3	3	3	3	3	3	3	3	3	3	3	3	3	3	2	2	3	3	3	3
MainStay MAP I	5	5	5	5	5	5	5	5	5	5	5	5	5	4	4	4	4	4	4	4	4	4	4	4	4	4	4	4	4	4	4	4	4	5	4	4	4	4	4	5	4	4	4	4	4	4	4	4	4
MainStay S&P 500 Index I	4	4	4	4	4	4	4	4	4	4	4	4	4	4	4	4	4	4	4	4	4	4	4	4	4	4	4	4	4	4	4	4	4	4	4	4	4	4	3	3	3	3	3	3	3	3	3	3	3
MainStay Tax Advantaged Shrt Term Bd I	3	3	3	3	3	3	3	3	3	3	3	3	3	3	3	3	3	3	3	3	3	3	3	3	3	3	2	2	2	2	2	2	2	2	2	2	2	2	2	2	2	2	2	2	2	2	2	2	2
MainStay Tax-Free Bond A	2	2	2	2	2	2	2	2	2	2	2	2	1	2	1	1	1	1	1	1	1	1	1	1	1	2	2	2	2	2	2	2	2	2	2	2	2	2	2	2	2	2	2	2	2	2	2	1	1
MainStay Tax-Free Bond B	2	2	2	2	3	3	3	3	3	3	2	2	2	2	2	2	2	2	2	2	2	2	2	2	2	2	2	2	2	2	2	2	2	2	2	2	2	2	2	2	2	2	2	2	2	2	2	2	2
MainStay Tax-Free Bond C	3	3	3	4	4	4	4	3	3	3	3	3	3	2	2	2	2	2	2	2	2	2	2	2	2	2	2	2	3	2	2	2	2	2	2	2	2	2	2	2	2	2	2	2	2	2	2	2	2
MainStay Total Return Bond I	3	3	3	3	3	3	3	3	3	3	3	3	3	3	3	3	3	3	3	3	3	3	3	3	3	3	3	3	3	3	3	3	3	3	3	3	3	3	3	3	3	3	3	3	3	3	3	3	3
Mairs & Power Balanced Inv	5	5	4	4	4	4	5	5	4	4	5	5	5	5	5	5	5	5	5	5	5	5	5	5	5	5	5	5	5	5	5	5	5	5	5	5	5	4	4	4	4	4	4	5	5	5	5	5	4
Mairs & Power Growth Inv	5	5	5	5	5	5	5	5	5	5	5	5	5	5	5	5	5	5	5	5	5	5	5	5	5	5	5	5	5	5	5	5	5	5	5	5	5	5	5	5	5	5	5	5	5	5	5	5	5
Massachusetts Investors Gr Stk A	4	4	4	4	3	4	4	4	4	4	4	4	4	4	4	4	3	3	3	3	3	3	3	3	3	3	3	3	3	3	3	3	3	3	3	3	3	3	3	3	3	3	3	3	3	3	3	3	3
Massachusetts Investors Gr Stk B	3	3	3	3	3	3	3	3	3	3	3	3	3	3	4	4	3	3	3	3	3	3	3	3	3	3	3	3	3	3	4	3	3	3	3	3	3	3	3	3	3	3	3	3	3	3	3	3	3
Massachusetts Investors Gr Stk C	3	3	3	3	3	4	3	3	3	3	3	3	3	3	3	3	3	3	3	3	3	3	3	3	3	3	3	3	3	3	3	3	3	3	3	3	3	3	3	3	2	2	2	2	2	2	2	2	2
Massachusetts Investors Gr Stk I	3	3	3	3	3	4	4	4	4	4	4	4	4	3	3	3	3	3	3	3	3	3	3	3	3	3	3	3	3	3	3	3	3	3	3	3	3	3	3	3	3	3	3	3	3	3	3	3	3
Meeder Muirfield	2	2	3	3	3	2	2	2	2	3	3	3	2	3	3	3	3	2	2	2	3	3	2	2	2	2	2	2	2	2	2	2	2	2	2	2	2	2	2	2	1	1	1	1	1	1	2	2	2
Meeder Quantex	2	2	2	2	2	2	2	2	2	2	2	2	2	2	2	2	2	2	2	2	2	2	2	2	2	2	2	2	2	2	2	2	2	2	2	2	2	2	2	2	2	2	2	2	3	2	2	2	2
Merger Investor	5	5	5	5	5	5	5	5	5	5	4	4	4	4	4	4	4	4	4	4	4	4	4	4	4	4	3	3	3	3	3	3	3	3	3	3	3	3	3	3	3	3	3	3	2	2	2	2	2
Meridian Growth Legacy	5	5	5	5	5	5	5	5	5	5	5	5	5	5	5	5	5	5	5	5	5	5	5	5	5	5	5	5	5	5	5	5	5	5	5	5	5	5	5	5	5	5	5	5	5	5	5	4	5
MFS Massachusetts Investors Tr A	3	3	3	3	3	3	3	3	3	3	3	3	3	3	3	3	3	3	3	3	3	3	3	3	3	3	3	3	3	3	3	3	3	3	3	3	3	3	3	3	3	2	2	2	2	2	2	2	2
MFS Massachusetts Investors Tr B	2	3	3	2	2	2	2	2	2	2	2	2	2	2	3	3	3	3	3	3	3	3	3	3	3	3	3	3	3	3	3	3	3	3	3	3	3	3	3	3	3	2	2	2	2	2	2	2	2
MFS Massachusetts Investors Tr C	2	3	3	2	2	2	2	3	2	2	2	2	2	2	2	2	2	2	2	2	2	2	2	2	2	2	2	2	3	3	3	3	3	3	3	3	3	3	3	3	2	2	2	2	2	2	2	2	2
MFS Massachusetts Investors Tr I	3	3	3	3	3	3	3	3	3	3	3	3	3	2	2	2	2	2	3	2	2	2	2	3	3	3	3	3	3	3	3	3	3	3	3	3	3	3	3	3	3	3	3	3	3	3	3	3	3
MFS® AL Municipal Bond A	3	4	4	4	4	4	4	4	4	4	4	4	4	4	4	4	4	4	4	4	4	4	4	3	4	4	4	4	4	4	4	4	4	4	4	4	4	4	4	3	3	3	3	3	3	3	3	3	3
MFS® AL Municipal Bond B	3	3	3	3	3	3	3	3	3	3	3	3	3	3	3	3	2	3	3	2	2	2	2	2	3	3	2	2	2	2	2	2	2	2	2	2	2	2	2	2	2	2	2	2	2	2	2	2	2
MFS® AR Municipal Bond A	4	4	4	4	4	4	4	4	4	4	4	4	4	4	4	4	4	4	4	4	4	3	3	3	3	3	3	3	3	3	3	3	3	3	4	3	3	3	3	3	3	3	3	3	3	3	3	3	3
MFS® AR Municipal Bond B	3	3	3	3	3	3	3	3	3	3	4	4	3	4	3	3	3	3	2	3	2	2	2	2	2	2	2	2	2	2	2	2	2	2	2	2	2	2	2	2	2	2	2	2	2	2	2	2	2
MFS® CA Municipal Bond A	3	3	3	3	3	3	3	3	3	3	3	3	3	3	3	3	3	3	3	3	3	3	3	3	3	3	3	3	3	3	3	3	3	3	3	3	3	3	3	3	3	3	3	3	3	3	3	3	3
MFS® CA Municipal Bond B	3	3	3	2	3	3	3	3	3	3	3	3	3	3	2	2	2	2	2	2	2	3	2	2	3	3	3	3	3	3	2	2	2	2	2	2	2	2	2	2	2	2	2	2	2	2	2	2	2
MFS® CA Municipal Bond C	2	2	2	3	2	3	3	3	3	3	3	3	3	3	3	3	3	3	2	2	2	2	2	2	3	2	2	2	2	2	2	3	3	3	3	3	3	3	3	3	2	2	2	2	2	2	2	2	2
MFS® Corporate Bond A	1	1	2	2	2	2	2	2	3	3	3	3	3	3	3	3	3	3	3	3	3	3	3	3	3	3	3	3	3	3	3	3	3	3	3	3	3	3	3	3	3	3	3	3	3	3	3	3	3
MFS® Corporate Bond C	2	2	1	1	1	2	2	2	2	2	3	2	2	3	3	3	3	3	3	3	3	3	3	3	3	3	3	4	4	4	4	4	3	3	4	4	4	4	3	3	3	3	3	3	3	3	3	3	3
MFS® Corporate Bond I	3	3	2	2	2	3	2	3	3	3	4	3	3	4	4	4	4	4	4	4	4	4	4	4	4	5	5	5	5	5	5	5	5	5	5	5	5	5	5	5	5	5	5	5	5	5	5	5	5
MFS® GA Municipal Bond A	3	3	3	3	3	3	3	3	3	3	3	3	3	3	3	3	3	3	3	3	3	3	3	3	3	3	3	3	3	3	3	3	3	3	3	3	3	3	3	3	3	3	3	3	3	3	3	3	3
MFS® GA Municipal Bond B	2	2	3	2	2	3	2	3	3	3	3	3	3	3	2	2	2	2	2	2	2	2	2	2	2	2	2	2	2	2	2	2	2	2	2	2	2	2	2	2	2	1	2	1	2	2	1	1	2
MFS® Global Equity A	3	4	4	4	4	4	4	4	4	4	4	4	4	3	3	3	3	3	3	4	4	4	4	4	4	4	4	4	4	4	4	4	4	4	4	4	4	4	4	4	4	4	4	3	3	3	4	4	4
MFS® Global Equity B	4	4	4	4	4	4	4	4	4	4	4	4	4	3	3	3	3	3	3	3	3	4	4	4	4	4	4	4	4	4	4	4	4	4	4	4	4	4	4	4	4	4	4	4	3	3	3	4	4
MFS® Global Equity C	4	4	4	4	4	4	4	4	4	4	4	4	4	3	3	3	3	3	3	3	3	4	4	4	4	4	4	4	4	4	4	4	4	4	4	4	4	4	4	4	4	4	4	4	4	3	4	4	4
MFS® Global Equity I	4	4	4	4	4	4	4	4	4	4	4	4	4	4	4	4	3	4	3	4	4	4	4	4	4	4	4	4	4	4	4	4	4	4	4	4	4	4	4	4	4	4	4	4	4	4	4	4	4
MFS® Global Total Return A	3	3	3	3	3	3	3	3	3	3	3	3	3	3	3	3	3	3	3	3	3	3	3	3	3	3	3	3	3	3	3	3	3	3	3	3	3	3	3	3	3	3	3	3	2	3	3	3	2
MFS® Global Total Return B	3	3	3	3	3	3	3	3	3	3	3	3	3	2	3	3	3	3	3	3	3	3	3	3	3	3	3	3	3	3	3	3	3	3	3	3	3	3	3	3	3	3	3	3	3	3	3	3	2
MFS® Global Total Return C	3	3	4	3	3	3	3	3	3	3	3	3	3	3	2	2	2	3	3	3	3	3	3	3	3	3	3	3	3	3	3	3	3	3	3	3	3	3	3	3	3	3	3	3	3	3	3	3	3
MFS® Global Total Return I	4	4	4	4	4	4	4	4	4	4	3	3	3	3	3	3	3	3	3	3	3	3	3	3	3	3	3	3	3	2	3	3	3	3	3	3	3	3	3	3	3	3	3	3	3	3	3	3	3
MFS® Government Securities A	3	3	3	3	3	3	3	3	3	3	3	3	3	3	3	3	3	3	3	3	3	2	3	3	3	3	3	3	3	3	3	3	3	3	2	2	2	2	2	2	2	2	2	2	2	2	2	2	2
MFS® Government Securities B	3	3	3	2	2	2	2	2	2	2	2	2	2	2	2	2	2	2	2	2	2	2	2	2	2	2	2	2	2	2	2	2	2	2	2	2	2	2	2	2	2	1	1	2	2	2	2	2	2
MFS® Government Securities C	3	3	3	3	3	3	3	3	3	3	3	3	2	3	3	2	2	3	2	2	2	2	3	2	2	3	3	3	3	3	3	3	2	3	3	3	2	3	3	2	2	2	2	2	2	2	2	2	2
MFS® Government Securities I	4	4	4	4	4	4	4	4	4	4	4	4	4	3	4	3	3	3	3	4	4	4	4	4	4	4	4	4	4	4	4	4	4	4	4	4	4	4	4	4	4	3	3	4	3	4	4	4	4
MFS® Growth A	1	1	1	1	1	1	1	1	1	1	1	1	1	1	1	1	1	1	1	1	2	1	1	1	1	1	1	1	1	1	2	1	1	1	1	1	1	1	2	2	2	2	1	2	2	2	2	1	2
MFS® Growth B	1	1	1	2	1	1	2	1	1	1	1	1	1	1	1	1	1	1	1	1	2	2	1	1	1	1	1	1	1	1	2	1	1	1	1	1	1	1	2	2	2	2	2	2	2	2	2	1	2
MFS® Growth C	1	1	1	1	1	1	1	1	1	1	1	1	1	1	1	1	1	1	1	1	2	2	1	1	1	1	2	2	1	1	2	2	2	2	2	2	2	2	3	3	3	3	2	3	3	2	2	2	2
MFS® Growth I	1	1	1	1	1	1	1	1	1	1	1	1	1	2	1	1	1	1	1	2	2	2	2	2	1	1	2	2	2	2	2	2	2	2	2	3	3	3	3	3	3	3	3	3	3	3	3	3	3
MFS® High Income A	4	4	4	4	4	4	3	3	3	3	3	3	3	3	3	3	3	3	3	3	3	3	3	3	3	3	3	3	3	3	3	3	3	3	3	3	3	3	3	3	3	3	3	3	3	3	3	3	3
MFS® High Income B	3	3	3	3	3	3	3	3	3	3	3	3	3	3	3	3	3	3	3	3	3	3	3	3	3	3	3	3	3	3	3	3	3	3	3	3	3	3	3	3	3	3	3	3	3	3	3	3	3
MFS® High Income C	3	3	3	3	3	3	3	3	3	3	3	3	3	3	3	3	3	3	3	3	3	3	3	3	3	3	3	3	3	3	3	3	3	3	3	3	3	3	3	3	3	3	3	3	3	3	3	3	3
MFS® High Income I	4	4	4	4	4	4	3	3	3	3	3	3	3	3	3	3	3	3	3	3	3	3	3	3	3	3	3	3	3	3	3	3	3	3	3	3	3	3	3	3	3	3	3	3	3	3	3	3	3
MFS® Limited Maturity A	2	2	2	2	2	3	2	2	2	2	2	2	3	3	2	2	2	2	2	2	2	2	2	2	2	2	2	2	2	2	2	2	2	2	2	2	2	2	2	2	2	2	2	2	2	2	2	2	2
MFS® Limited Maturity B	1	1	1	1	1	1	1	1	2	1	1	1	1	1	1	1	1	1	1	2	2	2	2	2	2	2	1	1	1	1	1	1	1	1	1	1	1	1	2	2	1	1	1	1	1	1	1	1	1
MFS® Limited Maturity C	1	1	1	1	1	2	2	2	2	2	2	1	1	1	2	2	2	2	2	2	2	2	2	2	2	2	2	2	2	2	2	2	2	2	2	2	2	2	2	2	1	1	2	2	2	2	2	2	2
MFS® Limited Maturity I	2	2	2	2	2	3	3	3	3	3	3	3	3	3	3	3	3	3	3	3	3	3	3	3	3	3	3	3	3	3	3	3	3	3	3	3	3	3	3	3	3	3	3	3	3	3	3	3	3
MFS® MA Municipal Bond A	4	4	4	4	4	4	4	4	4	4	3	3	3	3	3	3	3	3	3	3	3	3	3	3	3	3	3	3	3	3	3	3	3	3	3	3	4	3	3	3	3	3	3	3	3	3	3	3	3
MFS® MA Municipal Bond B	3	4	4	3	4	4	4	4	4	4	3	3	3	3	2	2	2	2	2	2	2	2	2	2	3	2	3	3	3	3	3	3	3	3	3	3	3	3	3	3	3	3	3	3	3	3	3	3	2
MFS® MD Municipal Bond A	3	3	3	3	3	3	3	3	3	3	3	3	3	3	3	3	3	3	3	3	3	3	3	3	3	3	3	3	3	3	3	3	3	3	3	3	3	3	3	3	2	2	2	2	2	2	2	2	2
MFS® MD Municipal Bond B	2	2	2	2	2	2	2	2	3	2	3	3	3	3	2	2	2	2	2	2	2	2	2	2	2	2	2	2	2	2	2	2	2	2	2	2	2	2	2	2	2	2	2	2	2	2	2	2	2
MFS® Municipal High Income A	3	3	3	3	3	3	3	3	3	3	4	4	4	4	4	4	4	4	4	4	4	4	4	4	4	4	4	4	4	4	4	4	4	4	4	4	4	4	4	4	3	3	3	3	3	3	3	4	4
MFS® Municipal High Income B	3	3	2	2	3	3	3	3	3	2	3	3	3	3	3	3	3	3	3	3	3	3	3	3	3	3	3	3	3	3	2	2	3	3	2	2	2	2	2	2	2	2	2	2	2	2	2	2	2
MFS® Municipal High Income C	2	2	2	2	2	2	2	2	2	2	3	3	3	3	3	3	3	3	3	3	3	3	3	3	3	3	3	3	3	3	3	3	3	2	3	3	3	3	3	2	2	2	2	2	2	2	2	2	2
MFS® Municipal Income A	3	3	3	3	3	3	3	3	3	3	3	3	3	3	3	4	4	4	4	4	3	4	3	4	4	3	3	3	3	3	4	4	4	4	4	4	4	4	4	4	4	3	4	3	3	3	3	4	4
MFS® Municipal Income B	2	2	2	2	2	2	2	2	2	2	2	2	2	2	2	2	2	3	3	3	3	3	3	3	3	3	3	3	3	3	3	3	3	3	3	3	3	3	3	3	3	3	3	3	3	3	3	3	3
MFS® Municipal Income C	3	3	3	3	3	3	3	3	3	3	3	3	3	3	3	3	3	3	3	3	3	3	3	3	3	3	3	3	3	3	3	3	3	3	3	3	3	3	3	3	3	3	3	3	3	3	3	3	3
MFS® Municipal Limited Maturity A	2	3	3	3	2	3	3	3	3	3	3	3	3	3	3	3	3	3	3	3	3	3	3	3	3	3	3	3	3	3	3	3	3	3	3	3	3	3	3	3	3	3	3	3	3	3	3	3	3
MFS® Municipal Limited Maturity B	1	1	1	1	1	1	1	1	1	1	2	2	1	1	2	2	2	2	2	2	2	2	2	2	2	2	2	2	2	2	2	2	2	2	2	2	2	2	2	2	2	2	1	1	1	1	1	1	1
MFS® Municipal Limited Maturity C	1	1	2	2	1	2	2	2	2	2	2	2	2	2	2	2	2	2	2	2	2	2	2	2	2	2	2	2	2	2	2	2	2	2	2	2	2	2	2	2	2	2	2	2	2	2	2	2	2
MFS® NC Municipal Bond A	3	3	3	3	3	3	3	3	3	3	3	3	3	3	3	4	3	4	4	3	3	3	3	3	3	3	3	3	3	3	3	3	3	3	3	3	3	3	4	4	3	3	3	3	3	3	3	3	3
MFS® NC Municipal Bond B	3	3	3	3	3	3	3	3	3	3	3	3	3	3	3	3	2	3	3	2	3	3	3	3	3	3	3	3	3	3	3	3	3	3	3	3	3	2	2	2	2	2	2	2	2	2	2	2	2
MFS® NC Municipal Bond C	3	3	3	3	3	3	3	3	3	3	3	3	3	3	3	3	3	3	3	3	3	3	3	3	3	3	3	3	3	3	3	3	3	3	3	3	3	3	3	3	3	3	3	3	3	3	3	3	3
MFS® NY Municipal Bond A	3	3	3	3	3	3	3	3	3	3	3	3	4	4	4	4	3	3	3	3	3	3	3	3	3	3	3	3	3	3	3	3	3	3	3	3	3	3	3	3	3	3	3	3	3	3	3	3	3
MFS® NY Municipal Bond B	3	3	3	3	3	3	3	3	3	3	3	3	3	3	2	2	2	2	2	2	2	2	2	2	2	2	2	2	2	2	2	2	2	2	2	2	2	2	2	2	2	2	2	2	2	2	2	2	2
MFS® Research A	2	2	2	2	2	2	2	2	2	2	1	1	1	1	1	1	1	1	1	2	2	2	2	1	1	2	2	2	2	2	2	2	2	2	2	2	2	2	2	2	2	2	2	2	2	2	1	2	2
MFS® Research B	2	2	2	2	2	2	2	2	2	2	1	1	1	2	1	2	1	1	2	2	2	2	2	2	2	2	2	2	2	2	2	2	2	2	2	2	2	2	2	2	2	2	2	2	2	2	1	2	2
MFS® Research C	2	2	2	2	2	2	2	2	2	2	2	1	1	2	2	2	2	2	2	2	2	2	2	2	2	2	2	2	2	2	2	2	2	2	2	2	2	2	2	2	2	2	2	2	2	2	2	2	2
MFS® Research I	2	2	2	2	2	2	2	2	2	2	2	2	2	2	2	2	2	2	2	2	2	2	2	2	2	2	2	2	2	2	3	3	2	2	2	3	3	3	3	3	3	3	3	3	3	3	2	3	3
MFS® SC Municipal Bond A	3	3	3	3	3	3	3	3	3	3	3	3	4	3	3	3	3	3	3	3	3	3	3	3	3	3	3	3	3	3	3	3	3	3	3	3	3	3	3	3	3	3	3	3	3	3	3	3	3
MFS® SC Municipal Bond B	2	2	2	2	2	2	3	2	2	2	3	3	3	3	3	3	3	3	3	3	3	3	3	3	3	3	3	3	3	3	3	3	3	3	3	3	3	3	3	3	2	2	2	2	2	2	2	2	2
MFS® Strategic Income A	3	3	3	3	3	3	3	3	3	3	3	3	3	3	3	3	3	3	3	3	3	3	3	3	3	3	3	3	3	3	3	3	3	3	3	2	3	3	2	3	2	2	2	2	2	2	2	2	2
MFS® Strategic Income B	3	2	3	3	3	2	2	2	2	2	2	2	2	3	3	3	3	3	3	3	3	3	3	3	3	3	3	3	3	3	3	3	2	2	2	2	2	2	2	2	2	2	2	2	2	2	2	2	2
MFS® Strategic Income C	3	3	3	3	3	3	2	3	2	2	2	2	2	3	3	3	3	3	3	3	3	3	2	2	2	3	3	2	3	3	3	3	2	2	2	2	2	2	2	2	2	2	2	2	2	2	2	2	2
MFS® Strategic Income I	3	3	3	3	3	3	3	3	3	3	3	3	3	4	4	4	4	4	4	4	4	3	3	3	3	3	3	3	3	3	3	3	3	3	3	3	3	3	3	3	3	3	3	3	3	3	3	3	3
MFS® TN Municipal Bond A	3	3	3	3	3	3	3	3	3	3	3	3	3	3	3	3	3	3	3	3	3	3	3	3	3	3	3	3	3	3	3	3	3	3	3	3	3	3	3	3	3	3	3	3	3	3	3	3	3
MFS® TN Municipal Bond B	2	2	2	2	2	2	2	2	2	2	2	2	3	3	2	2	2	2	2	2	2	2	2	2	2	2	2	2	2	2	2	2	2	2	2	2	2	2	2	2	2	2	2	2	2	2	2	2	2
MFS® Total Return A	4	4	4	4	4	4	4	4	4	4	4	4	4	4	4	4	4	4	4	4	4	4	4	4	4	4	4	4	4	4	4	4	4	4	4	4	4	4	4	4	4	4	4	3	3	3	3	3	3
MFS® Total Return B	4	4	4	4	4	4	4	4	4	4	4	5	4	4	4	4	4	4	4	4	4	4	4	4	4	4	4	4	4	4	4	4	4	4	4	4	4	4	4	4	4	4	4	3	3	3	3	3	4
MFS® Total Return C	4	4	4	4	4	4	4	4	4	4	5	5	4	4	4	4	4	4	5	4	4	5	4	5	4	4	4	4	4	4	4	4	4	4	4	4	4	4	4	4	4	4	4	4	4	4	4	4	4
MFS® Total Return I	5	5	5	5	5	5	5	5	4	5	5	5	5	5	5	5	5	5	5	5	5	5	5	5	5	5	5	5	5	5	5	5	5	5	5	5	5	5	4	4	4	4	4	4	4	4	4	4	4
MFS® Utilities A	4	4	4	4	4	4	4	4	4	4	4	4	4	4	4	4	4	4	4	4	4	4	4	4	4	4	4	4	4	4	4	4	4	4	4	4	4	4	4	4	4	5	4	4	4	4	4	4	4
MFS® Utilities B	3	3	3	3	3	3	3	3	3	3	3	3	4	4	4	4	4	4	4	4	4	4	4	4	4	4	4	4	4	4	4	4	4	4	4	4	4	4	4	4	4	4	4	4	4	4	4	4	4
MFS® Utilities C	3	3	3	3	3	3	3	3	3	3	3	3	4	4	4	4	4	5	4	4	5	5	5	5	4	4	4	4	4	4	4	4	4	4	4	4	4	4	4	4	4	4	4	4	4	4	4	4	4
MFS® Utilities I	3	3	3	3	3	4	4	4	4	4	4	4	4	4	4	4	4	4	4	4	4	4	4	4	4	4	4	4	4	4	4	4	4	4	4	4	4	4	4	4	4	4	4	4	4	4	4	4	4
MFS® VA Municipal Bond A	3	2	2	3	2	2	2	2	2	2	2	2	3	3	3	3	3	3	3	3	3	3	3	3	3	3	3	3	3	3	3	3	3	3	3	3	3	3	3	3	3	3	3	3	3	3	3	3	3
MFS® VA Municipal Bond B	2	2	2	2	2	2	2	2	2	2	2	3	3	3	2	2	2	2	2	2	2	2	2	2	2	2	3	3	2	2	2	2	2	2	3	2	3	3	3	3	2	2	2	2	2	2	2	2	2
MFS® VA Municipal Bond C	2	2	2	2	2	2	3	3	3	3	3	3	3	3	3	3	3	2	3	2	2	2	2	2	2	3	3	3	3	3	3	3	3	3	3	3	3	3	3	3	3	3	2	3	3	3	3	3	3
MFS® WV Municipal Bond A	3	3	3	3	3	3	3	3	3	3	3	3	3	3	3	3	3	3	3	3	3	3	3	3	3	3	3	3	3	3	3	3	3	3	3	3	3	3	3	3	3	3	3	3	3	3	3	3	3
MFS® WV Municipal Bond B	2	2	2	2	3	3	3	3	3	3	3	3	3	3	3	2	2	2	2	3	3	2	2	2	2	3	2	2	2	2	2	2	2	2	2	2	2	2	2	2	2	2	2	2	2	2	2	1	2
Midas	2	2	2	1	2	1	1	1	1	1	1	1	1	1	1	1	1	1	1	1	1	1	1	1	1	1	1	1	1	1	1	2	1	2	1	2	2	2	2	2	2	2	2	2	2	2	2	3	2
Midas Magic	1	1	1	1	1	1	1	1	1	1	1	1	1	1	1	1	1	1	1	2	2	2	2	2	2	2	1	2	2	2	1	1	1	1	1	1	1	1	1	1	1	1	1	1	1	1	1	1	1
Mondrian International Equity	5	5	4	4	4	4	4	4	4	5	5	5	5	4	4	4	4	4	4	4	4	4	4	4	4	4	4	4	4	4	4	4	4	4	4	4	4	4	4	4	4	4	3	3	3	4	4	4	4
Monetta	2	2	2	2	2	2	2	2	2	2	2	2	2	2	2	2	3	3	3	3	3	3	3	3	3	3	3	3	3	2	2	2	3	3	2	2	2	2	1	2	2	2	2	2	3	3	3	2	2
Morgan Stanley European Equity A	4	4	4	4	4	4	3	4	4	4	3	3	3	3	3	3	3	3	3	3	3	3	2	3	3	2	2	2	2	2	2	2	2	2	2	2	2	2	2	2	2	2	2	2	1	1	1	1	1
Morgan Stanley European Equity B	4	4	4	4	4	4	4	4	4	4	4	4	4	4	4	4	4	4	4	4	3	3	3	3	3	3	3	3	3	2	3	2	2	2	3	2	2	2	2	2	2	2	2	2	2	2	2	2	2
Morgan Stanley European Equity I	4	4	4	4	4	4	4	4	4	4	4	4	3	3	3	3	3	3	3	3	3	3	3	3	3	3	3	3	3	3	3	3	3	2	3	3	2	2	2	2	2	2	2	2	2	2	2	2	2
Morgan Stanley European Equity L	4	4	4	4	4	4	3	4	4	4	3	3	3	3	3	3	3	3	3	3	3	3	3	3	3	2	2	2	2	2	2	2	2	2	2	2	2	2	2	2	2	2	2	2	2	2	2	1	1
Morgan Stanley Global Fixed Inc Opps A	1	1	1	1	1	1	1	1	1	1	1	1	1	1	1	1	1	1	1	1	1	1	2	2	2	2	2	2	2	2	2	2	2	2	2	1	1	1	1	1	1	1	2	2	2	2	2	2	2
Morgan Stanley Global Fixed Inc Opps B	1	1	1	1	1	1	1	1	1	1	1	1	1	1	1	1	1	1	1	1	1	1	1	1	1	1	1	1	1	1	1	1	1	1	1	1	1	1	1	1	1	2	2	2	2	2	2	2	2
Morgan Stanley Global Fixed Inc Opps I	1	1	1	1	1	1	1	1	1	1	1	1	1	1	1	1	1	1	1	1	2	2	2	2	2	2	2	2	2	2	2	2	2	2	2	2	2	2	2	2	2	2	2	2	3	3	3	3	3
Morgan Stanley Global Fixed Inc Opps L	1	1	1	1	1	1	1	1	1	1	1	1	1	1	1	1	1	1	1	1	2	2	2	2	2	2	2	2	2	2	2	2	2	2	2	2	2	2	2	2	2	2	2	2	2	2	3	2	2
Morgan Stanley Inst Active Intl Allc A	4	4	4	4	4	4	4	4	4	4	4	4	3	3	3	4	3	4	4	4	4	4	4	4	4	4	4	4	4	4	4	4	4	4	4	4	4	4	4	4	4	4	4	4	4	4	4	4	4
Morgan Stanley Inst Active Intl Allc I	4	4	4	4	4	4	4	4	4	4	4	4	3	3	4	4	4	4	4	4	4	4	4	4	4	4	4	4	4	4	4	4	4	4	4	4	4	4	4	4	4	4	4	4	4	4	4	4	4
Morgan Stanley Inst Core PlsFxdInc A	3	3	3	3	3	3	3	3	3	3	3	3	4	4	4	4	4	4	4	3	3	4	4	4	4	4	4	4	4	4	4	4	4	4	4	4	4	4	4	4	4	4	4	4	4	4	4	4	4
Morgan Stanley Inst Core PlsFxdInc Instl	5	5	4	4	5	5	5	4	4	4	4	4	5	4	4	4	4	4	4	4	4	5	5	5	5	5	5	5	5	5	4	5	5	5	5	5	5	5	5	5	5	5	5	5	5	5	5	5	5
Morgan Stanley Inst Corporate Bond I	5	5	5	5	5	4	4	4	4	4	4	4	4	4	4	4	4	4	4	4	4	4	4	4	4	4	4	4	4	4	4	4	4	4	4	4	4	4	4	5	5	5	5	4	4	4	4	4	4
Morgan Stanley Inst Growth A	4	4	4	4	4	3	3	3	3	3	3	3	3	4	4	4	4	4	4	4	4	4	4	3	3	3	3	3	3	3	3	3	3	3	3	3	3	3	3	3	4	4	4	4	4	4	4	4	3
Morgan Stanley Inst Growth I	4	4	4	4	4	4	4	4	4	4	4	4	4	4	4	4	4	4	4	4	4	4	4	4	3	3	3	3	3	3	3	3	3	3	3	3	3	3	4	4	4	4	4	4	4	4	4	4	3
Morgan Stanley Inst International Eq A	5	5	5	5	5	5	5	5	5	5	5	5	5	4	5	4	5	4	4	5	4	5	5	5	5	5	4	4	4	4	4	4	4	4	4	4	4	3	3	3	3	2	4	4	4	4	4	4	4
Morgan Stanley Inst International Eq I	5	5	5	5	5	5	5	5	5	5	5	5	5	5	5	5	5	5	5	5	5	5	5	5	5	5	5	5	5	5	5	4	4	5	4	4	4	4	4	4	4	4	4	4	4	4	4	4	4
Morgan Stanley Inst Mid Cap Growth A	3	3	3	3	3	3	3	3	3	3	3	3	3	3	3	3	3	3	3	3	3	3	3	3	3	3	3	3	3	3	3	3	3	3	3	4	4	4	4	4	4	4	4	4	4	4	4	4	4
Morgan Stanley Inst Mid Cap Growth I	3	4	4	4	4	3	3	4	4	4	4	4	4	4	4	3	3	3	3	3	4	4	4	4	4	4	4	4	4	4	4	4	4	4	4	4	4	4	4	4	4	4	4	4	4	3	3	3	3
Morgan Stanley Inst Short Dur Inc I	4	4	4	4	4	4	4	4	4	4	3	4	4	4	3	4	4	4	4	3	3	3	3	3	3	3	3	3	3	3	3	3	3	3	3	3	3	3	3	3	3	3	3	3	3	3	3	3	3
Morgan Stanley Inst Small Co Gr A	4	4	4	4	4	4	4	4	4	4	4	4	4	4	4	3	4	3	3	3	3	3	3	3	3	3	3	3	3	3	3	3	3	3	4	4	3	3	3	3	3	3	4	4	4	4	4	4	4
Morgan Stanley Inst Small Co Gr I	4	3	3	3	3	3	4	4	4	4	4	4	4	4	4	3	4	4	3	3	4	4	4	4	4	4	4	4	4	4	4	4	4	4	4	4	4	4	4	4	4	4	4	4	4	4	4	4	4
Morgan Stanley Mortgage Securities A	3	2	2	2	2	2	2	2	2	2	1	1	2	2	1	2	2	2	2	2	2	2	2	2	2	2	2	2	2	2	2	2	2	2	2	2	2	2	2	2	2	2	3	3	3	3	3	3	3
Morgan Stanley Mortgage Securities B	3	3	3	2	2	2	2	2	2	2	2	2	2	2	2	2	2	2	2	2	2	2	2	3	2	2	3	3	3	2	2	2	3	2	2	2	2	2	2	2	2	2	2	2	2	2	2	2	2
Morgan Stanley Mortgage Securities I	3	4	4	3	3	3	3	3	3	3	3	3	3	3	3	3	3	3	3	3	3	3	3	3	3	3	3	3	4	4	4	4	4	4	4	4	4	3	4	4	4	4	4	4	4	4	4	4	4
Morgan Stanley Mortgage Securities L	3	3	2	2	2	2	2	2	2	2	1	1	2	2	1	2	2	2	2	2	2	2	2	2	2	2	2	2	3	3	2	3	3	3	3	2	3	2	3	3	2	2	3	3	3	3	3	3	3
Morgan Stanley US Government Secs A	3	3	3	3	3	3	3	3	3	2	3	3	3	3	3	3	3	3	3	2	2	2	2	2	2	2	2	2	2	2	2	3	2	2	2	2	2	3	2	2	2	2	2	2	2	2	2	2	2
Morgan Stanley US Government Secs B	3	3	3	3	3	3	3	3	3	3	3	3	3	3	3	3	3	3	3	3	3	3	3	3	3	3	3	3	3	3	3	3	3	3	3	3	3	3	3	3	3	3	3	3	3	3	3	3	3
Morgan Stanley US Government Secs I	4	4	4	4	5	4	4	4	4	4	4	4	4	4	4	4	4	4	4	4	4	4	4	4	4	4	4	4	4	4	4	4	4	4	4	4	4	4	4	4	4	4	4	4	4	4	4	4	4
Morgan Stanley US Government Secs L	3	3	3	3	3	3	3	3	3	3	3	3	3	3	3	3	3	3	3	3	3	3	3	3	3	3	3	3	3	3	3	3	3	3	3	3	3	3	3	3	3	3	3	3	3	3	3	3	3
Muhlenkamp	3	4	4	4	4	3	3	3	3	3	3	3	3	3	3	3	4	3	3	4	4	3	3	3	3	4	4	4	4	4	4	4	4	4	4	4	4	4	4	4	4	4	4	4	4	3	4	4	4
Nationwide A	2	3	3	3	3	3	4	4	4	4	2	3	3	3	2	3	2	2	2	2	2	2	2	2	2	2	2	2	3	3	3	3	3	3	3	3	3	3	3	3	3	3	3	3	3	3	3	3	3
Nationwide Bailard Intl Eqs M	3	3	3	3	3	3	3	3	3	3	3	3	3	3	4	3	3	3	4	4	4	4	3	3	4	4	4	4	4	4	4	4	4	4	4	4	4	4	4	4	4	4	4	5	5	5	5	5	5
Nationwide Bond A	2	2	2	2	2	2	2	2	2	2	2	2	2	2	2	2	2	2	2	2	2	2	2	2	2	2	2	2	2	2	2	3	3	3	3	3	2	3	3	3	3	3	3	3	3	3	3	3	3
Nationwide Bond Institutional Service	2	2	2	2	2	2	2	2	2	2	2	2	2	2	2	2	2	2	2	3	3	3	3	3	3	3	3	3	3	3	3	3	3	3	3	3	3	3	3	3	3	3	3	3	3	3	3	3	3
Nationwide Growth A	1	1	1	1	1	2	2	2	2	2	1	1	1	1	1	1	1	1	1	2	2	2	2	2	2	2	2	2	2	2	2	2	2	2	2	2	2	2	2	2	2	2	2	2	3	3	3	2	3
Nationwide Growth Institutional	1	1	1	1	1	1	1	1	1	1	1	1	1	1	1	1	1	1	1	1	1	1	1	1	1	1	1	1	1	2	2	2	2	2	2	2	2	2	2	2	2	2	2	2	2	2	2	2	2
Nationwide HighMark Bond A	2	2	2	2	2	2	3	2	2	2	3	3	2	2	2	2	2	2	2	2	2	2	2	3	3	3	3	3	3	3	3	3	3	3	3	3	3	2	2	2	2	2	2	2	3	3	3	2	2
Nationwide HighMark Bond InSvc	3	3	3	3	3	3	3	3	3	3	3	3	3	3	3	3	3	3	3	3	3	3	3	3	3	3	3	3	3	3	3	3	3	3	3	3	3	3	3	3	3	3	3	3	3	3	3	3	3
Natixis Oakmark A	2	2	2	2	2	3	3	2	2	3	3	3	3	3	3	3	3	3	3	3	3	3	3	3	3	3	2	2	2	2	3	2	3	2	2	2	2	2	2	2	2	2	2	2	2	2	2	2	2
Natixis Oakmark C	2	2	2	2	2	2	2	2	2	2	3	3	2	2	2	2	2	2	2	2	2	2	2	2	2	3	2	2	2	3	3	3	3	3	3	2	2	2	2	2	2	2	2	2	2	2	2	2	2
Natixis Oakmark Y	1	1	1	1	3	3	4	4	4	4	4	4	4	4	4	4	3	3	3	3	3	3	3	3	3	3	3	3	3	3	3	3	3	3	3	3	3	3	3	3	3	3	3	2	2	2	2	2	3
Neuberger Berman Focus Adv	1	1	1	1	1	1	1	1	1	1	1	1	1	2	2	2	3	2	2	2	2	2	2	1	1	2	2	2	2	2	2	1	1	1	1	1	2	2	3	2	1	2	2	3	3	2	2	2	1
Neuberger Berman Focus Inv	1	1	1	1	1	1	1	1	1	1	1	1	1	2	2	2	2	2	2	2	2	1	1	1	1	1	1	1	1	1	1	1	1	1	1	1	2	2	2	2	2	2	2	2	2	2	2	1	1
Neuberger Berman Focus Tr	1	1	1	1	1	1	1	1	1	1	1	1	1	2	2	2	2	1	2	2	2	1	1	1	1	1	1	1	1	1	1	1	1	1	1	1	2	2	2	2	1	2	2	2	2	2	2	1	1
Neuberger Berman Genesis Adv	5	5	5	5	4	4	4	5	5	5	5	5	5	4	4	4	4	4	4	4	4	5	5	5	5	5	5	5	5	5	5	5	5	5	5	5	5	5	5	5	5	4	5	3	3	4	4	4	4
Neuberger Berman Genesis Instl	5	5	5	5	5	5	5	5	5	5	5	5	5	5	5	5	4	4	4	4	4	4	5	5	5	5	5	5	5	5	5	5	5	5	5	5	5	5	5	5	5	5	5	4	4	4	4	5	5
Neuberger Berman Genesis Inv	5	5	5	5	5	5	5	5	5	5	5	5	5	5	5	5	4	4	4	5	4	5	5	5	5	5	5	5	5	5	5	5	5	5	5	5	5	5	5	5	5	5	5	4	4	4	4	4	5
Neuberger Berman Genesis Tr	5	5	5	5	5	4	4	5	5	5	5	5	5	5	5	5	4	4	4	4	4	5	5	5	5	5	5	5	5	5	5	5	5	5	5	5	5	5	5	5	5	5	5	4	4	4	4	4	5
Neuberger Berman Guardian Adv	1	1	1	1	1	1	1	1	1	1	1	1	1	2	2	2	2	2	1	2	2	2	2	2	2	2	2	2	2	4	4	4	4	4	4	4	4	4	4	4	4	4	4	4	4	4	4	4	3
Neuberger Berman Guardian Inv	1	1	1	1	1	1	1	1	1	1	1	1	1	2	2	2	2	2	2	2	2	2	2	2	2	2	2	2	2	3	3	3	3	3	3	3	3	3	3	3	3	3	3	3	3	3	3	3	3
Neuberger Berman Guardian Tr	1	1	1	1	1	1	1	1	1	1	1	1	1	2	2	2	2	2	2	2	2	2	2	2	2	2	2	2	2	3	3	3	3	3	3	2	3	3	3	3	3	3	3	3	3	3	3	3	3
Neuberger Berman High Income Bond Inv	5	5	5	5	5	5	5	5	5	5	5	5	5	5	5	5	5	5	5	5	5	5	5	4	4	4	4	4	4	4	4	4	4	4	3	3	3	3	3	3	2	2	3	2	2	4	4	3	3
Neuberger Berman Large Cap Value Adv	1	1	1	1	2	2	2	2	2	2	3	3	3	3	3	3	3	4	4	4	4	4	3	3	4	4	4	4	4	4	4	5	5	5	4	5	5	5	5	5	5	5	5	5	5	5	4	4	4
Neuberger Berman Large Cap Value Inv	2	2	2	2	2	2	2	2	2	2	3	3	3	3	3	3	4	4	4	4	4	4	3	4	4	4	4	4	4	4	5	5	4	4	4	5	5	5	5	5	5	5	5	5	5	5	5	5	4
Neuberger Berman Large Cap Value Tr	2	2	2	1	2	2	2	2	2	2	3	3	3	3	3	3	3	4	4	4	4	4	3	4	4	4	4	4	4	4	4	5	4	4	4	5	5	5	5	5	5	5	5	5	5	5	5	5	4
Neuberger Berman Mid Cap Growth Adv	2	2	2	2	2	2	2	2	2	2	2	2	2	2	2	2	2	2	2	2	2	2	2	2	2	2	2	2	2	2	2	2	2	2	2	2	2	2	2	2	2	2	2	2	2	2	2	3	3
Neuberger Berman Mid Cap Growth Inv	2	2	2	2	2	2	2	2	2	2	2	2	2	2	2	2	2	2	2	2	2	2	2	2	2	2	2	2	2	2	2	2	2	2	2	2	2	2	2	2	2	2	2	2	2	2	2	2	3
Neuberger Berman Mid Cap Growth Tr	2	2	2	2	2	2	2	2	2	2	2	2	2	2	2	2	2	2	2	2	2	2	2	2	2	2	2	2	2	2	2	2	2	2	2	2	2	2	2	2	2	2	2	2	2	2	2	2	3
Neuberger Berman Muni Interm Bd Inv	3	3	3	3	3	3	3	3	3	3	4	4	3	3	4	3	3	4	3	3	3	3	3	3	3	3	3	3	3	3	3	3	3	3	3	3	3	3	3	3	3	3	3	3	3	2	3	3	2
Neuberger Berman Short Duration Bd Inv	3	2	2	2	3	2	3	2	2	2	2	2	3	3	3	3	3	3	3	3	3	3	3	3	3	3	3	3	3	3	3	3	3	3	3	3	3	3	3	3	3	3	3	3	3	3	3	3	3
Neuberger Berman Short Duration Bd Tr	2	2	2	2	2	2	2	2	2	2	2	2	2	2	2	3	3	3	2	2	2	3	3	3	3	3	3	3	2	3	3	3	3	3	2	2	3	2	2	3	2	3	2	2	2	3	3	3	2
New Alternatives A	1	1	1	1	1	1	1	1	1	1	1	1	1	1	1	1	1	1	1	1	1	1	1	1	1	1	1	1	1	1	1	1	1	1	1	1	1	1	1	1	1	1	1	2	2	2	1	1	2
New Century Balanced	3	3	3	3	3	3	3	3	3	3	3	3	3	3	3	3	3	3	3	3	3	3	3	3	3	3	3	3	3	3	3	3	3	3	3	3	3	3	3	3	3	3	3	3	3	3	3	3	3
New Century Capital	3	3	3	3	3	3	3	3	3	3	3	3	3	3	3	3	3	3	3	3	3	3	3	3	3	3	3	3	3	2	3	3	3	2	3	3	2	2	2	3	3	3	3	3	4	4	3	3	3
Nicholas	2	3	3	2	2	2	2	2	2	2	2	3	3	3	3	3	3	3	3	3	3	3	3	3	3	3	4	3	4	4	4	4	4	4	4	4	4	4	3	4	3	3	3	3	3	3	3	3	3
Nicholas High Income I	3	3	3	3	2	2	2	2	2	2	2	2	2	2	2	2	2	2	2	2	3	2	2	2	2	2	2	2	2	2	2	2	2	2	2	2	2	2	2	2	2	2	2	2	2	2	2	2	2
Nicholas II I	4	4	4	4	4	4	4	4	4	4	4	4	4	4	4	4	4	4	4	4	4	4	4	4	4	4	4	4	4	4	4	4	4	4	4	4	4	4	4	4	4	3	3	3	3	3	3	3	3
Nicholas Limited Edition I	3	3	3	3	3	3	3	3	3	3	3	3	3	3	3	3	3	3	3	3	3	3	3	3	3	3	3	4	3	3	4	4	4	4	4	4	4	3	3	3	4	3	3	3	3	3	3	3	4
Northeast Investors Growth	3	3	3	3	3	3	3	3	2	3	3	3	3	3	3	3	3	3	3	3	3	3	3	3	3	3	3	3	3	3	3	3	3	3	4	4	4	4	4	4	4	4	4	4	4	4	4	4	5
Northeast Investors Trust	4	4	4	4	4	4	4	4	4	4	4	4	4	3	3	3	3	4	4	4	4	4	4	4	4	4	4	4	4	4	4	4	4	4	3	3	3	3	3	3	3	3	4	4	4	3	3	3	3
Nuveen All-American Municipal Bond A	4	4	4	4	4	4	4	4	4	4	4	4	4	3	4	4	4	4	4	4	4	4	4	4	4	4	4	4	4	4	4	4	4	4	4	4	4	4	4	4	4	3	4	3	3	3	3	3	3
Nuveen All-American Municipal Bond C2	3	3	3	3	3	3	3	3	3	3	3	3	3	3	3	3	3	3	3	3	3	3	3	3	3	3	3	3	3	3	4	4	4	4	4	4	4	4	4	4	4	4	3	3	3	3	3	3	3
Nuveen All-American Municipal Bond I	4	4	4	4	4	4	4	4	4	4	4	4	4	4	4	4	4	4	4	4	4	4	4	4	4	4	4	4	4	5	5	5	5	5	5	5	5	5	5	5	5	5	5	5	5	5	5	5	5
Nuveen AZ Municipal Bond A	3	3	3	3	3	3	3	3	3	3	3	3	3	2	3	3	3	3	3	3	3	3	3	3	3	3	3	3	3	3	3	3	3	3	3	3	3	3	3	3	2	2	2	2	2	2	2	2	2
Nuveen AZ Municipal Bond C2	2	3	2	3	2	2	2	2	2	2	2	2	2	2	2	2	2	2	2	2	2	2	2	2	2	2	2	2	2	2	2	2	2	2	2	2	2	2	2	2	2	2	2	2	2	2	2	2	2
Nuveen AZ Municipal Bond I	4	4	4	4	4	4	4	4	4	4	5	4	4	4	4	4	4	4	4	4	4	4	4	5	5	5	5	5	5	5	4	4	4	4	4	4	4	4	4	4	4	4	4	4	4	4	4	4	4
Nuveen CA Municipal Bond A	2	2	1	2	2	2	2	2	2	2	2	2	2	2	2	3	3	3	3	3	3	3	2	2	2	2	3	3	3	3	3	3	3	3	3	3	3	3	3	3	3	3	3	3	3	3	3	3	3
Nuveen CA Municipal Bond C2	2	1	1	1	2	2	2	2	1	1	2	2	2	2	2	2	2	2	3	2	3	3	3	3	3	3	2	2	2	2	2	3	3	2	3	3	2	3	3	3	3	3	3	3	3	3	3	3	3
Nuveen CA Municipal Bond I	4	3	3	3	3	4	4	4	4	4	4	4	4	4	4	4	4	4	4	4	4	4	4	4	4	4	4	4	4	4	4	4	4	4	4	4	4	4	4	5	4	4	5	4	5	5	5	5	5
Nuveen CO Municipal Bond C2	1	1	1	2	2	2	2	2	2	2	2	2	2	2	2	2	2	2	2	2	2	2	2	2	2	2	2	2	2	2	3	3	3	3	3	3	3	3	3	3	3	3	3	3	3	3	3	3	3
Nuveen CO Municipal Bond I	3	3	3	3	3	3	3	3	3	3	4	4	4	3	3	4	4	4	4	4	4	4	4	4	4	4	4	5	5	5	5	5	5	5	5	5	5	5	5	5	5	5	5	5	5	4	4	4	4
Nuveen Core Plus Bond A	3	3	2	2	2	2	3	2	3	2	2	2	2	2	2	2	2	2	3	2	2	2	2	2	2	2	2	2	2	2	2	2	2	2	2	2	2	2	2	2	2	2	2	2	2	2	2	2	2
Nuveen Core Plus Bond C	3	2	3	2	2	2	2	2	2	2	2	2	2	2	2	2	2	2	1	2	2	2	2	2	2	2	2	2	2	2	2	2	2	2	2	2	2	2	2	2	2	2	2	2	2	2	2	2	2
Nuveen Core Plus Bond I	4	4	3	3	3	3	3	3	3	3	3	3	3	3	3	3	3	3	3	3	3	3	3	3	3	3	3	3	3	3	3	3	3	3	3	3	3	3	3	3	3	3	3	3	3	3	3	3	3
Nuveen CT Municipal Bond A	3	3	3	3	3	3	4	3	3	3	4	4	3	3	3	4	4	4	4	4	4	3	3	3	3	4	4	4	4	4	4	4	4	4	4	4	4	4	4	4	4	4	4	4	4	4	4	4	4
Nuveen CT Municipal Bond C2	3	4	4	4	3	3	3	3	3	3	3	3	3	3	3	3	3	3	3	3	3	3	3	3	3	4	4	4	4	4	4	4	4	4	4	4	4	4	4	4	4	4	4	4	4	4	4	4	4
Nuveen CT Municipal Bond I	4	5	5	5	5	5	5	5	5	5	5	5	5	5	5	5	5	5	5	5	5	5	5	5	5	5	5	5	5	5	5	5	5	5	5	5	5	5	5	5	5	5	5	5	5	5	5	5	5
Nuveen GA Municipal Bond A	3	3	3	3	3	3	4	4	4	4	4	4	4	4	4	4	4	4	4	4	4	4	4	4	4	4	4	4	4	4	4	4	4	4	4	4	4	4	4	4	4	4	4	4	4	4	4	4	4
Nuveen GA Municipal Bond C2	3	3	3	3	3	3	3	3	3	3	3	3	3	3	3	3	3	3	3	3	3	3	3	3	3	3	4	4	4	4	4	4	4	4	4	4	4	4	4	4	3	3	3	3	3	3	3	3	3
Nuveen GA Municipal Bond I	4	4	4	4	4	4	4	5	5	5	5	5	5	5	5	5	5	5	5	5	5	5	5	5	5	5	5	5	5	5	5	5	5	5	5	5	5	5	5	5	5	5	5	5	5	5	5	5	5
Nuveen Intermediate Duration Muni Bd A	2	2	2	2	3	2	2	2	2	2	2	2	2	2	2	2	2	2	2	2	2	2	2	2	2	3	3	3	3	3	3	3	3	3	3	3	3	3	3	3	3	3	3	3	3	3	4	3	3
Nuveen Intermediate Duration Muni Bd C2	2	2	2	2	2	2	2	2	2	2	1	1	1	1	1	1	1	2	2	2	2	2	2	2	2	2	2	3	3	3	3	3	3	3	3	3	3	3	3	3	2	2	3	3	3	3	3	3	3
Nuveen Intermediate Duration Muni Bd I	4	4	4	4	4	4	4	4	4	4	3	3	3	3	4	4	4	4	4	4	4	4	4	4	4	4	4	4	4	4	5	5	4	5	5	5	5	5	5	5	5	4	5	5	5	5	5	5	5
Nuveen KS Municipal Bond A	3	3	3	3	3	3	3	3	3	3	3	3	3	3	3	3	3	3	3	3	4	4	3	4	3	4	4	4	4	4	4	4	4	4	4	4	4	4	4	4	3	3	3	3	3	3	3	3	3
Nuveen KS Municipal Bond C2	3	3	3	3	3	3	3	3	3	3	3	3	3	2	3	3	3	3	3	3	3	3	3	3	3	3	3	3	3	4	4	4	3	3	4	4	3	4	3	3	3	3	3	3	3	3	3	3	3
Nuveen KS Municipal Bond I	5	5	5	4	5	5	4	5	5	5	5	5	5	5	5	5	5	5	5	5	5	5	5	5	5	5	5	5	5	5	5	5	5	5	5	5	5	5	5	5	5	5	5	5	5	5	5	5	5
Nuveen KY Municipal Bond A	3	3	3	3	3	3	4	3	3	3	3	4	3	3	3	3	4	4	4	4	4	4	4	4	4	4	4	4	4	4	4	4	4	4	4	4	4	4	4	4	4	4	4	4	4	4	4	4	4
Nuveen KY Municipal Bond C2	3	3	2	3	3	3	3	3	3	3	3	3	3	3	3	3	3	3	4	3	3	3	3	3	3	4	4	4	4	4	4	4	4	4	4	4	4	4	4	4	4	4	4	4	4	4	4	4	4
Nuveen KY Municipal Bond I	4	4	4	4	5	4	4	4	4	4	4	5	5	4	5	5	5	5	5	5	5	5	5	5	5	5	5	5	5	5	5	5	5	5	5	5	5	5	5	5	5	5	5	5	5	5	5	5	5
Nuveen LA Municipal Bond A	4	4	4	4	4	4	4	4	4	4	4	4	4	3	4	4	4	4	4	4	4	4	4	4	4	4	4	4	4	4	4	4	4	4	4	4	4	4	3	4	3	3	3	3	3	3	3	3	3
Nuveen LA Municipal Bond C2	3	3	3	3	3	3	3	3	3	3	3	3	3	2	3	3	3	3	3	3	3	3	3	3	3	3	3	3	4	4	4	3	3	3	4	4	3	3	3	3	3	3	3	3	3	3	2	3	2
Nuveen LA Municipal Bond I	5	5	5	5	5	5	5	5	5	5	5	5	5	5	5	5	5	5	5	5	5	5	5	5	5	5	5	5	5	5	5	5	5	5	5	5	5	5	5	5	5	4	4	4	4	4	4	4	4
Nuveen Limited Term Municipal Bond A	3	3	3	3	3	3	4	3	3	3	4	4	3	3	4	4	2	2	2	4	3	3	3	3	3	3	3	4	4	4	4	4	4	4	4	4	4	4	4	4	4	4	4	4	4	4	4	4	4
Nuveen Limited Term Municipal Bond C2	3	3	3	3	3	3	3	3	3	3	3	3	3	3	3	3	2	2	2	4	4	3	3	3	4	4	4	4	4	4	4	4	4	4	4	4	4	4	4	4	4	4	4	4	4	4	4	4	4
Nuveen MA Municipal Bond A	4	4	4	4	4	4	4	4	4	4	3	3	3	2	3	3	3	3	3	3	3	3	3	3	3	3	3	3	3	3	3	3	3	3	3	4	3	4	3	3	3	3	3	3	3	3	3	3	3
Nuveen MA Municipal Bond C2	4	4	4	4	4	4	4	4	4	4	3	2	2	2	3	2	2	2	3	3	3	3	3	2	3	3	3	3	3	3	3	3	3	3	3	3	3	3	3	3	3	3	3	3	3	3	3	3	3
Nuveen MA Municipal Bond I	5	5	5	5	5	5	5	5	5	5	4	4	4	4	4	4	4	4	4	4	4	4	4	4	4	4	4	4	4	5	5	5	5	5	5	5	5	5	5	5	5	5	5	5	5	5	5	5	5
Nuveen MD Municipal Bond A	3	3	3	3	3	3	3	3	3	3	3	3	3	2	3	3	3	3	3	3	3	3	3	3	3	3	4	4	4	4	4	4	4	4	4	4	4	4	4	4	3	3	3	3	3	3	3	3	3
Nuveen MD Municipal Bond C2	2	2	3	3	2	3	3	3	3	3	3	3	3	3	3	3	3	3	3	3	3	3	3	3	3	3	3	3	3	3	3	3	3	3	3	3	3	3	3	3	3	3	3	3	3	3	3	3	3
Nuveen MD Municipal Bond I	4	4	4	4	4	4	4	4	4	4	4	4	4	4	4	4	4	5	5	5	5	5	5	5	5	5	5	5	5	5	5	5	5	5	5	5	5	5	5	5	5	5	5	5	5	5	5	5	5
Nuveen MI Municipal Bond A	3	3	3	3	3	3	3	3	3	3	3	3	3	3	3	3	4	3	4	4	4	3	3	3	3	3	3	3	3	3	3	3	3	3	4	4	4	4	4	3	3	3	3	3	3	3	3	3	3
Nuveen MI Municipal Bond C2	3	3	3	3	3	3	3	3	3	3	3	3	3	3	3	3	3	3	3	3	3	3	3	3	3	3	3	3	3	3	3	3	3	3	4	4	4	4	4	4	3	3	3	3	3	3	3	3	3
Nuveen MI Municipal Bond I	4	4	4	4	5	5	5	5	5	5	5	5	5	5	5	5	5	5	5	5	5	5	5	5	5	5	5	5	5	5	5	5	5	5	5	5	5	5	5	5	5	5	5	5	5	5	5	5	5
Nuveen Mid Cap Growth Opps A	4	4	4	4	4	4	4	4	4	4	4	4	4	4	4	4	4	4	4	4	4	4	5	5	5	5	5	5	5	5	5	4	4	4	4	4	4	4	4	4	4	4	4	4	4	4	4	4	4
Nuveen Mid Cap Growth Opps I	4	4	4	4	4	4	4	4	4	4	4	4	4	4	4	4	4	4	4	5	5	5	5	5	5	5	5	5	5	5	5	5	5	5	5	5	5	5	4	4	4	4	4	4	4	5	5	5	4
Nuveen Mid Cap Value A	2	2	2	2	2	2	2	2	2	2	2	2	2	2	2	2	2	2	2	3	3	2	2	2	3	3	3	3	3	3	3	3	3	3	3	3	3	3	3	3	3	3	3	3	3	3	3	3	3
Nuveen Mid Cap Value C	3	3	3	3	3	3	3	3	3	3	3	3	3	3	3	3	3	3	2	3	3	2	3	3	3	3	3	3	3	3	3	3	3	4	3	4	4	3	3	3	3	3	3	3	4	4	4	4	4
Nuveen Mid Cap Value I	2	2	2	3	2	2	2	2	2	2	2	2	2	3	3	2	3	3	3	3	3	3	3	3	3	3	3	3	3	3	3	3	3	3	3	3	3	3	3	3	3	3	3	3	4	3	3	3	3
Nuveen Minnesota Municipal Bond A	4	4	3	4	4	4	4	4	4	4	4	3	3	4	3	4	4	3	3	3	3	3	3	3	3	3	3	3	4	4	4	4	4	4	4	4	4	4	4	4	3	3	3	3	3	3	3	3	3
Nuveen Minnesota Municipal Bond C1	3	3	3	3	3	3	2	3	3	3	3	3	3	3	3	3	3	3	3	3	3	3	3	3	3	3	3	3	3	3	3	3	3	3	3	3	3	3	3	3	3	3	3	3	3	3	3	3	3
Nuveen Minnesota Municipal Bond I	5	5	5	5	5	5	5	5	5	5	5	5	5	5	5	5	5	5	5	5	5	5	5	5	5	5	5	5	5	5	5	5	5	5	5	5	5	5	5	5	5	5	5	5	5	5	5	5	5
Nuveen MO Municipal Bond A	3	3	3	3	3	3	3	3	4	4	4	4	4	3	4	4	4	4	4	4	4	4	3	4	4	4	4	4	4	4	4	4	4	4	4	4	4	4	4	4	3	3	3	3	3	3	3	3	3
Nuveen MO Municipal Bond C2	3	3	3	3	3	3	3	3	3	3	3	3	3	3	3	3	3	3	3	3	3	3	3	3	3	3	3	3	3	3	3	3	4	3	4	4	4	4	4	4	3	3	3	3	3	3	3	3	3
Nuveen MO Municipal Bond I	5	5	4	4	5	5	5	5	5	5	5	5	5	5	5	5	5	5	5	5	5	5	5	5	5	5	5	5	5	5	5	5	5	5	5	5	5	5	5	5	5	5	5	5	5	5	5	5	5
Nuveen NC Municipal Bond A	3	3	3	3	3	4	4	4	4	4	4	4	4	4	4	4	4	4	4	4	4	4	4	4	4	4	4	4	4	4	4	4	4	4	4	4	4	4	4	4	3	3	3	3	3	3	3	3	3
Nuveen NC Municipal Bond C2	3	3	3	3	3	3	3	4	3	4	4	3	3	3	3	4	4	4	4	4	3	3	4	4	4	4	4	4	4	3	4	4	4	4	4	4	4	4	4	4	3	3	3	3	3	3	3	3	3
Nuveen NC Municipal Bond I	5	5	5	5	5	5	5	5	5	5	5	5	5	5	5	5	5	5	5	5	5	5	5	5	5	5	5	5	5	5	5	5	5	5	5	5	5	5	5	5	5	5	5	5	5	5	5	5	5
Nuveen NJ Municipal Bond A	3	3	3	3	3	3	3	3	3	3	3	3	2	2	3	3	3	3	3	3	3	3	3	3	3	3	3	3	3	3	3	3	3	3	3	3	3	3	3	3	3	3	3	3	3	3	3	3	3
Nuveen NJ Municipal Bond C2	3	3	3	3	3	3	3	3	3	3	3	3	3	3	3	3	3	3	3	3	3	3	3	3	3	3	3	3	3	3	3	3	3	3	3	3	3	3	3	3	3	3	3	3	3	3	3	3	3
Nuveen NJ Municipal Bond I	5	5	5	5	5	5	5	5	5	5	4	4	4	4	4	4	4	5	4	4	4	4	4	4	4	4	4	4	4	4	5	4	5	5	5	5	5	5	5	5	4	4	4	4	4	4	4	4	4
Nuveen NY Municipal Bond A	3	3	3	3	3	4	4	3	2	2	3	3	3	2	3	4	4	4	4	4	4	4	4	4	4	4	4	4	4	5	5	5	5	5	5	5	5	5	5	5	5	5	5	5	5	5	5	5	5
Nuveen NY Municipal Bond C2	4	4	3	3	4	4	4	4	3	3	3	3	3	3	4	4	4	4	4	4	4	4	4	4	4	4	4	4	4	4	4	4	4	4	4	4	4	4	5	5	5	5	5	5	5	5	5	5	5
Nuveen NY Municipal Bond I	5	5	5	5	5	5	5	5	5	5	5	5	5	5	5	5	5	5	5	5	5	5	5	5	5	5	5	5	5	5	5	5	5	5	5	5	5	5	5	5	5	5	5	5	5	5	5	5	5
Nuveen OH Municipal Bond A	3	3	3	3	3	3	3	3	3	3	3	3	3	3	3	3	3	4	3	4	4	4	4	4	4	4	4	4	4	4	4	4	4	4	4	4	4	4	4	4	4	4	4	4	4	4	4	4	3
Nuveen OH Municipal Bond C2	3	3	3	3	3	3	3	3	3	3	3	3	3	2	3	3	3	3	3	3	4	3	3	3	3	4	4	4	4	4	4	4	4	4	4	4	4	4	4	4	4	4	4	4	4	4	4	4	4
Nuveen OH Municipal Bond I	4	4	5	4	5	5	5	5	5	5	4	4	4	4	4	4	4	4	4	4	4	4	4	4	4	4	4	4	5	5	5	5	5	5	5	5	5	5	5	5	5	5	5	5	5	5	5	5	5
Nuveen PA Municipal Bond A	3	3	3	3	3	3	3	3	3	3	3	3	4	3	4	4	4	4	3	3	3	3	3	3	3	3	3	4	3	3	4	4	4	4	4	4	4	4	4	4	4	4	3	4	4	4	4	4	4
Nuveen PA Municipal Bond C2	3	2	2	3	3	3	3	3	3	3	3	3	3	3	3	3	3	3	3	3	3	3	3	3	3	3	3	3	3	4	4	4	4	4	4	4	4	4	4	4	4	4	4	4	4	3	3	3	3
Nuveen PA Municipal Bond I	4	4	4	4	4	4	4	4	4	4	4	4	4	4	4	4	4	5	5	5	5	5	5	5	5	5	5	5	5	5	5	5	5	5	5	5	5	5	5	5	5	5	5	5	5	5	5	5	5
Nuveen Small Cap Select A	4	4	4	4	4	4	4	4	4	4	4	4	4	4	4	4	4	4	4	4	4	4	4	4	4	4	4	4	4	4	4	3	3	3	3	4	4	4	4	4	4	4	4	4	4	4	4	4	4
Nuveen Small Cap Select I	4	4	4	4	4	4	4	4	4	4	4	4	4	4	4	4	4	4	4	4	4	4	4	4	4	4	5	4	4	4	4	4	4	4	4	4	4	4	4	4	4	4	4	4	4	4	4	4	5
Nuveen Small Cap Select R3	4	4	4	4	4	4	4	4	4	4	4	4	4	4	4	4	4	4	4	4	4	4	4	4	4	4	4	4	4	4	4	4	4	4	4	4	4	4	4	4	4	4	4	4	4	4	4	4	4
Nuveen TN Municipal Bond A	3	3	3	3	3	3	3	3	3	4	4	4	3	3	4	4	4	4	4	4	4	4	4	4	4	4	4	4	4	4	4	4	4	4	4	4	4	4	4	4	3	3	3	3	3	3	3	3	3
Nuveen TN Municipal Bond C2	3	3	3	3	3	3	3	3	3	3	3	3	3	3	3	3	3	3	3	4	4	3	3	4	3	4	4	4	4	3	4	4	4	4	4	4	4	4	4	4	3	3	3	3	3	3	3	3	3
Nuveen TN Municipal Bond I	5	5	5	4	5	5	5	5	5	5	5	5	5	5	5	5	5	5	5	5	5	5	5	5	5	5	5	5	5	5	5	5	5	5	5	5	5	5	5	5	5	5	5	5	5	5	5	5	5
Nuveen VA Municipal Bond A	3	3	3	3	3	3	4	3	3	3	3	3	3	3	3	3	3	3	4	4	4	3	3	3	3	4	4	4	4	4	4	4	4	4	4	4	4	4	4	4	4	4	4	4	4	4	4	4	4
Nuveen VA Municipal Bond C2	3	3	3	3	3	3	3	3	3	3	3	3	3	3	3	3	3	3	3	3	3	3	3	3	3	3	4	4	4	4	4	4	4	4	4	4	4	4	4	4	4	4	4	4	4	4	4	4	4
Nuveen VA Municipal Bond I	4	4	4	4	4	4	4	4	4	4	4	4	4	4	5	5	5	5	5	5	5	5	5	5	5	5	5	5	5	5	5	5	5	5	5	5	5	5	5	5	5	5	5	5	5	5	5	5	5
Oakmark I	5	5	5	5	5	4	4	4	5	5	5	4	4	4	4	4	4	4	4	4	4	4	4	4	4	4	4	4	4	4	4	4	4	4	4	4	3	3	3	3	3	2	2	2	3	2	2	2	2
Oberweis Emerging Growth	2	2	2	2	3	3	3	3	3	3	3	3	3	3	3	3	3	3	3	3	3	3	3	3	3	3	3	3	3	3	3	3	3	3	3	3	3	3	3	3	3	3	3	3	3	2	2	2	2
OCM Gold Investor	3	2	2	3	3	3	3	3	3	3	3	3	3	3	3	3	3	3	3	3	3	3	3	3	3	3	3	3	4	4	4	4	4	4	4	4	3	3	3	4	3	3	4	3	3	3	3	3	3
Oppenheimer Capital Appreciation A	3	3	3	3	3	3	3	2	2	3	3	3	3	3	3	3	4	4	4	4	4	4	4	4	4	4	4	4	4	4	4	4	4	4	4	4	3	3	3	3	3	3	3	3	3	3	3	3	3
Oppenheimer Capital Appreciation B	3	3	3	3	4	3	3	2	3	3	3	3	3	3	3	3	4	4	4	4	4	4	4	4	4	4	4	4	4	4	4	4	4	4	4	4	4	3	3	3	3	3	3	3	3	3	3	3	3
Oppenheimer Capital Appreciation C	3	3	3	3	4	3	3	3	3	3	3	3	3	3	3	3	4	4	4	4	4	4	4	4	4	4	4	4	4	4	4	4	4	4	4	4	4	4	4	4	3	3	3	3	3	3	3	3	3
Oppenheimer Capital Appreciation Y	4	4	4	4	4	4	4	3	3	3	3	3	3	3	3	3	5	5	5	5	4	4	4	4	4	4	5	5	4	4	4	4	4	4	4	4	4	4	4	4	4	4	3	3	3	3	3	3	3
Oppenheimer Capital Income A	3	3	3	3	3	3	3	3	3	3	3	3	3	3	3	3	4	4	4	4	3	3	3	3	3	3	3	3	4	4	4	4	4	3	3	4	4	4	4	4	4	3	3	3	3	3	3	3	3
Oppenheimer Capital Income B	2	2	2	2	2	2	2	2	2	2	3	3	3	3	3	3	3	3	3	4	4	4	3	3	3	3	3	3	3	4	4	4	3	3	3	4	4	4	4	4	4	3	3	3	3	3	3	3	3
Oppenheimer Capital Income C	2	2	2	2	2	2	2	3	2	3	3	3	3	3	3	3	3	3	3	3	3	3	3	3	3	4	4	4	4	4	4	4	4	4	4	4	4	4	4	4	4	3	3	3	3	3	3	3	3
Oppenheimer Core Bond A	1	1	2	2	2	2	2	2	2	2	2	2	2	2	2	2	2	2	2	2	2	2	2	2	2	2	2	2	2	2	2	2	2	2	2	2	2	2	2	2	2	2	2	2	2	2	2	2	2
Oppenheimer Core Bond B	1	1	1	1	1	1	1	1	1	1	1	1	1	1	1	2	2	2	2	2	2	2	2	2	2	2	2	2	2	2	2	2	2	2	2	2	2	2	2	3	2	2	2	2	2	2	2	2	2
Oppenheimer Core Bond C	1	1	1	1	1	1	1	1	1	1	1	1	1	2	2	2	2	2	2	2	2	2	2	2	2	2	2	2	3	3	3	3	3	3	3	3	2	2	3	3	3	3	3	2	2	2	2	2	2
Oppenheimer Core Bond Y	2	3	3	3	3	3	3	3	3	3	3	3	3	3	3	3	3	3	3	3	3	3	3	3	3	3	4	4	4	4	4	4	4	4	4	4	4	4	4	5	4	5	5	4	4	4	4	4	4
Oppenheimer Discovery A	2	2	2	2	2	2	2	2	2	2	2	2	2	2	2	2	2	2	2	2	3	3	3	3	3	2	2	2	2	2	2	2	2	2	2	2	2	2	2	2	2	2	2	2	2	2	2	2	2
Oppenheimer Discovery B	2	2	2	2	2	2	2	2	2	2	2	2	2	2	2	2	2	2	2	3	3	3	3	3	3	2	2	2	2	2	2	2	2	2	2	2	2	2	2	2	2	2	2	2	2	2	2	2	1
Oppenheimer Discovery C	2	2	2	2	2	2	2	2	2	2	2	2	2	2	2	2	2	2	2	3	3	3	3	3	3	3	3	3	3	3	3	3	3	3	3	3	3	3	3	2	2	2	2	2	2	2	2	2	1
Oppenheimer Discovery Y	2	3	3	3	3	2	2	3	3	2	3	3	3	3	3	3	3	3	3	3	3	3	3	3	3	3	3	3	3	3	3	3	3	3	3	3	2	2	2	2	2	2	2	2	2	2	2	2	2
Oppenheimer Equity A	3	3	4	3	3	3	3	3	3	3	3	3	3	3	3	3	4	3	3	3	3	4	3	3	3	3	3	3	3	3	3	3	3	3	3	3	3	3	3	3	4	4	4	4	4	4	4	4	4
Oppenheimer Equity B	3	3	4	4	3	4	4	4	4	3	4	3	3	3	3	3	3	3	3	3	3	4	3	3	3	3	3	3	3	3	3	3	3	3	3	3	3	3	3	3	4	4	4	4	4	4	4	4	4
Oppenheimer Equity C	4	3	4	4	3	4	4	4	4	4	4	4	4	3	3	4	4	3	4	4	3	4	3	3	3	3	3	3	3	3	3	3	3	3	3	3	3	3	3	3	4	4	4	4	4	4	4	4	4
Oppenheimer Equity Income A	2	2	2	2	2	3	3	3	3	3	3	3	3	2	3	3	2	2	3	2	2	2	3	3	3	3	3	3	3	3	3	3	3	3	3	3	3	3	3	3	2	2	2	2	2	2	2	2	3
Oppenheimer Equity Income B	4	4	3	3	3	3	3	3	3	3	3	3	3	2	2	2	2	2	2	2	2	2	3	3	3	3	3	3	3	3	3	4	4	3	3	3	3	3	3	3	2	2	2	2	2	2	2	2	3
Oppenheimer Equity Income C	4	4	3	3	3	3	3	3	3	3	3	3	3	2	2	2	2	2	2	2	2	3	3	3	3	3	3	3	3	3	3	4	4	3	3	3	3	3	3	3	3	3	3	2	2	2	2	2	3
Oppenheimer Equity Y	4	4	4	4	4	4	4	4	4	4	4	4	4	4	4	4	4	4	4	4	4	4	4	4	4	4	4	4	4	4	4	3	3	4	4	4	4	4	4	4	4	4	4	5	4	5	5	5	4
Oppenheimer Fundamental Alternatives A	4	4	4	4	3	3	4	4	4	4	4	3	3	4	4	4	4	3	3	3	3	3	3	3	3	3	3	3	3	3	3	3	3	3	2	2	2	2	2	2	2	2	2	2	2	2	2	2	2
Oppenheimer Fundamental Alternatives B	3	3	4	3	3	4	4	4	4	4	4	3	3	3	4	4	4	3	3	3	3	3	3	3	3	3	3	3	3	3	3	3	3	3	2	2	2	2	2	2	2	2	2	2	2	2	2	2	2
Oppenheimer Fundamental Alternatives C	3	3	4	4	3	4	4	4	4	4	4	3	3	3	4	4	4	3	3	3	3	3	3	3	3	3	3	3	3	3	3	3	3	3	3	2	2	2	2	2	2	2	2	2	2	2	2	2	2
Oppenheimer Fundamental Alternatives Y	4	4	4	4	4	4	4	4	4	4	4	4	4	4	4	4	4	4	4	4	4	4	4	4	4	4	3	3	3	3	3	3	3	3	3	3	3	3	2	3	3	2	3	2	2	2	2	2	2
Oppenheimer Global A	4	4	4	4	5	4	4	4	4	4	4	4	4	4	4	4	4	4	4	4	4	4	4	4	4	4	4	4	4	4	4	4	4	4	4	4	4	4	4	4	4	4	4	4	4	4	4	4	4
Oppenheimer Global B	4	5	4	4	4	4	4	4	4	4	4	4	4	4	4	4	4	4	4	4	4	4	4	4	4	4	4	4	4	4	4	4	4	4	4	4	5	4	4	5	4	4	4	4	4	4	4	4	4
Oppenheimer Global C	4	5	4	4	4	4	4	4	4	4	4	4	4	4	4	4	4	4	4	4	4	4	4	4	4	4	4	4	4	4	4	3	3	3	4	4	4	4	4	5	4	4	4	4	4	4	4	4	4
Oppenheimer Global Opportunities A	3	3	3	3	4	3	3	3	3	3	3	3	3	3	3	3	3	3	3	4	4	3	3	3	3	3	3	3	3	3	3	3	3	3	3	3	4	4	4	4	4	4	4	4	4	4	4	4	4
Oppenheimer Global Opportunities B	3	3	2	2	3	2	3	2	2	2	2	2	3	3	3	3	3	3	3	3	3	3	3	3	2	3	3	3	3	3	2	2	2	2	3	3	3	3	4	4	4	4	4	4	4	4	4	4	4
Oppenheimer Global Opportunities C	3	3	2	2	3	2	3	2	2	2	3	2	3	3	3	3	3	4	4	4	4	4	4	3	3	3	3	4	4	3	3	3	3	3	4	4	4	4	4	4	4	4	4	4	4	4	4	4	4
Oppenheimer Global Strategic Inc A	3	3	3	3	3	3	3	3	3	3	3	3	3	3	3	3	3	3	3	3	3	3	3	3	3	3	3	3	3	3	3	3	3	3	3	3	3	3	3	3	3	3	3	3	3	3	3	3	3
Oppenheimer Global Strategic Inc B	3	3	3	3	3	3	3	3	3	3	3	3	3	3	3	3	3	3	3	3	3	3	3	3	3	3	3	3	3	3	3	3	3	3	3	3	3	3	3	3	3	3	3	3	3	3	3	3	3
Oppenheimer Global Strategic Inc C	3	3	3	3	3	3	3	3	3	3	3	3	3	3	3	3	3	3	3	3	3	3	4	3	3	3	3	3	3	3	3	3	3	3	3	3	3	3	4	3	3	3	3	4	3	3	3	3	3
Oppenheimer Global Strategic Inc Y	3	3	3	3	3	3	3	3	3	3	3	3	4	4	4	4	4	4	4	4	4	4	4	4	4	4	4	4	4	4	4	4	4	4	4	4	4	4	4	4	4	4	4	4	4	4	4	4	4
Oppenheimer Global Y	4	4	4	4	4	4	3	3	3	3	3	3	3	3	3	4	4	4	4	4	4	4	4	4	4	4	4	4	4	4	4	3	4	4	4	4	4	4	4	4	4	4	4	4	4	4	4	4	3
Oppenheimer Gold & Special Minerals A	3	4	4	4	3	3	3	3	3	3	4	4	4	3	3	3	3	3	3	3	3	3	3	3	3	3	3	3	3	3	4	4	4	4	4	4	4	4	4	3	3	3	3	3	3	3	3	3	3
Oppenheimer Gold & Special Minerals B	3	4	3	3	3	3	3	3	3	3	3	3	3	3	3	3	3	3	3	3	3	3	3	3	3	3	3	3	3	3	3	3	3	3	3	3	3	3	3	2	3	3	3	3	3	3	3	3	3
Oppenheimer Gold & Special Minerals C	4	4	4	4	3	3	3	3	3	3	3	3	3	3	3	3	3	3	3	3	3	3	3	3	3	3	3	3	3	3	3	3	3	3	3	3	3	3	3	3	3	3	3	3	3	3	3	3	4
Oppenheimer International Value A	3	3	3	4	3	4	4	4	4	4	4	4	3	3	3	3	4	4	4	4	4	4	4	4	4	4	4	4	4	4	4	4	5	5	4	4	4	4	4	4	3	3	3	3	3	3	3	3	3
Oppenheimer International Value B	3	3	4	4	4	4	4	4	4	4	4	4	4	4	4	3	4	4	4	4	4	4	4	4	4	4	4	4	4	4	4	4	5	5	4	4	4	4	4	4	4	3	3	3	3	3	3	3	3
Oppenheimer International Value C	3	3	4	4	4	4	4	4	4	4	4	4	4	4	4	4	4	4	4	4	4	4	4	4	4	4	4	4	4	4	5	5	5	5	4	4	4	4	4	4	4	4	4	3	3	3	3	3	3
Oppenheimer Limited-Term Bond A	3	3	3	3	2	2	3	2	2	2	2	2	2	2	2	2	2	2	2	2	2	2	2	2	2	2	2	2	2	2	2	2	2	2	2	2	2	2	2	2	1	1	2	2	2	2	2	2	2
Oppenheimer Limited-Term Bond B	3	3	3	2	3	2	2	2	2	2	2	2	2	2	2	2	2	2	2	2	2	2	2	2	2	2	2	2	2	2	2	2	2	2	2	2	2	2	2	2	1	2	2	2	2	2	2	2	2
Oppenheimer Limited-Term Bond C	3	3	3	3	3	3	2	3	3	2	2	2	2	2	2	2	2	2	2	2	2	2	2	2	2	2	2	2	2	2	2	2	2	2	2	2	2	2	2	2	2	2	2	2	2	2	2	2	2
Oppenheimer Limited-Term Bond Y	4	4	5	4	4	4	4	4	4	3	3	3	3	3	3	3	4	3	4	3	4	4	3	3	3	3	3	3	3	3	4	3	3	3	3	3	3	3	3	3	3	3	4	4	4	4	4	4	4
Oppenheimer Limited-Term Government A	3	3	3	3	2	2	3	3	2	3	2	2	2	2	2	2	2	2	2	2	2	3	3	3	3	3	3	3	2	2	3	2	2	2	2	2	2	2	2	2	2	2	2	3	3	3	3	2	2
Oppenheimer Limited-Term Government B	2	2	2	2	2	2	2	2	2	2	2	2	2	2	2	2	2	2	2	1	1	2	1	2	2	2	2	1	1	1	1	1	1	2	2	2	2	2	2	1	1	1	1	1	1	1	1	1	1
Oppenheimer Limited-Term Government C	2	2	2	2	2	2	2	2	2	2	2	2	2	2	2	2	1	1	1	1	1	2	2	2	2	2	2	1	2	2	2	2	2	2	2	2	2	1	2	1	1	1	2	2	2	2	2	2	2
Oppenheimer Limited-Term Government Y	3	4	3	3	3	3	4	4	4	4	3	3	4	4	4	4	4	4	4	3	3	3	3	3	3	3	3	3	3	3	3	3	3	3	3	3	3	3	3	3	3	4	4	4	4	4	4	4	4
Oppenheimer Main Street A	4	4	4	3	3	3	4	3	3	3	3	3	3	3	3	3	3	3	3	3	3	3	3	3	3	3	3	3	3	3	3	3	3	3	3	3	3	2	3	3	2	2	2	2	2	2	2	2	3
Oppenheimer Main Street B	3	3	3	3	3	3	3	3	3	3	3	3	3	3	3	3	3	3	3	3	3	3	3	3	3	3	3	3	3	3	3	3	3	3	3	2	2	2	2	2	2	2	2	2	2	2	2	2	3
Oppenheimer Main Street C	3	3	4	3	3	3	4	3	3	3	3	3	3	3	3	3	3	3	3	3	3	3	3	3	3	3	3	3	3	3	3	3	3	3	3	2	2	2	2	3	3	3	3	3	3	3	3	3	3
Oppenheimer Main Street Y	4	4	4	4	4	4	4	4	4	4	4	4	3	4	4	4	4	3	4	4	4	4	3	3	3	3	3	3	3	3	3	4	3	3	3	3	3	3	3	3	4	4	4	4	4	4	4	4	4
Oppenheimer Mid Cap Value A	3	3	3	3	3	3	3	3	3	3	3	3	3	2	3	3	3	3	3	3	3	3	3	3	3	3	3	3	3	4	4	4	4	4	4	3	4	4	4	4	4	4	4	4	4	4	4	4	4
Oppenheimer Mid Cap Value B	3	3	3	3	3	3	3	3	3	3	3	3	3	3	3	3	3	3	3	3	3	3	3	3	3	3	3	3	3	4	4	4	4	4	4	4	4	4	4	4	4	4	4	4	4	4	4	4	4
Oppenheimer Mid Cap Value C	3	3	3	3	3	3	3	3	3	3	3	3	3	3	3	3	3	3	3	3	3	3	3	3	3	3	3	3	3	4	4	4	4	4	4	4	4	4	4	4	4	4	4	4	4	4	4	4	4
Oppenheimer Rising Dividends A	3	3	3	3	3	3	3	3	3	3	3	3	3	3	3	3	3	3	3	3	3	3	3	3	3	3	3	3	3	3	3	2	3	2	2	2	2	2	3	2	2	2	2	2	2	2	2	2	2
Oppenheimer Rising Dividends B	3	2	2	2	2	2	2	2	2	2	2	2	2	2	3	3	3	3	3	3	3	3	2	2	3	3	3	2	3	3	3	3	3	3	3	3	2	3	3	2	2	2	2	2	2	2	2	2	2
Oppenheimer Rising Dividends C	3	3	3	2	2	2	2	2	2	2	2	2	2	2	3	3	3	3	3	3	3	3	2	3	3	3	3	3	3	3	3	3	3	3	3	3	3	3	3	3	3	2	2	2	2	2	2	2	2
Oppenheimer Rising Dividends Y	3	3	3	3	3	3	3	3	3	3	3	3	3	3	3	3	3	3	3	3	3	3	3	3	3	3	3	3	3	3	3	3	3	3	3	3	3	3	3	3	3	3	3	3	2	3	3	3	3
Oppenheimer Rochester® AMT-Free Munis A	2	2	2	2	2	2	2	2	2	2	2	2	3	2	2	3	3	3	3	3	3	3	3	4	3	3	4	4	4	4	4	4	4	4	4	3	3	3	3	3	3	3	3	3	3	3	3	3	3
Oppenheimer Rochester® AMT-Free Munis B	1	1	1	1	1	1	1	1	1	1	1	1	1	1	1	1	2	2	2	2	2	2	2	2	2	2	2	3	3	3	4	4	4	4	3	3	3	3	3	3	3	3	3	3	3	3	3	3	3
Oppenheimer Rochester® AMT-Free Munis C	1	1	1	1	1	1	1	1	1	2	1	1	1	1	1	2	2	3	3	3	3	3	3	3	3	3	4	4	4	4	4	4	4	4	3	3	3	3	3	3	3	3	3	3	3	3	3	3	3
Oppenheimer Rochester® AMT-Free NY MuniA	2	2	2	2	2	2	2	2	2	2	2	2	2	2	2	3	3	3	3	3	3	3	3	3	3	4	3	3	4	4	4	4	4	4	4	5	5	5	5	5	4	5	5	5	5	5	5	5	5
Oppenheimer Rochester® AMT-Free NY MuniB	1	1	1	1	1	1	1	1	1	1	1	1	1	1	1	2	2	2	2	2	3	2	2	2	2	2	2	2	3	3	3	3	4	4	4	4	4	4	4	4	4	4	4	4	4	4	4	4	4
Oppenheimer Rochester® AMT-Free NY MuniC	2	2	1	1	1	1	1	2	1	1	1	1	1	1	1	2	3	3	3	3	3	2	2	2	2	3	3	3	3	3	3	4	4	4	4	4	4	4	4	4	3	4	4	4	4	4	4	4	4
Oppenheimer Rochester® CA Municipal A	2	2	2	2	2	2	2	2	1	1	1	1	2	1	2	3	3	3	3	3	3	3	3	3	3	3	4	4	4	5	5	5	5	5	5	5	5	5	5	5	5	5	5	5	5	5	5	5	5
Oppenheimer Rochester® CA Municipal B	1	1	1	1	1	1	1	1	1	1	1	1	1	1	1	1	2	2	3	2	3	2	2	2	2	3	3	3	4	4	4	4	4	4	4	4	4	5	5	4	4	4	4	4	4	4	4	4	4
Oppenheimer Rochester® CA Municipal C	1	1	1	2	2	2	1	1	1	1	1	1	2	1	1	2	3	3	3	3	3	3	2	3	3	3	3	4	4	4	4	5	5	5	5	5	5	5	5	5	4	4	4	4	4	4	4	4	4
Oppenheimer Rochester® Fund Municipals A	3	2	2	1	2	2	2	2	1	1	2	2	2	2	2	3	3	3	4	4	4	4	3	3	4	4	4	4	4	5	5	5	5	5	5	5	5	5	5	5	5	5	5	5	5	5	5	5	5
Oppenheimer Rochester® Fund Municipals B	2	1	1	1	1	1	1	1	1	1	1	1	1	1	1	1	2	2	2	2	2	2	2	2	2	3	3	3	4	4	4	5	5	5	5	5	5	5	5	5	5	5	5	5	5	5	5	5	5
Oppenheimer Rochester® Fund Municipals C	2	1	1	1	1	1	1	1	1	1	1	1	1	1	1	2	2	3	3	3	3	3	3	3	3	3	3	3	4	5	5	5	5	5	5	5	5	5	5	5	5	5	5	5	5	5	5	5	5
Oppenheimer Rochester® Ltd Term Muni A	2	2	2	2	2	2	2	2	2	2	3	3	3	3	3	3	3	3	3	3	3	3	3	3	3	3	3	3	3	3	3	3	3	3	3	3	3	3	4	3	3	3	3	3	3	3	3	3	3
Oppenheimer Rochester® Ltd Term Muni B	1	1	1	1	1	1	1	1	1	1	3	3	3	3	3	3	3	3	3	3	3	3	3	3	3	3	3	3	3	3	3	3	3	3	3	3	3	3	3	3	3	2	2	2	2	2	2	2	2
Oppenheimer Rochester® Ltd Term Muni C	1	1	1	1	1	1	1	1	1	1	3	3	3	3	3	3	2	3	3	3	3	3	3	3	3	3	3	3	3	3	3	3	3	3	3	3	3	3	3	3	3	2	3	2	3	2	2	2	2
Oppenheimer Rochester® LtdTerm NY MunisA	4	4	5	4	4	4	5	4	4	4	2	2	2	2	2	3	3	3	3	3	3	3	3	3	3	3	3	3	3	3	3	4	4	3	3	4	4	4	4	4	5	5	5	5	5	5	5	5	5
Oppenheimer Rochester® LtdTerm NY MunisB	3	3	3	3	3	3	3	3	3	3	1	1	1	1	1	1	2	2	2	2	2	2	2	2	2	2	2	2	2	2	3	3	3	3	4	4	4	4	4	4	4	4	4	5	5	4	4	5	4
Oppenheimer Rochester® LtdTerm NY MunisC	3	3	3	3	3	3	3	3	3	3	1	1	2	2	1	2	2	2	3	2	3	3	3	3	3	2	3	2	3	3	3	3	4	4	3	4	4	4	4	5	4	5	5	5	5	5	5	5	5
Oppenheimer Rochester® PA Municipal A	2	2	2	2	2	2	2	3	2	2	3	3	4	3	4	4	4	5	5	5	5	5	5	5	5	5	5	5	5	5	5	5	5	5	5	5	5	5	5	5	5	5	5	5	5	5	5	5	5
Oppenheimer Rochester® PA Municipal B	1	1	1	1	2	2	2	2	2	1	2	3	3	2	3	3	3	3	4	3	4	4	4	4	4	4	4	4	5	5	5	5	5	5	5	5	5	5	5	5	5	5	5	5	5	5	5	5	5
Oppenheimer Rochester® PA Municipal C	1	1	2	2	3	3	2	3	3	3	4	4	4	3	4	4	4	4	4	4	5	5	4	4	4	4	5	5	5	5	5	5	5	5	5	5	5	5	5	5	5	5	5	5	5	5	5	5	5
Oppenheimer Value A	2	2	2	2	2	2	2	2	2	2	2	2	2	2	2	2	2	2	2	2	2	3	2	3	3	3	3	3	3	3	3	3	3	3	3	3	3	3	3	3	3	3	3	3	3	3	3	3	3
Oppenheimer Value B	1	1	2	2	2	2	2	2	2	2	2	2	2	2	2	3	3	3	3	3	3	3	3	3	3	3	4	3	3	3	3	4	3	3	3	4	4	4	3	3	3	3	3	3	3	3	3	3	3
Oppenheimer Value C	1	1	2	2	2	2	2	2	2	2	2	2	2	2	3	3	4	3	3	3	3	3	3	3	3	3	4	4	3	3	4	4	4	4	4	4	4	4	4	4	4	4	4	3	4	4	3	3	3
Oppenheimer Value Y	2	2	2	2	2	2	3	2	2	2	2	2	3	3	3	3	4	4	3	3	4	3	3	3	3	4	4	4	4	4	4	4	4	4	4	4	4	4	4	4	5	4	4	4	4	4	4	4	4
Parnassus	2	2	2	2	4	4	4	4	4	4	4	4	4	4	4	4	4	4	4	3	3	3	3	3	3	3	3	3	3	2	2	2	2	2	2	2	2	2	3	2	2	2	2	2	2	2	2	2	2
Pax Balanced Individual Investor	4	4	4	4	4	4	4	4	4	4	5	4	5	4	4	4	4	4	4	4	4	4	4	5	5	5	4	5	5	5	4	4	4	5	5	5	5	4	4	4	4	4	4	4	4	4	4	4	4
Payson Total Return	3	3	3	3	3	3	3	3	3	3	3	3	3	3	3	3	3	3	3	3	3	3	3	3	3	2	2	3	2	2	2	2	2	2	2	2	2	2	2	2	2	2	1	1	1	1	2	1	1
Pear Tree Quality Institutional	4	4	4	4	4	4	4	4	4	3	3	3	3	3	3	3	3	3	3	3	4	4	3	2	3	2	2	2	2	2	2	2	2	2	2	2	2	2	2	3	3	3	3	3	3	3	3	3	3
Pear Tree Quality Ordinary	4	4	4	4	4	4	4	3	3	3	3	3	3	3	3	3	3	3	3	3	4	3	2	2	2	2	2	2	2	2	2	2	2	2	2	2	2	2	2	2	2	2	2	2	2	2	2	2	2
Perkins Small Cap Value L	5	5	5	5	5	4	5	5	5	4	4	4	4	4	4	4	4	4	4	4	4	4	4	3	3	3	3	3	3	4	3	3	3	3	3	3	3	3	4	3	3	3	3	3	3	3	4	3	3
Perkins Small Cap Value T	5	5	4	4	4	4	4	4	4	4	4	4	4	4	4	3	3	3	3	3	3	3	3	3	3	3	3	3	3	2	2	3	3	3	2	3	3	2	2	2	2	2	2	2	2	1	2	1	2
Permanent Portfolio Aggressive Growth N	3	3	3	3	3	3	3	3	3	3	3	3	3	3	3	3	3	3	2	3	2	2	2	3	2	2	3	3	3	3	3	3	3	3	3	3	3	3	3	3	3	3	3	3	3	3	3	3	3
Permanent Portfolio Permanent N	3	3	4	4	4	4	4	4	4	4	3	3	4	4	4	4	4	4	4	4	4	4	4	4	4	4	4	4	4	4	4	4	4	4	4	4	4	4	4	4	5	5	5	5	5	5	5	5	5
Permanent Portfolio Short Term Treasury	2	2	2	2	2	2	2	2	2	2	1	1	1	1	1	1	1	1	1	1	1	1	1	1	1	1	1	1	1	1	1	1	1	1	1	1	1	1	1	1	1	1	1	1	1	1	1	1	1
Perritt MicroCap Opportunities Investor	3	2	2	3	2	3	3	3	3	3	3	4	4	4	4	4	4	4	4	4	4	4	4	4	4	4	4	4	4	4	4	3	4	4	4	4	4	4	4	4	4	4	4	4	4	4	4	4	4
PIMCO Long-Term US Government A	4	4	4	4	4	4	4	4	4	4	3	3	3	3	3	3	3	4	4	4	4	4	3	3	3	3	3	3	3	3	3	3	3	3	3	3	3	3	3	3	3	3	3	3	3	3	3	3	3
PIMCO Long-Term US Government Admin	5	5	5	5	5	5	5	5	5	5	5	5	4	4	5	4	5	5	5	5	5	5	4	4	4	4	4	4	4	4	4	4	4	4	4	4	4	4	4	4	4	4	4	4	4	4	4	4	4
PIMCO Long-Term US Government C	4	4	4	4	4	4	4	4	4	4	4	4	3	3	3	3	4	4	4	4	4	4	3	3	3	3	3	3	3	3	3	3	3	3	3	3	3	3	3	3	3	3	3	3	3	3	3	3	3
PIMCO Long-Term US Government Instl	5	5	5	5	5	4	4	4	4	4	4	4	5	5	5	5	5	5	5	5	5	5	4	5	5	4	4	4	4	4	4	4	4	4	5	5	5	5	5	4	4	4	4	4	4	4	4	4	4
PIMCO Low Duration A	2	2	2	2	3	2	3	3	3	3	3	3	3	3	3	3	3	2	2	2	2	2	2	3	3	3	3	2	2	3	3	3	3	3	2	2	2	2	2	3	3	3	2	2	2	2	2	2	2
PIMCO Low Duration Admin	4	4	4	4	4	4	5	4	4	5	4	4	4	5	4	4	4	4	4	4	4	4	4	4	4	4	4	4	4	4	5	5	5	5	5	5	5	5	5	4	4	4	4	4	4	4	4	4	4
PIMCO Low Duration C	2	2	2	3	3	3	3	3	3	3	3	3	3	3	3	3	3	3	3	3	3	3	3	3	3	3	3	3	3	3	3	3	3	2	2	2	2	2	2	2	3	2	2	2	2	2	2	2	2
PIMCO Low Duration D	4	4	4	4	4	4	4	4	4	4	4	4	4	4	4	4	4	4	4	4	4	4	4	4	4	4	4	4	4	4	4	4	4	4	4	3	4	3	3	4	3	4	3	4	3	3	3	3	3
PIMCO Low Duration II Admin	4	4	4	4	4	4	4	4	4	4	3	3	3	3	3	3	3	3	3	3	3	3	3	4	4	4	3	3	3	3	3	3	3	3	3	3	3	3	3	3	3	3	3	3	3	3	3	3	2
PIMCO Low Duration II Instl	5	5	5	5	5	5	5	5	5	5	5	4	4	4	4	5	4	4	4	4	4	4	4	4	4	4	4	4	4	4	4	4	4	4	4	4	4	4	4	4	4	4	4	4	3	4	4	4	4
PIMCO Low Duration Instl	5	5	5	5	5	5	5	5	5	5	5	5	5	5	5	5	5	5	5	5	5	5	5	5	5	5	5	5	5	5	5	5	5	5	5	5	5	5	5	5	5	5	5	5	4	4	5	4	5
PIMCO Short-Term A	2	3	3	3	3	3	3	3	3	3	2	2	3	3	3	2	2	2	2	2	2	2	2	2	2	2	1	1	1	2	2	2	2	2	2	2	2	2	2	2	2	2	2	2	2	2	2	2	2
PIMCO Short-Term Admin	3	3	3	3	3	4	4	4	4	4	3	4	3	4	4	4	4	4	3	3	3	3	4	4	4	4	3	3	3	3	3	3	3	3	3	4	4	4	4	4	3	3	3	3	3	3	3	3	4
PIMCO Short-Term C	3	3	3	3	3	3	3	3	3	3	3	3	3	3	3	3	3	3	3	3	3	3	3	3	3	2	2	3	3	3	2	2	2	2	2	2	3	3	3	3	2	2	3	2	2	3	2	2	2
PIMCO Short-Term D	3	3	3	3	3	3	3	3	3	3	3	3	3	4	4	3	3	3	3	3	3	3	3	3	3	3	3	3	3	3	3	3	3	3	3	3	4	4	3	4	3	3	3	3	3	3	3	3	3
PIMCO Short-Term Instl	4	4	4	4	5	5	5	5	5	5	5	5	5	5	5	5	5	4	4	4	4	4	5	5	5	5	5	5	5	5	5	5	5	5	5	5	5	5	5	5	5	5	5	5	5	5	5	5	5
PIMCO Total Return A	3	3	3	3	3	3	3	3	4	4	3	3	3	3	3	3	3	3	3	3	3	3	3	3	3	3	3	3	3	3	3	3	3	3	3	3	3	3	3	3	3	3	3	3	3	3	3	3	3
PIMCO Total Return Admin	5	5	5	5	5	5	5	5	5	5	5	5	5	5	5	5	5	5	5	5	5	5	5	5	5	5	5	5	5	5	5	5	5	5	5	5	5	5	5	5	5	5	5	5	5	5	5	5	5
PIMCO Total Return C	4	4	3	4	4	4	4	4	4	4	4	4	3	3	3	3	3	3	3	3	3	3	3	3	3	3	3	3	3	3	3	3	3	3	3	3	3	3	3	3	3	3	3	3	3	3	3	3	3
PIMCO Total Return D	5	5	5	5	5	5	5	5	5	5	5	5	5	5	5	5	5	5	5	4	4	5	5	5	5	5	5	5	5	5	5	5	5	5	4	5	4	4	5	4	4	4	5	5	4	5	5	5	4
PIMCO Total Return II Admin	5	5	5	5	5	5	5	5	5	5	5	5	5	4	4	4	4	4	4	4	4	4	4	4	4	4	4	4	4	4	4	4	4	4	4	4	4	4	4	4	4	4	4	4	4	4	4	4	4
PIMCO Total Return II Instl	5	5	5	5	5	5	5	5	5	5	5	5	5	5	5	5	5	5	5	5	5	5	5	5	5	5	5	5	5	5	5	5	5	5	5	5	5	5	5	4	4	4	4	4	4	4	4	4	5
PIMCO Total Return III Admin	4	4	4	4	5	5	5	5	5	5	5	5	5	5	5	4	4	4	4	4	4	4	4	4	4	4	4	4	5	5	5	5	5	5	5	5	5	5	5	5	5	5	5	5	5	5	5	5	5
PIMCO Total Return III Instl	5	5	5	5	5	5	5	5	5	5	5	5	5	5	5	5	5	5	5	5	5	5	5	5	5	5	5	5	5	5	5	5	5	5	5	5	5	5	5	5	5	5	5	5	5	5	5	5	5
PIMCO Total Return Instl	5	5	5	5	5	5	5	5	5	5	5	5	5	5	5	5	5	5	5	5	5	5	5	5	5	5	5	5	5	5	5	5	5	5	5	5	5	5	5	5	5	5	5	5	5	5	5	5	5
Pioneer A	3	3	3	3	4	4	4	4	4	3	4	3	3	4	3	4	3	3	3	3	3	3	3	3	3	3	3	4	4	3	3	4	3	3	3	3	3	3	3	3	3	3	3	3	3	3	3	3	3
Pioneer Bond A	2	2	2	2	2	2	2	2	2	2	2	2	2	2	2	2	2	2	2	3	3	3	3	3	3	3	3	3	3	3	3	3	3	3	3	4	3	4	3	3	3	3	3	3	3	3	3	3	3
Pioneer Bond C	2	2	2	1	1	1	2	2	2	2	2	2	2	2	2	2	2	2	2	2	2	2	3	3	3	3	4	4	4	4	4	4	3	3	3	3	3	4	3	3	4	4	3	3	3	3	3	3	3
Pioneer C	3	3	3	3	4	4	4	4	4	4	4	4	4	3	3	3	3	3	3	3	3	3	3	3	3	3	3	3	3	3	4	4	4	4	3	3	3	3	3	3	3	3	3	3	3	3	3	3	4
Pioneer Equity Income A	3	3	3	3	3	3	3	3	3	3	3	3	3	3	3	3	3	3	3	3	3	3	3	3	3	3	3	3	3	3	3	3	3	3	4	3	3	3	3	3	3	3	3	3	3	3	3	4	4
Pioneer Equity Income C	4	4	4	4	4	4	3	4	4	4	4	3	3	3	3	3	3	3	3	3	3	3	3	3	3	3	3	3	3	3	3	3	3	3	3	3	3	3	3	3	3	3	3	3	3	3	3	3	3
Pioneer Equity Income Y	4	4	4	4	4	4	4	4	4	4	4	4	4	4	3	3	3	3	3	3	4	4	4	4	4	4	4	4	4	4	4	4	4	4	4	3	3	4	3	3	3	3	3	4	3	4	4	4	4
Pioneer Mid Cap Value A	3	3	3	3	3	3	3	3	3	3	3	3	3	3	3	3	3	3	3	3	3	3	3	3	3	3	3	3	3	3	3	3	3	3	3	3	3	3	3	3	3	3	2	3	3	3	2	2	2
Pioneer Mid Cap Value C	2	2	2	3	3	3	3	3	3	3	3	3	3	3	3	3	4	3	4	4	3	4	4	4	4	4	4	4	3	3	3	3	3	3	3	3	3	3	3	3	3	3	3	3	3	3	3	2	2
Pioneer Mid Cap Value Y	4	3	3	4	4	3	3	4	4	3	3	3	3	4	4	4	4	4	4	4	4	4	4	4	4	4	4	4	4	4	4	4	4	4	4	4	4	4	4	4	4	4	3	3	3	3	3	3	3
Pioneer Y	3	2	2	2	4	4	4	4	4	4	4	4	4	4	4	4	4	4	4	3	3	3	4	4	4	4	4	4	4	4	4	4	4	4	4	4	4	4	4	4	3	4	3	3	3	4	4	4	4
PNC Bond A	2	2	2	2	2	2	2	2	2	2	2	2	2	2	2	2	2	2	2	2	2	2	2	2	2	2	2	2	2	2	2	2	2	2	2	2	2	2	2	2	2	2	2	1	1	1	1	1	1
PNC Bond I	3	3	3	3	3	3	3	3	3	3	3	3	3	3	3	3	3	3	3	3	3	3	3	3	3	3	3	3	3	3	3	3	3	3	3	3	3	3	3	3	3	3	3	3	3	3	3	3	3
PNC Intermediate Bond A	2	2	2	2	2	2	2	2	2	1	1	1	2	2	2	2	2	2	2	2	2	2	2	1	1	1	1	1	1	1	1	1	1	1	1	1	1	1	1	1	1	1	1	1	1	1	1	1	1
PNC Intermediate Bond I	3	3	3	3	3	3	3	3	3	3	3	3	3	3	3	3	3	3	3	3	3	3	3	3	3	3	3	3	3	3	2	2	3	3	3	3	2	3	3	3	3	2	2	2	3	3	3	3	2
PNC Large Cap Growth A	3	3	3	4	3	3	3	3	3	3	3	3	3	3	3	3	3	3	3	3	3	3	3	3	3	3	3	3	3	3	3	3	3	3	3	3	3	3	3	3	3	3	3	2	2	2	2	2	2
PNC Large Cap Growth I	4	4	4	4	4	4	4	4	4	4	4	4	4	4	4	4	3	3	3	3	3	3	3	3	3	3	3	3	3	3	3	4	4	3	3	3	3	3	3	3	3	3	3	3	2	3	3	3	2
PNC OH Interm Tax Exempt Bond A	3	3	3	3	3	2	2	2	3	2	2	2	3	3	2	2	2	2	3	2	2	2	2	2	2	2	2	2	2	2	2	3	3	2	3	2	2	2	2	2	2	2	2	2	2	2	2	2	2
PNC OH Interm Tax Exempt Bond I	4	4	4	4	4	4	4	4	4	4	4	4	4	4	4	4	4	4	4	4	4	4	4	4	4	4	4	3	3	3	3	3	3	3	3	3	3	3	3	3	3	3	3	3	3	3	3	3	3
Primary Trend	3	3	4	4	4	4	4	4	4	4	4	4	4	4	4	4	4	4	4	4	4	4	4	4	3	4	3	3	3	3	4	4	3	3	3	3	3	3	3	3	3	3	3	3	2	2	2	3	3
Principal California Municipal A	3	3	3	3	3	3	3	3	3	3	3	3	3	3	3	3	3	3	3	3	3	3	3	3	3	3	3	3	3	3	3	3	3	3	3	3	3	3	3	3	2	2	3	3	3	3	3	3	3
Principal Capital Appreciation A	3	3	3	3	3	3	3	3	3	3	3	3	4	4	4	4	3	3	3	3	3	3	3	3	3	3	3	3	3	3	3	3	3	3	3	3	3	3	3	3	3	2	3	3	3	2	2	3	3
Principal Equity Income A	4	4	4	4	4	4	4	4	4	4	4	4	5	5	5	5	5	5	5	5	5	5	5	5	5	4	4	4	4	4	4	4	4	5	5	5	4	4	4	4	4	4	4	4	4	4	4	4	4
Principal Government & High Qual Bd A	3	3	3	3	3	3	2	3	3	3	3	3	2	2	2	3	2	2	2	3	3	3	3	3	3	4	4	4	4	4	4	3	3	4	4	3	3	3	3	3	3	3	3	3	3	3	3	3	3
Principal Tax-Exempt Bond A	3	3	3	3	3	3	3	3	3	3	3	3	3	3	3	3	3	3	3	3	3	3	3	3	3	3	3	3	3	3	3	3	3	3	3	3	3	3	3	3	3	3	3	3	3	3	3	3	3
Provident Trust Strategy	5	4	4	4	4	4	4	4	4	4	4	4	4	4	4	4	5	4	4	4	4	4	4	4	4	5	5	5	4	4	5	5	5	5	5	5	5	5	5	5	5	5	5	5	5	5	5	5	5
Prudential CA Municipal Income A	4	4	4	4	4	4	4	4	4	4	4	4	4	4	4	4	4	4	4	3	3	3	3	3	3	3	3	3	3	3	3	3	3	3	3	3	3	3	3	3	3	3	3	3	3	3	3	3	3
Prudential CA Municipal Income B	4	4	4	3	4	4	3	4	4	3	3	3	4	3	4	4	4	3	4	3	3	3	3	3	3	3	3	3	3	3	3	3	3	3	3	3	3	3	3	3	3	3	3	3	3	3	3	3	3
Prudential CA Municipal Income C	3	3	3	3	3	3	3	3	3	3	3	3	3	3	3	3	3	3	3	3	3	3	3	3	3	3	3	3	3	3	3	3	3	3	3	3	3	3	3	3	2	2	3	3	3	2	3	2	2
Prudential CA Municipal Income Z	5	5	5	5	5	5	5	5	5	5	5	5	5	5	5	5	5	5	5	5	5	5	5	5	5	5	4	4	4	4	4	4	4	4	4	4	4	4	5	4	4	4	4	4	4	4	4	4	4
Prudential Global Total Return A	3	3	3	3	3	3	3	3	3	3	3	2	2	2	3	3	3	3	3	3	3	2	3	2	3	3	3	3	3	3	3	3	3	3	2	2	2	2	2	2	2	2	2	2	2	2	2	2	2
Prudential Global Total Return B	2	2	2	2	2	2	2	2	2	2	2	2	2	2	2	2	2	2	2	2	2	2	2	1	2	2	2	2	2	2	2	2	2	2	1	1	1	1	1	1	1	1	2	2	2	2	2	1	2
Prudential Global Total Return C	2	2	2	2	2	2	2	2	2	2	2	2	2	2	2	2	2	2	2	2	2	2	2	2	2	2	2	2	2	2	2	2	2	2	2	2	1	2	1	1	1	1	2	2	2	2	2	2	2
Prudential Global Total Return Z	3	3	3	3	3	3	3	3	2	3	2	2	2	3	3	3	3	3	3	3	3	3	3	2	3	3	3	3	3	3	3	3	3	3	2	2	2	2	2	2	2	2	1	1	1	2	2	2	2
Prudential Government Income A	3	3	3	3	3	3	3	3	3	3	3	3	3	3	3	3	3	3	3	3	3	3	3	2	2	2	3	3	2	2	2	2	2	2	3	3	2	2	3	2	2	2	2	2	2	2	2	2	2
Prudential Government Income B	3	3	3	2	3	3	3	3	3	3	3	3	3	2	3	3	3	3	3	3	3	3	3	3	3	3	3	3	3	3	3	3	3	3	3	3	2	2	2	2	2	2	2	2	2	2	2	2	2
Prudential Government Income C	3	3	3	3	3	3	3	3	3	3	3	3	3	2	3	3	3	3	3	3	3	3	3	3	3	3	3	3	3	3	3	3	3	3	3	3	3	3	3	3	3	3	3	3	2	2	2	2	3
Prudential Government Income Z	4	4	4	5	5	4	4	4	4	4	4	4	4	3	3	4	4	3	4	4	4	4	4	4	4	4	4	4	4	4	4	4	4	4	4	4	4	4	4	4	4	4	4	4	4	4	4	4	4
Prudential High-Yield A	3	3	3	3	3	3	3	3	3	3	3	3	3	3	3	3	3	3	3	3	3	3	3	3	3	3	3	3	3	3	3	3	3	3	3	3	3	3	3	3	3	2	2	2	2	2	2	2	2
Prudential High-Yield B	3	3	3	2	3	3	3	3	3	3	3	3	3	3	3	3	3	3	3	3	3	3	3	3	3	3	3	3	3	3	2	2	2	2	3	3	3	3	3	3	3	2	2	2	2	2	2	2	2
Prudential High-Yield C	3	3	3	3	3	3	3	3	3	3	3	3	3	3	3	3	3	2	2	2	3	3	3	3	3	3	3	3	3	3	2	2	2	3	3	3	3	3	3	3	3	2	2	2	2	2	2	2	2
Prudential High-Yield Z	3	3	3	3	3	3	3	3	3	3	3	3	3	3	3	3	3	3	3	3	3	3	3	3	3	3	3	3	3	3	3	3	3	3	3	3	3	3	3	3	3	3	3	3	3	3	3	3	3
Prudential Jennison Blend A	3	3	3	3	3	3	3	2	2	2	2	2	2	2	2	2	2	3	2	3	2	2	2	2	2	2	3	3	2	2	3	3	3	3	2	3	3	3	3	3	3	3	3	3	3	3	3	3	3
Prudential Jennison Blend B	2	3	2	3	3	3	2	2	2	2	2	2	2	2	2	2	3	3	3	3	3	2	2	3	2	3	3	3	3	3	3	3	3	3	3	3	3	3	3	3	3	3	3	3	3	3	3	3	3
Prudential Jennison Blend C	2	2	2	2	3	3	3	3	3	3	3	3	3	3	3	2	3	3	3	3	3	3	2	3	3	3	3	3	3	3	3	3	3	3	3	3	3	3	3	3	3	3	3	3	3	3	3	3	3
Prudential Jennison Blend Z	2	2	2	3	3	3	3	3	3	3	3	3	3	3	3	3	3	4	4	4	4	3	3	3	3	3	4	4	4	4	4	4	4	4	4	4	4	4	4	4	4	4	4	4	4	4	4	4	4
Prudential Jennison Small Company A	2	2	2	2	2	2	2	2	2	2	2	2	2	2	2	2	2	2	2	2	2	2	4	4	4	4	4	4	4	4	4	4	4	4	4	4	4	4	4	4	4	4	4	4	4	4	4	4	4
Prudential Jennison Small Company B	2	2	2	1	2	2	2	2	2	2	2	2	2	2	2	2	2	2	2	2	2	2	4	4	4	4	4	4	4	4	4	4	4	4	4	4	4	4	4	4	4	4	4	4	4	4	4	4	4
Prudential Jennison Small Company C	2	2	1	1	1	1	2	2	2	1	1	2	1	1	1	1	1	1	1	2	2	2	4	4	4	4	4	4	4	4	4	4	4	4	4	4	4	4	4	4	4	4	4	4	4	4	4	4	4
Prudential Jennison Small Company Z	2	2	2	2	2	2	2	2	2	2	2	2	2	1	2	2	2	2	2	2	2	2	4	4	4	4	4	4	4	4	4	4	4	4	4	4	5	5	5	5	4	4	4	4	5	5	5	5	5
Prudential Jennison Utility A	3	3	3	3	4	4	4	3	3	4	4	4	4	4	4	4	4	4	4	4	4	4	4	4	4	4	4	4	4	4	4	4	4	4	4	4	4	5	5	5	5	5	5	5	5	5	5	5	5
Prudential Jennison Utility B	3	3	3	3	3	4	4	3	3	3	3	3	4	4	4	4	4	4	4	4	4	4	4	4	4	4	4	4	4	4	4	4	4	4	4	4	4	5	5	5	5	5	5	5	5	5	5	5	5
Prudential Jennison Utility C	3	3	3	3	3	3	3	3	3	3	3	3	3	3	3	3	3	4	4	4	4	4	4	4	4	4	4	4	4	4	4	4	4	4	4	4	4	5	5	5	5	5	5	5	5	5	5	5	5
Prudential Jennison Utility Z	3	3	3	3	3	3	3	3	3	3	3	4	4	4	4	4	4	4	4	4	4	4	4	4	4	4	4	4	4	4	4	4	4	4	5	4	5	5	5	5	5	5	5	5	5	5	5	5	5
Prudential Jennison Value A	2	2	2	2	2	2	2	2	2	2	2	2	2	3	2	2	2	2	2	2	2	2	2	2	2	2	2	2	2	2	2	2	2	2	2	3	3	3	3	3	3	3	3	3	3	3	3	3	3
Prudential Jennison Value B	2	2	2	2	2	2	2	2	2	2	2	2	2	3	3	2	3	2	2	2	2	2	2	2	2	2	2	2	2	2	2	3	3	3	3	3	3	3	3	3	3	3	3	3	3	3	3	3	3
Prudential Jennison Value C	2	2	2	2	3	2	3	3	2	2	2	2	2	3	3	2	3	3	3	3	3	3	3	3	2	2	3	3	2	2	3	3	3	3	3	3	3	3	3	3	3	3	3	3	3	3	3	3	3
Prudential Jennison Value Z	3	3	2	3	3	2	3	3	3	3	3	3	2	3	3	3	3	4	4	4	4	3	3	3	3	3	4	4	4	3	4	4	4	4	4	4	3	4	4	4	4	4	4	4	4	4	4	4	4
Prudential Municipal Hi-Inc A	3	3	3	3	3	3	3	2	2	2	3	3	3	3	3	3	3	3	3	3	3	3	3	3	3	3	3	3	2	2	2	2	2	2	2	2	2	2	2	2	2	2	2	2	2	2	2	2	2
Prudential Municipal Hi-Inc B	3	3	3	2	3	3	3	3	2	3	3	3	3	3	3	3	3	3	3	3	3	3	3	3	3	3	3	3	3	3	3	3	3	3	3	3	3	3	3	3	2	2	2	2	3	3	3	3	2
Prudential Municipal Hi-Inc C	2	2	2	2	2	2	2	1	1	1	3	3	3	3	3	3	3	3	3	3	3	3	3	3	3	3	3	2	2	2	2	2	2	2	2	2	2	2	3	3	2	2	2	2	2	2	2	2	2
Prudential Municipal Hi-Inc Z	4	4	3	4	4	4	4	3	3	3	4	4	4	4	4	4	4	4	4	4	4	4	4	4	4	4	4	4	4	4	3	3	3	3	3	4	4	4	4	4	4	4	4	4	4	4	4	4	4
Prudential National Municipals A	3	3	3	3	3	3	3	3	3	3	3	3	3	3	3	3	3	4	3	3	3	3	3	3	3	3	3	3	3	3	3	3	3	3	3	3	3	3	3	3	3	3	3	3	3	3	3	3	3
Prudential National Municipals B	3	3	3	2	3	3	3	3	3	4	3	3	3	3	3	3	3	4	3	3	3	3	3	3	3	3	3	3	3	3	3	3	3	3	3	3	3	3	3	3	3	3	3	3	3	3	3	3	3
Prudential National Municipals C	2	3	3	3	3	3	3	3	3	3	3	3	3	3	3	3	3	3	3	3	3	3	3	3	3	3	3	3	3	3	3	3	3	3	3	3	3	3	3	3	3	3	3	3	3	3	3	3	3
Prudential National Municipals Z	4	4	4	4	4	4	4	4	5	5	4	4	4	4	4	4	4	4	4	4	4	4	4	4	4	4	4	4	4	4	4	4	4	4	4	4	4	4	4	4	4	4	4	4	4	4	4	4	4
Prudential Short-Term Corporate Bd A	2	2	3	3	3	3	3	3	3	3	3	3	3	3	3	3	3	3	3	4	3	3	3	3	3	3	3	4	3	3	4	3	3	3	3	3	3	3	3	3	3	3	3	3	3	3	2	2	2
Prudential Short-Term Corporate Bd B	1	2	2	2	2	2	2	2	2	3	3	3	3	3	3	3	3	3	3	3	3	3	3	3	3	3	3	3	3	3	3	3	3	3	3	3	3	3	3	3	3	2	2	2	2	2	2	2	2
Prudential Short-Term Corporate Bd C	1	1	2	2	2	2	2	2	2	2	3	3	2	2	3	3	3	3	3	3	3	3	3	3	3	3	3	3	3	3	3	3	3	3	3	3	3	3	3	3	3	3	3	3	3	2	2	2	2
Prudential Short-Term Corporate Bd Z	3	3	3	4	4	4	4	4	4	4	4	4	5	5	5	5	5	5	5	5	5	5	5	5	5	5	5	5	5	4	4	4	4	4	4	4	4	4	4	4	4	4	4	4	4	4	4	4	4
Putnam American Government Income A	2	2	2	2	2	2	2	2	2	2	3	2	2	2	2	2	2	2	2	2	2	2	2	2	2	2	2	2	2	2	2	2	2	2	2	2	2	2	2	2	2	2	2	2	2	2	2	2	2
Putnam American Government Income B	2	2	2	1	1	1	1	1	1	1	2	1	1	1	1	1	1	1	1	1	1	1	1	2	2	2	2	2	1	2	2	2	2	1	1	1	1	1	1	1	1	1	1	1	1	1	1	1	1
Putnam American Government Income C	2	2	2	2	2	2	3	2	2	2	2	2	2	2	2	2	2	2	2	2	2	2	2	2	2	2	2	2	2	2	2	2	2	2	2	2	1	1	1	1	1	1	1	1	1	1	2	2	1
Putnam American Government Income M	2	1	2	1	1	1	1	1	1	1	2	1	1	1	1	1	1	1	1	1	1	1	1	1	1	1	1	1	1	2	1	2	2	2	2	2	2	2	1	1	1	1	1	1	1	1	1	1	1
Putnam AMT - Free Municipal A	3	3	3	3	3	3	3	3	3	3	3	3	3	3	3	3	3	3	3	3	3	3	3	3	3	3	3	3	3	3	3	3	3	3	3	3	3	3	3	3	3	2	2	3	3	3	3	3	3
Putnam AMT - Free Municipal B	3	3	3	2	3	3	3	3	3	3	3	3	3	3	3	3	2	3	3	3	2	2	3	2	3	2	2	2	2	2	2	2	2	2	2	2	2	2	2	2	2	2	2	2	2	2	2	2	2
Putnam AMT - Free Municipal C	3	3	3	3	3	3	3	3	3	3	3	3	3	3	3	3	3	3	3	3	3	3	3	3	2	2	2	2	2	2	2	2	2	2	2	2	2	2	2	2	2	2	2	2	2	2	2	2	2
Putnam AMT - Free Municipal M	3	3	3	3	3	3	3	3	3	3	3	3	3	3	3	3	3	3	3	3	3	3	3	3	3	3	3	2	2	2	2	2	2	2	2	2	2	2	2	2	2	2	2	2	2	2	2	2	2
Putnam AZ Tax Exempt Income A	2	2	2	2	2	2	2	2	2	2	2	3	2	2	3	3	3	2	3	2	2	2	2	2	2	2	3	3	3	3	3	3	3	3	3	3	3	3	3	3	2	2	2	2	2	2	2	2	2
Putnam AZ Tax Exempt Income B	2	2	2	2	2	2	2	2	2	2	2	2	1	1	1	1	1	1	1	1	2	1	1	1	1	1	2	2	2	2	2	2	2	2	2	2	2	2	2	2	2	2	1	2	2	2	1	2	1
Putnam AZ Tax Exempt Income M	2	2	2	2	2	2	2	2	2	2	2	2	2	2	3	2	2	2	2	2	2	2	2	2	2	2	2	2	2	2	2	2	2	2	2	2	2	2	2	2	2	2	2	2	2	2	2	2	2
Putnam CA Tax Exempt Income A	3	3	3	3	3	3	3	3	3	3	2	3	3	3	3	2	3	2	3	3	3	3	3	3	3	3	3	3	3	3	3	3	3	3	3	3	3	3	3	3	3	3	3	3	3	3	3	3	3
Putnam CA Tax Exempt Income B	2	2	2	2	2	2	2	2	2	2	2	2	2	2	2	2	2	2	2	2	2	2	2	2	2	2	2	2	2	2	2	2	2	2	2	2	2	2	2	2	2	2	2	2	2	2	2	2	2
Putnam CA Tax Exempt Income C	3	3	2	3	2	2	3	2	2	3	2	3	3	3	3	2	2	3	3	3	3	3	3	3	2	2	2	2	2	2	2	2	2	2	2	2	2	2	2	2	2	2	2	2	2	2	2	2	2
Putnam Convertible Securities A	2	2	2	2	2	2	2	2	2	2	2	2	2	2	2	2	2	2	2	2	2	2	2	2	2	2	2	3	3	3	3	3	3	3	3	3	3	3	3	3	3	3	3	3	3	3	3	3	3
Putnam Convertible Securities B	2	2	2	2	2	2	2	2	2	2	2	2	2	2	2	2	2	2	2	2	2	2	2	2	2	2	3	3	3	3	3	3	3	3	3	3	3	3	3	3	3	3	3	3	3	3	3	3	3
Putnam Convertible Securities C	2	2	2	2	3	3	3	3	3	3	3	3	3	3	3	3	4	4	4	4	4	4	5	4	3	3	4	4	4	4	4	3	3	3	3	3	3	3	3	3	3	3	3	4	3	4	4	4	4
Putnam Convertible Securities M	2	2	2	2	2	2	2	2	2	2	2	2	2	2	2	2	2	2	2	2	3	3	3	3	3	3	3	4	3	3	3	3	3	3	3	3	3	3	3	3	3	3	3	3	3	3	3	3	3
Putnam Convertible Securities Y	2	2	2	2	3	3	3	3	3	3	3	3	3	3	4	4	4	3	3	3	4	4	3	4	4	4	4	4	4	4	4	4	4	4	4	4	4	3	3	3	4	4	4	4	4	5	5	5	5
Putnam Diversified Income A	2	3	2	2	2	2	2	2	2	2	2	2	3	3	2	3	3	3	3	3	3	3	3	3	3	3	3	3	3	3	3	3	3	3	3	3	3	3	3	3	3	3	3	3	3	3	3	3	3
Putnam Diversified Income B	2	2	2	2	2	2	2	2	2	2	2	2	2	2	2	2	2	3	3	3	3	3	3	3	3	3	3	3	3	3	3	3	3	3	3	3	3	3	3	3	3	3	3	3	3	3	3	3	3
Putnam Diversified Income C	2	3	2	3	3	2	3	2	2	3	3	2	3	3	3	3	4	4	3	3	3	3	3	3	3	3	3	3	3	3	3	3	3	3	3	3	3	3	3	3	3	3	3	3	3	3	3	3	3
Putnam Diversified Income M	2	2	2	2	2	2	2	2	2	2	2	2	2	2	2	2	2	3	3	3	3	3	3	3	3	3	3	3	3	3	3	3	3	3	3	3	3	3	3	3	3	3	3	3	3	3	3	3	3
Putnam Diversified Income Y	3	3	3	3	3	2	2	3	2	2	2	2	2	3	3	3	3	3	4	3	4	4	4	4	4	4	4	4	4	4	4	4	4	4	4	4	4	4	4	4	4	4	4	4	4	4	4	4	4
Putnam Equity Income A	4	4	4	4	4	4	4	4	4	4	4	4	4	4	4	4	4	4	4	4	4	4	4	4	4	4	4	4	4	4	4	4	4	4	3	4	4	3	3	3	3	3	3	3	3	3	3	3	3
Putnam Equity Income B	4	4	4	4	4	4	4	4	4	4	4	4	4	4	4	4	4	4	4	4	4	4	4	4	4	4	4	4	3	3	3	3	3	3	3	3	3	3	3	3	3	3	3	3	3	3	3	3	3
Putnam Equity Income C	4	4	4	4	4	4	4	4	4	4	4	4	4	4	4	4	4	4	4	4	4	4	4	4	4	4	4	4	4	4	4	4	4	4	4	4	4	4	3	3	3	3	3	3	3	3	3	3	3
Putnam Equity Income M	4	4	4	4	4	4	4	4	4	4	4	4	4	4	3	4	3	4	4	3	3	3	3	3	3	4	4	3	3	3	3	3	3	3	3	3	3	3	3	3	3	3	3	3	3	3	3	3	3
Putnam Equity Income Y	4	4	4	4	4	5	4	4	4	4	5	4	4	4	4	4	4	4	4	4	4	4	4	4	4	4	4	4	4	4	4	4	4	4	4	4	4	4	4	4	4	4	4	4	4	4	4	4	4
Putnam Europe Equity A	3	4	3	3	3	3	3	3	3	3	3	3	3	3	3	3	3	3	3	2	2	2	2	2	2	2	2	2	2	2	2	2	2	2	2	2	2	2	2	2	2	2	2	2	2	2	2	2	2
Putnam Europe Equity B	3	3	3	3	3	3	3	3	3	3	3	3	3	2	2	2	2	2	3	2	2	2	2	2	2	2	2	2	2	2	2	2	2	2	2	2	2	2	2	2	2	2	2	2	2	2	2	2	2
Putnam Europe Equity C	3	3	3	3	3	3	3	3	3	3	3	3	3	3	3	3	3	2	3	2	2	2	2	2	2	2	2	2	2	2	2	2	2	2	2	2	2	2	2	2	2	2	2	2	2	2	2	2	2
Putnam Europe Equity M	3	3	3	3	3	3	3	3	3	3	3	3	3	2	2	2	2	2	2	2	2	2	2	2	2	2	2	2	2	2	2	2	2	2	2	2	2	2	2	2	2	2	2	2	2	2	2	2	2
Putnam Fund for Growth & Income A	2	2	2	2	2	3	3	3	3	3	3	3	3	2	2	2	2	2	2	2	2	2	2	2	2	2	2	2	2	2	2	2	2	2	2	2	2	2	2	2	2	2	2	2	2	2	2	2	2
Putnam Fund for Growth & Income B	2	3	2	2	2	3	3	3	3	3	3	3	3	3	2	2	2	2	2	2	2	2	2	2	2	2	2	2	2	2	2	2	2	2	2	2	2	2	2	2	2	2	2	2	2	2	2	2	2
Putnam Fund for Growth & Income C	2	2	2	2	3	3	3	3	3	3	3	3	3	3	3	3	2	3	3	2	3	3	3	3	2	2	2	2	2	2	2	3	3	2	2	2	2	2	2	2	2	2	2	2	2	2	2	2	2
Putnam Fund for Growth & Income M	2	2	2	2	2	2	2	2	2	2	2	2	2	2	2	2	2	2	2	2	2	2	2	2	2	2	2	2	2	2	2	2	2	2	2	2	2	2	2	2	2	2	2	2	2	2	2	2	1
Putnam Fund for Growth & Income Y	3	3	3	3	3	3	3	3	3	3	3	3	3	3	3	3	3	3	2	2	2	2	3	3	3	3	3	3	3	3	3	3	3	3	3	3	3	3	3	3	3	3	2	2	2	2	2	2	2
Putnam Global Health Care A	3	3	3	3	3	3	3	3	3	3	3	3	3	3	3	3	3	3	3	3	3	3	3	3	3	3	3	3	3	3	3	3	3	3	3	3	3	3	3	3	3	3	3	3	3	3	3	3	3
Putnam Global Health Care B	3	3	3	3	3	3	3	3	3	3	3	3	3	3	3	3	3	3	3	3	3	3	3	3	3	3	3	3	3	3	3	3	3	3	3	3	3	3	3	3	3	3	3	3	3	3	3	3	3
Putnam Global Health Care C	3	3	3	3	3	3	3	3	3	3	2	3	3	3	3	3	3	3	3	3	3	3	3	3	2	2	2	3	2	2	3	3	3	3	2	3	3	3	3	3	3	3	3	3	3	3	3	3	3
Putnam Global Health Care M	3	3	3	3	3	3	3	3	3	3	3	3	3	2	2	2	2	2	2	2	2	2	2	2	2	2	2	2	2	2	2	3	3	3	2	2	3	3	3	3	3	3	3	3	3	3	3	3	3
Putnam Global Income A	2	2	2	2	3	2	3	3	3	3	3	3	3	3	3	3	3	3	3	3	2	2	2	2	2	2	2	3	3	3	3	3	3	3	3	3	3	3	3	3	3	3	3	3	3	3	3	3	3
Putnam Global Income B	3	3	2	2	3	2	2	2	2	2	2	2	2	3	3	3	3	3	3	3	2	2	3	2	3	2	3	3	3	3	3	3	3	3	3	3	3	3	3	3	3	2	2	2	2	2	2	2	2
Putnam Global Income C	3	3	3	3	3	3	3	3	3	3	3	3	3	3	3	3	3	3	3	3	3	3	3	3	3	3	3	3	3	3	3	3	3	3	3	3	3	3	3	3	3	3	3	3	3	3	3	3	3
Putnam Global Income M	3	3	2	3	3	2	2	2	2	2	2	2	2	3	3	3	3	3	3	3	3	3	3	3	3	3	3	3	3	3	3	3	3	3	3	3	3	3	3	3	3	3	3	3	2	3	3	2	3
Putnam Global Natural Resources A	3	3	3	3	3	3	3	3	3	3	3	3	3	3	3	3	3	3	4	3	3	3	3	3	3	3	3	3	3	3	3	3	3	3	3	3	3	3	3	3	3	3	3	3	3	3	3	3	3
Putnam Global Natural Resources B	3	4	4	3	3	3	3	3	3	3	3	3	3	3	2	3	2	2	3	3	3	3	4	3	3	3	3	3	3	3	3	3	3	3	3	3	3	3	3	3	3	3	3	3	3	3	3	3	3
Putnam Global Natural Resources C	3	3	3	3	3	3	3	3	3	3	3	3	3	3	3	3	3	3	3	3	3	3	3	3	3	3	3	3	3	3	3	3	3	3	3	3	3	3	3	3	3	3	3	3	3	3	3	3	3
Putnam Global Natural Resources M	3	3	3	3	3	3	3	3	3	3	3	3	3	2	2	2	2	2	2	2	2	2	2	2	2	3	3	2	2	2	3	3	3	3	3	3	3	3	3	3	3	3	3	3	3	3	3	3	3
Putnam Global Utilities A	3	3	3	3	3	3	3	3	3	3	3	3	3	3	3	3	3	2	3	3	3	2	3	3	3	2	2	2	3	3	3	2	2	2	2	2	2	2	2	2	2	2	2	1	1	2	2	2	1
Putnam Global Utilities B	3	3	3	2	3	3	3	3	3	3	2	3	3	3	3	3	2	2	3	3	3	3	3	3	3	2	2	2	3	3	3	2	2	2	2	2	2	2	2	2	2	2	2	1	1	2	2	2	1
Putnam Global Utilities C	3	3	3	3	3	3	3	4	4	3	3	3	3	4	4	4	3	3	3	3	3	3	3	3	3	3	3	3	3	3	3	3	3	3	3	3	3	3	3	3	3	2	3	3	2	2	3	2	2
Putnam Global Utilities M	2	2	2	2	2	2	3	2	2	2	2	3	3	2	2	2	2	2	2	2	2	2	3	3	3	2	2	2	3	3	3	3	2	2	2	2	2	2	2	2	1	2	2	1	1	2	2	2	1
Putnam High Yield A	3	3	3	3	3	3	3	3	3	3	3	3	3	3	3	3	3	3	3	3	3	3	3	3	3	3	3	3	3	3	3	3	3	3	3	3	3	3	3	3	3	3	3	3	3	3	3	3	3
Putnam High Yield Advantage A	3	3	3	3	3	2	2	2	2	2	2	2	2	2	3	3	3	3	3	3	3	3	3	3	3	3	3	3	3	3	3	3	3	3	3	3	3	3	3	3	3	3	3	3	3	3	3	3	3
Putnam High Yield Advantage B	2	2	2	2	2	2	2	2	2	2	2	2	2	2	3	3	3	3	3	3	3	3	3	3	3	3	3	3	3	3	3	3	3	3	3	3	3	3	3	3	3	3	3	3	3	3	3	3	3
Putnam High Yield Advantage M	2	2	2	2	2	2	2	2	2	2	2	2	2	3	3	3	3	3	3	3	3	3	3	3	3	3	3	3	3	3	3	3	3	3	3	3	3	3	3	3	3	3	3	3	3	3	3	3	3
Putnam High Yield Advantage Y	3	3	3	3	3	3	3	3	3	3	3	3	3	3	3	4	4	4	4	4	4	3	3	3	3	3	4	4	4	3	3	3	3	3	3	3	4	4	4	4	4	4	4	4	4	4	4	4	4
Putnam High Yield B	2	3	2	2	3	2	2	3	3	2	2	2	3	3	3	3	3	3	3	3	3	3	3	3	3	3	3	3	3	3	3	3	3	3	3	3	3	3	3	3	3	3	3	3	3	3	3	3	3
Putnam High Yield M	2	3	2	2	2	2	2	2	2	2	2	2	2	3	3	3	3	3	3	3	3	3	3	3	3	3	3	3	3	3	3	3	3	3	3	3	3	3	3	3	3	3	3	3	3	3	3	3	3
Putnam High Yield Y	3	3	3	3	3	3	3	3	3	3	3	3	3	3	3	4	4	3	4	4	4	3	3	3	3	3	3	3	3	3	3	3	3	3	3	3	4	4	4	4	4	4	4	4	4	4	4	4	4
Putnam Income A	2	2	2	2	2	2	2	2	2	2	2	2	2	2	2	2	2	2	2	2	2	2	2	2	2	2	2	2	2	2	2	2	2	2	2	2	2	2	2	2	2	2	2	2	2	2	2	2	2
Putnam Income B	1	1	1	1	1	1	1	1	1	1	1	1	1	2	2	2	2	2	2	2	2	2	2	2	2	2	2	2	2	2	2	2	2	2	2	2	2	2	2	2	2	2	2	2	2	2	2	2	2
Putnam Income C	2	2	2	2	2	2	2	2	2	2	3	2	2	2	2	3	3	3	3	3	3	3	3	3	2	2	2	2	2	2	2	2	2	2	2	2	2	2	2	2	2	2	2	2	2	2	2	2	2
Putnam Income M	1	1	1	1	1	1	1	1	1	1	1	1	1	1	2	2	2	2	2	2	2	2	2	2	2	2	2	2	2	2	2	2	2	2	2	2	2	2	2	2	2	2	2	2	2	2	2	2	2
Putnam Income Y	2	2	2	2	2	2	2	2	2	2	2	2	2	3	3	3	3	3	3	3	3	3	3	3	3	3	3	3	3	3	3	3	3	3	4	3	3	3	3	4	3	3	3	3	3	3	3	3	3
Putnam International Equity A	5	5	5	5	4	4	4	4	4	4	4	4	4	4	4	4	4	4	4	4	4	4	4	4	4	4	4	3	4	3	4	4	3	4	3	3	3	3	3	3	3	3	3	3	3	3	3	3	3
Putnam International Equity B	4	4	4	4	4	4	4	4	4	4	4	4	4	4	4	4	3	3	3	3	3	3	4	4	4	4	4	3	3	3	3	3	4	4	3	3	3	3	3	3	3	3	3	3	3	3	3	3	3
Putnam International Equity C	4	4	4	4	4	3	3	3	3	3	3	3	3	3	3	3	3	3	3	3	2	2	2	2	3	3	3	3	3	3	3	3	3	3	3	3	3	3	3	2	2	2	2	2	2	2	2	2	2
Putnam International Equity M	4	4	4	4	4	4	4	4	4	4	4	4	4	3	4	4	3	3	4	3	3	3	3	3	3	3	3	2	3	3	3	3	3	3	3	3	3	3	3	3	3	3	3	3	3	3	3	3	3
Putnam International Equity Y	4	5	4	5	4	4	4	4	4	4	4	4	4	4	4	4	4	4	4	4	4	4	4	4	4	3	3	3	3	3	3	3	3	3	3	3	3	3	3	3	3	3	3	3	3	3	3	3	4
Putnam Investors A	3	3	3	3	1	2	2	2	2	2	2	2	2	2	2	2	2	2	2	2	2	2	2	2	2	2	2	2	2	2	2	2	2	2	2	2	2	2	2	2	2	2	2	2	2	2	2	2	2
Putnam Investors B	3	3	3	3	1	1	1	2	2	2	2	2	2	2	2	2	2	2	2	2	2	2	2	2	2	2	2	2	2	2	2	2	2	2	2	2	2	2	2	2	2	2	2	2	2	2	2	2	2
Putnam Investors C	3	3	3	3	1	1	1	1	1	1	1	1	1	1	1	1	1	1	1	2	2	2	2	2	1	1	1	2	1	2	2	2	2	2	2	2	2	2	2	2	2	2	3	3	3	3	3	2	2
Putnam Investors M	3	3	3	3	1	1	1	1	1	1	1	1	1	1	1	1	1	1	1	1	1	1	1	1	1	1	1	1	1	2	2	2	2	2	2	2	2	2	2	2	2	2	2	2	2	2	2	2	2
Putnam Investors Y	3	3	3	3	2	2	2	2	1	2	1	1	1	1	1	1	1	1	1	1	1	1	1	1	1	2	2	2	2	2	2	2	2	2	2	2	2	2	2	2	3	3	3	3	3	3	3	3	3
Putnam MA Tax Exempt Income A	5	5	5	5	5	5	5	5	5	4	3	3	4	4	3	3	3	3	3	3	3	3	4	4	3	3	3	4	4	4	4	3	4	4	4	4	4	4	4	4	3	3	3	3	3	3	3	3	3
Putnam MA Tax Exempt Income B	4	4	4	3	4	4	4	4	4	4	2	2	2	2	3	3	3	2	2	2	3	3	3	3	3	3	3	3	3	3	3	3	3	3	3	3	3	3	3	3	2	2	2	2	2	2	2	2	2
Putnam MA Tax Exempt Income M	4	4	4	4	4	4	4	4	4	4	3	3	3	3	3	3	3	2	2	2	3	3	2	2	3	2	3	3	3	3	3	3	3	3	3	3	3	3	3	3	3	2	3	3	3	3	3	3	3
Putnam MI Tax Exempt Income A	2	2	2	2	2	2	2	3	3	3	3	3	3	3	3	3	3	2	3	3	3	3	2	2	2	2	2	2	2	3	3	3	3	3	3	3	3	3	3	3	3	3	3	3	3	3	3	3	3
Putnam MI Tax Exempt Income B	1	1	1	1	1	1	1	2	2	2	2	2	2	2	2	2	2	2	2	2	2	2	2	2	2	2	2	2	2	2	2	2	2	2	2	2	2	2	2	3	2	2	2	2	2	2	2	2	2
Putnam MI Tax Exempt Income M	1	1	1	2	1	1	2	2	2	2	2	2	2	2	2	2	2	2	2	2	2	2	2	2	2	2	2	2	2	2	3	3	3	2	2	2	3	2	3	3	2	2	2	2	2	2	2	2	2
Putnam MN Tax Exempt Income A	3	3	3	3	3	3	3	3	3	3	2	3	3	3	3	3	3	3	3	3	3	3	3	3	3	3	3	3	3	3	3	3	3	3	3	3	3	3	3	3	3	3	3	3	3	3	3	3	2
Putnam MN Tax Exempt Income B	2	2	2	2	2	2	2	2	2	2	2	2	2	2	2	2	2	2	2	2	2	2	2	2	2	2	2	2	2	2	2	2	2	2	2	2	2	2	2	2	2	2	2	2	2	2	2	2	1
Putnam MN Tax Exempt Income M	2	2	2	2	2	2	2	3	3	3	3	2	3	3	3	3	3	3	3	3	3	3	3	3	3	3	3	2	2	2	2	2	2	2	2	2	2	2	2	2	2	2	2	2	2	2	2	2	2
Putnam Multi-Cap Growth A	1	1	1	1	1	1	2	1	1	1	1	1	1	2	2	1	2	1	1	2	1	1	2	2	1	1	1	1	1	1	1	1	1	1	1	1	1	2	2	1	2	2	2	2	2	2	2	2	2
Putnam Multi-Cap Growth B	1	1	1	1	1	1	1	1	1	1	1	1	1	2	2	1	2	1	1	2	2	2	2	2	2	1	1	1	1	1	1	1	1	1	1	1	2	2	2	2	2	2	2	2	2	2	2	2	2
Putnam Multi-Cap Growth C	2	2	2	2	1	1	1	1	1	1	1	1	1	1	1	1	2	2	2	2	2	2	2	2	2	2	2	2	2	2	2	2	2	2	2	2	2	2	2	2	3	3	3	3	3	3	3	3	3
Putnam Multi-Cap Growth M	1	1	1	1	1	1	1	1	1	1	1	1	1	1	2	2	2	1	1	2	1	1	2	2	1	1	2	2	1	1	1	1	1	1	1	1	2	2	2	1	2	2	2	2	2	2	2	2	2
Putnam Multi-Cap Growth Y	2	1	2	2	1	1	2	2	1	1	1	1	1	2	2	2	2	2	2	2	2	2	2	2	2	2	2	2	1	1	2	2	2	2	2	2	2	2	2	2	2	2	2	2	2	2	2	2	2
Putnam NJ Tax Exempt Income A	3	3	2	2	3	3	3	3	3	2	3	3	3	3	3	3	3	3	3	3	3	3	3	3	3	3	3	3	3	3	3	3	3	3	3	3	3	3	3	3	3	3	3	3	3	3	3	3	3
Putnam NJ Tax Exempt Income B	2	2	1	2	2	1	2	2	2	2	1	1	2	2	2	2	2	2	2	2	2	1	2	1	1	1	2	2	2	2	2	2	2	2	2	2	2	2	2	2	2	2	2	2	2	2	2	2	2
Putnam NJ Tax Exempt Income M	2	2	2	2	2	2	2	2	2	2	2	2	2	3	3	3	3	2	2	2	2	2	2	2	2	2	2	2	2	2	2	2	2	2	2	2	2	2	2	2	2	2	2	2	2	2	2	2	2
Putnam NY Tax Exempt Income A	3	3	3	3	3	2	2	2	2	3	2	2	3	3	2	2	3	2	3	3	3	3	3	3	3	2	3	3	3	3	3	3	3	3	3	3	3	3	3	3	2	2	2	2	3	2	3	3	2
Putnam NY Tax Exempt Income B	2	2	2	2	2	2	2	2	2	2	2	2	2	2	2	2	1	1	1	1	1	2	1	2	1	1	1	2	2	2	2	2	2	2	2	2	2	2	2	2	2	1	2	2	2	2	2	2	2
Putnam NY Tax Exempt Income C	4	3	3	3	3	3	3	3	2	2	2	3	3	3	2	2	2	2	2	2	2	2	2	2	2	2	2	2	1	1	1	1	2	1	2	1	2	2	2	2	1	1	1	2	1	2	2	2	2
Putnam NY Tax Exempt Income M	2	2	2	2	2	2	2	3	3	3	3	3	3	3	3	2	2	2	3	3	3	3	3	3	3	2	2	2	2	2	2	2	2	2	2	2	2	2	2	2	2	2	2	2	2	2	2	2	2
Putnam OH Tax Exempt Income A	3	3	3	3	3	3	3	3	3	3	3	3	3	3	3	3	3	3	3	3	3	3	3	3	3	3	3	3	3	3	3	3	3	3	3	3	3	3	3	3	3	3	3	3	3	3	3	3	3
Putnam OH Tax Exempt Income B	3	2	2	2	2	2	2	2	2	2	2	3	2	3	3	3	3	2	3	2	3	2	2	2	2	2	2	3	2	2	3	3	3	3	3	3	3	3	3	3	3	3	2	3	3	2	2	2	2
Putnam OH Tax Exempt Income M	3	3	2	3	3	3	3	3	3	2	3	3	3	3	3	3	3	3	3	3	3	3	3	3	3	3	3	3	3	3	3	3	3	3	3	3	3	3	3	3	3	3	3	3	3	3	3	3	3
Putnam PA Tax Exempt Income A	3	2	2	2	2	3	3	3	3	3	3	3	3	3	3	3	3	3	3	3	3	3	3	3	3	3	3	3	3	3	3	3	3	3	3	3	3	3	3	3	3	3	3	3	3	3	3	3	3
Putnam PA Tax Exempt Income B	1	1	1	1	1	1	2	1	1	1	2	2	2	2	2	2	2	2	2	2	2	2	2	2	2	2	2	2	2	2	2	2	2	2	2	3	2	3	2	2	2	2	2	2	2	2	2	2	2
Putnam PA Tax Exempt Income M	2	1	1	2	2	2	2	2	2	2	2	2	2	2	2	2	2	2	3	3	3	3	3	3	3	3	3	3	3	3	3	3	3	3	3	3	3	3	3	3	3	3	2	2	3	2	2	2	2
Putnam Tax Exempt Income A	3	3	3	3	3	3	3	3	3	3	3	3	3	3	3	3	3	3	3	3	3	3	3	3	3	3	3	3	3	3	3	3	3	3	3	3	4	3	4	3	3	3	3	3	3	3	3	3	3
Putnam Tax Exempt Income B	3	2	2	2	3	2	2	2	2	2	2	2	2	2	2	2	2	2	2	2	2	2	2	2	2	2	2	2	2	2	2	2	2	2	2	3	3	3	3	3	2	3	2	2	2	2	2	2	2
Putnam Tax Exempt Income C	3	3	3	3	3	3	3	3	2	3	2	3	3	3	3	3	3	3	3	3	3	3	3	3	3	3	2	2	3	3	3	3	3	3	3	2	2	2	2	2	2	2	2	2	2	2	2	2	2
Putnam Tax Exempt Income M	3	2	2	2	3	3	3	3	3	3	2	3	3	3	3	3	3	3	3	3	3	3	3	3	3	3	3	3	3	3	3	3	3	3	3	3	3	3	3	3	3	3	3	3	3	3	3	3	3
Putnam Tax-Free High Yield A	2	1	1	1	1	1	1	1	1	1	2	2	2	2	2	2	2	2	2	2	2	2	2	2	2	2	2	2	2	2	2	2	2	2	2	2	2	2	2	2	2	2	2	2	2	2	2	2	2
Putnam Tax-Free High Yield B	2	1	1	1	1	2	2	2	1	1	1	1	1	1	2	1	2	2	2	2	2	2	2	2	1	2	2	2	2	1	2	1	2	1	1	1	1	2	1	1	1	1	1	1	1	1	1	1	1
Putnam Tax-Free High Yield C	1	1	1	1	1	1	1	1	1	1	2	2	2	2	2	2	2	2	2	2	2	1	1	1	1	1	1	1	1	1	1	1	1	1	1	1	1	1	1	1	1	1	1	1	1	1	1	1	1
Putnam Tax-Free High Yield M	2	1	1	1	1	1	1	1	1	1	2	2	2	2	2	2	2	2	2	2	2	2	2	1	1	1	1	2	1	1	1	1	2	2	2	1	2	2	2	2	1	1	1	1	1	1	1	1	1
Putnam US Government Income A	3	2	2	2	2	2	2	2	2	2	2	2	2	2	2	2	2	2	2	2	2	2	2	2	2	2	2	2	2	2	2	2	2	2	2	3	3	3	2	3	2	2	2	2	2	2	2	2	2
Putnam US Government Income B	2	2	1	2	1	1	2	1	1	1	1	1	2	2	2	2	2	2	2	2	2	2	2	2	2	2	2	2	2	2	2	2	2	2	2	2	2	2	2	2	2	2	2	2	2	1	2	1	1
Putnam US Government Income C	3	3	2	2	2	2	2	2	2	2	1	2	2	2	2	2	2	2	2	2	2	2	2	2	2	2	2	2	2	2	2	2	2	2	2	2	2	2	2	2	2	2	2	2	2	2	2	2	2
Putnam US Government Income M	2	2	1	2	2	2	2	1	1	1	1	1	2	2	2	2	2	2	2	2	1	2	1	2	2	1	1	1	2	2	2	2	2	2	2	2	2	2	2	2	2	2	2	2	2	2	2	2	2
Putnam US Government Income Y	4	3	3	3	4	3	3	3	3	3	3	3	3	3	3	3	3	3	3	3	3	4	4	4	4	4	3	4	4	4	4	4	4	4	4	4	4	4	3	4	3	3	3	4	4	4	3	3	4
Putnam Voyager A	3	3	3	3	3	3	3	3	3	3	3	3	3	3	3	3	3	3	3	3	3	3	3	3	3	3	3	3	3	3	3	2	2	3	3	3	3	3	3	2	2	2	2	2	2	2	2	2	2
Putnam Voyager B	3	3	3	3	3	3	3	3	3	3	3	3	3	3	3	3	3	3	3	3	3	3	3	3	3	3	3	3	3	3	3	2	2	2	3	3	2	2	2	2	2	2	2	2	2	2	2	2	2
Putnam Voyager C	3	3	3	3	3	3	3	3	3	3	3	3	3	3	3	3	3	3	3	3	3	3	3	3	3	3	3	3	3	3	3	2	3	3	3	3	3	3	3	3	3	3	3	2	2	2	2	2	2
Putnam Voyager M	3	3	3	3	3	3	3	3	3	3	3	3	3	3	3	3	3	3	3	3	3	3	3	3	3	3	3	3	3	2	2	2	2	2	3	2	2	2	2	2	2	2	2	2	2	2	2	2	2
Putnam Voyager Y	4	3	3	3	3	3	3	3	3	3	3	3	3	4	4	4	4	4	4	3	3	3	3	3	3	3	3	3	3	3	3	3	3	3	3	3	3	3	3	3	3	3	3	3	2	2	2	2	2
QS Global Equity A	2	2	2	2	2	2	2	2	2	2	2	2	2	2	2	1	2	2	1	1	2	2	2	2	2	2	2	2	2	2	2	2	2	2	2	2	2	2	2	2	2	2	2	2	2	1	2	2	2
RBC Microcap Value I	3	3	3	3	3	3	3	3	3	3	3	3	3	3	3	3	3	3	4	3	4	4	4	4	4	4	3	3	4	4	4	4	4	4	4	3	4	4	4	4	4	4	4	4	4	4	4	5	4
Royce Pennsylvania Mutual Invmt	4	3	3	4	5	4	4	4	4	4	4	4	4	4	4	4	4	4	4	4	4	4	4	4	4	4	4	4	4	4	4	4	4	4	4	4	4	4	4	4	4	4	4	4	4	4	4	4	4
Royce Premier Invmt	4	4	4	4	4	4	5	4	4	4	4	4	4	4	4	4	4	4	4	4	4	4	4	4	4	4	4	4	4	4	4	4	4	4	4	4	4	4	4	4	4	4	4	4	5	5	5	5	4
Russell Global Real Estate Securities C	3	3	3	3	3	3	3	3	3	3	3	3	2	3	2	2	2	2	3	3	3	2	3	3	3	3	3	3	3	3	2	3	2	3	3	3	3	3	2	2	2	2	2	3	3	3	3	3	3
Russell Global Real Estate Securities E	3	4	4	3	3	3	3	3	3	3	3	3	4	4	3	3	3	3	3	3	3	3	3	4	4	4	4	4	3	3	3	3	3	3	3	3	3	3	3	3	3	3	3	3	3	3	3	3	3
Russell Global Real Estate Securities S	4	4	4	4	4	4	4	4	4	4	4	4	4	4	4	4	4	4	4	4	4	4	4	4	4	4	4	4	4	4	3	3	3	3	3	4	3	3	3	3	3	3	4	4	4	3	3	3	3
Russell International Developed Mkts E	3	3	3	3	3	3	3	3	3	3	3	3	3	3	4	4	4	3	4	3	3	3	3	4	3	4	4	4	4	4	4	4	4	4	4	3	3	3	3	3	3	3	3	3	3	4	3	3	3
Russell International Developed Mkts I	3	3	3	3	3	3	3	3	3	3	3	3	3	3	4	4	4	4	4	3	4	4	3	4	3	4	4	4	4	4	4	4	4	3	3	3	3	4	3	4	4	3	4	4	4	4	4	4	3
Russell Investment Grade Bond E	4	4	4	4	4	4	4	4	4	4	4	4	4	4	4	4	3	3	4	4	4	4	4	4	4	4	4	4	4	4	4	3	3	3	3	3	3	3	3	3	3	3	3	3	3	3	3	3	3
Russell Investment Grade Bond I	4	4	4	4	4	4	4	4	4	4	4	4	4	4	4	4	4	4	4	4	4	4	4	4	4	4	4	4	4	4	4	4	4	4	4	4	4	4	4	4	4	4	4	4	4	4	4	4	4
Russell Short Duration Bond C	3	3	3	3	3	3	3	3	3	3	3	3	3	3	3	3	3	3	3	3	2	2	2	2	2	2	2	2	2	2	2	2	2	2	2	2	2	2	2	2	1	1	2	1	1	2	1	1	1
Russell Short Duration Bond E	4	4	4	4	4	4	4	4	4	3	3	3	3	4	3	3	3	4	4	3	3	3	3	3	3	3	3	3	3	3	3	3	3	3	3	3	3	3	3	3	3	3	3	3	3	3	3	3	3
Russell Short Duration Bond S	4	4	4	4	4	4	4	4	4	4	4	4	4	4	4	4	4	4	4	4	4	4	4	4	4	4	4	4	3	3	3	3	3	3	3	3	3	3	3	3	3	3	3	3	3	3	3	3	3
Russell Tax Exempt Bond C	1	1	1	1	1	1	1	1	1	1	3	3	3	3	3	3	1	1	1	1	1	1	1	1	1	1	1	1	1	1	1	1	1	1	1	1	1	1	1	1	1	1	1	1	1	1	1	1	1
Russell Tax Exempt Bond E	2	2	2	2	2	2	2	2	2	2	4	4	4	4	5	4	2	3	3	3	3	2	2	2	2	2	2	2	2	2	2	2	2	2	2	2	2	2	2	2	2	2	2	2	2	2	2	2	2
Russell Tax Exempt Bond S	2	2	2	2	2	2	2	2	2	2	4	4	4	4	4	4	2	2	2	2	2	2	2	2	2	2	2	2	2	2	2	2	2	2	2	2	2	2	2	2	2	2	2	2	2	2	2	2	2
Russell US Core Equity E	2	2	3	2	2	2	3	3	3	3	3	3	3	3	3	3	3	3	3	3	3	3	2	2	2	2	2	3	3	3	3	3	3	3	3	3	3	3	3	3	3	3	3	3	3	3	3	3	3
Russell US Core Equity I	3	3	3	3	3	3	3	3	3	3	3	3	3	3	3	3	3	3	3	3	3	3	3	3	3	3	3	3	3	3	3	3	3	3	3	3	3	3	3	3	3	3	3	3	4	4	3	3	3
Russell US Defensive Equity E	3	3	3	3	3	3	3	3	3	3	3	3	3	3	3	3	3	3	3	4	4	3	3	3	3	3	3	3	3	3	3	3	3	3	3	3	3	3	3	3	3	3	3	3	3	3	3	3	3
Russell US Defensive Equity I	4	4	4	4	4	4	4	4	4	4	4	4	4	4	4	4	4	4	4	4	4	4	4	4	4	4	4	4	4	4	4	4	4	4	4	4	4	4	4	4	4	4	4	4	4	4	4	4	4
Russell US Small Cap Equity E	3	3	3	3	3	3	2	2	2	2	3	3	2	2	2	2	2	2	2	2	2	2	2	2	2	2	2	2	2	2	2	2	2	2	2	2	2	2	2	2	2	2	2	2	2	2	3	3	3
Russell US Small Cap Equity I	3	3	3	3	3	2	2	2	2	3	3	3	3	3	3	3	3	3	3	3	3	3	3	3	3	3	3	3	3	3	3	3	3	3	3	3	3	3	3	3	3	3	3	3	3	3	3	3	3
Schroder International Alpha Inv	3	3	3	3	3	3	3	3	3	3	3	3	3	3	3	3	3	3	2	2	2	2	2	2	2	2	2	2	2	2	2	2	2	3	2	2	2	3	3	2	2	3	3	3	3	3	3	3	3
Schwab Balanced	3	3	3	3	3	3	3	3	3	3	4	4	4	4	4	4	4	4	4	4	4	4	4	4	4	4	4	3	3	3	3	3	4	4	4	4	3	3	3	3	4	4	4	4	4	4	4	3	4
Schwab Small Cap Index	2	2	2	2	2	2	2	2	2	2	2	2	2	2	2	2	2	2	2	2	2	2	2	2	2	2	2	2	2	2	2	2	2	2	2	2	2	2	2	2	2	2	2	2	2	2	2	2	2
SEI S&P 500 Index E (SIMT)	4	4	4	4	4	4	4	4	4	4	4	4	4	4	4	4	4	4	4	4	4	4	4	4	4	4	4	4	4	4	4	4	4	4	3	3	3	3	3	3	3	3	3	3	3	3	3	3	3
Selected American Shares S	5	5	5	4	5	5	5	4	4	4	5	4	4	5	5	5	5	5	5	5	5	5	5	5	5	5	5	5	5	5	5	5	5	5	5	5	5	5	5	5	5	5	4	4	4	4	5	5	5
Sextant International	3	3	2	2	3	2	3	3	3	3	3	3	3	4	4	5	5	5	5	4	4	4	4	5	5	4	4	4	4	4	3	3	3	3	3	3	4	4	4	4	4	4	4	4	4	3	4	3	3
Shelton California Tax-Free Income	4	4	4	3	3	3	3	3	3	3	3	3	3	3	3	3	3	3	3	3	3	3	3	3	3	4	4	4	4	4	4	4	4	4	4	4	4	3	4	4	3	3	3	4	4	4	4	3	4
Shelton S&P 500 Index Direct	4	4	4	4	4	4	4	4	4	4	4	4	4	4	4	4	4	4	4	4	4	4	4	4	4	4	4	4	4	4	4	4	4	4	4	4	4	4	4	4	4	4	4	4	4	4	4	4	4
Shelton S&P Midcap Index Direct	4	4	4	4	4	4	4	4	4	4	4	4	4	4	4	4	4	4	4	4	4	4	4	4	4	4	4	4	4	4	4	4	4	4	4	4	4	4	4	4	4	4	4	4	4	4	4	4	4
Shelton US Government Securities Direct	3	3	3	3	3	3	4	3	3	3	3	3	3	3	3	3	3	3	3	3	3	3	3	3	3	3	3	3	3	3	3	3	3	3	3	3	3	3	3	3	2	2	2	3	3	3	3	3	3
Sit International Growth	1	1	1	1	1	1	1	1	1	1	1	1	1	1	2	2	2	2	2	2	2	2	2	2	2	2	2	2	2	2	2	2	2	2	2	2	2	2	2	2	2	2	2	2	2	2	2	2	1
Sit Large Cap Growth	3	3	3	3	3	3	3	3	3	3	3	3	3	3	3	3	3	3	3	3	3	3	3	3	3	3	3	3	3	3	3	3	3	3	3	3	3	3	3	3	3	3	3	3	3	3	3	3	3
Sit Mid Cap Growth	2	3	3	2	2	2	3	3	3	3	3	3	3	3	3	3	3	3	3	3	3	3	3	3	3	2	2	2	2	2	2	2	2	3	3	3	2	2	2	2	2	2	2	2	2	2	2	2	2
Sit Tax-Free Income	4	3	3	3	4	3	4	3	3	3	3	3	3	3	3	3	3	3	3	3	3	3	3	3	3	3	3	3	3	3	3	3	4	3	3	3	4	4	4	4	4	4	4	4	4	4	4	4	4
Sit US Government Securities	5	5	5	5	5	5	5	4	4	4	4	4	4	4	4	4	4	4	4	4	4	4	4	4	4	4	4	4	4	4	4	4	4	4	5	4	4	4	4	4	4	4	5	5	4	4	4	4	4
Sound Shore Investor	4	4	4	4	4	4	4	4	4	4	5	5	4	5	5	4	5	5	5	5	5	5	5	5	5	5	5	5	4	4	4	4	4	4	4	4	4	4	5	5	4	4	4	4	4	4	4	4	4
State Farm Balanced	3	3	3	3	3	3	3	4	4	4	4	4	4	4	4	4	4	4	4	4	4	4	4	4	4	4	4	4	3	3	3	3	3	3	3	3	3	3	3	3	3	3	3	3	3	3	3	3	3
State Farm Growth	4	4	4	4	4	4	4	4	4	4	4	4	4	4	4	4	4	4	4	4	4	4	4	4	4	4	4	4	4	4	4	4	4	4	4	3	4	4	4	3	3	3	3	3	4	4	4	4	4
State Farm Interim	4	4	4	4	4	4	4	4	4	4	4	4	4	4	4	4	4	4	4	4	4	4	4	3	3	3	4	4	4	4	4	4	4	4	4	4	4	4	4	4	4	4	4	4	4	4	4	4	4
State Farm Municipal Bond	4	4	3	3	4	4	4	4	4	4	4	4	4	4	4	4	4	4	4	4	4	4	4	3	3	4	5	5	5	4	4	4	4	4	4	4	4	4	4	4	4	4	4	4	4	4	4	4	4
Sterling Capital Stratton MdCp Val Instl	3	4	3	3	3	3	4	3	3	3	3	3	3	3	3	3	3	3	3	3	4	3	3	3	3	3	3	3	3	4	4	4	4	4	3	4	4	3	4	4	4	4	4	4	3	3	3	4	3
Sterling Capital Stratton Rl Estt Instl	4	4	4	4	4	4	4	4	4	4	4	4	4	4	3	3	3	3	3	3	3	3	3	2	2	2	3	2	2	2	2	2	2	2	2	2	2	1	1	1	1	1	1	1	1	1	1	1	1
Steward Small-Mid Cap Enhanced Idx Indv	3	3	3	3	3	3	2	3	3	2	2	2	2	2	3	3	3	2	3	2	2	2	2	2	2	2	2	2	2	2	2	2	2	2	2	2	2	2	2	2	2	2	2	2	2	2	2	2	2
T. Rowe Price Balanced	4	3	4	4	4	4	4	4	4	4	4	4	4	4	4	4	4	4	4	4	4	4	4	4	4	4	4	4	4	4	4	4	4	4	4	4	4	4	4	4	4	4	4	4	4	4	4	4	4
T. Rowe Price CA Tax-Free Bond	4	4	4	4	4	4	4	4	4	4	4	4	4	4	4	4	4	4	4	4	4	4	4	4	4	4	4	4	4	4	4	4	4	4	4	4	4	4	4	4	4	4	4	4	4	3	3	3	3
T. Rowe Price Capital Appreciation	5	5	5	5	5	5	5	5	5	5	5	5	5	5	5	5	5	5	5	5	5	5	5	5	5	5	5	5	5	5	5	5	5	5	5	5	5	5	5	5	5	5	5	5	5	5	5	5	5
T. Rowe Price Equity Income	5	5	5	5	5	5	5	5	5	5	5	5	5	4	4	4	4	4	5	4	4	4	4	4	4	4	4	4	4	4	4	4	4	4	4	4	4	4	4	4	4	4	4	4	4	4	4	4	4
T. Rowe Price Equity Index 500	4	4	3	4	4	4	4	4	4	4	4	4	4	4	4	4	4	4	4	4	4	4	4	4	4	4	4	4	4	4	4	3	3	3	3	3	3	3	3	3	3	3	3	3	3	3	3	3	3
T. Rowe Price European Stock	4	4	3	4	4	4	4	4	3	4	4	4	3	3	3	3	3	3	3	3	3	3	3	3	3	3	3	3	3	3	3	3	3	3	3	3	3	3	3	3	2	2	2	2	2	2	2	2	2
T. Rowe Price GNMA	4	4	4	4	4	4	4	4	4	4	4	4	4	4	4	4	4	4	5	4	4	4	4	4	4	4	4	4	4	4	4	4	4	4	4	4	4	4	4	4	4	4	4	4	4	4	4	4	4
T. Rowe Price Growth & Income	3	3	3	3	3	3	3	3	3	3	3	3	3	2	2	3	3	3	3	3	3	3	3	3	3	3	3	3	3	3	3	4	3	3	3	3	3	3	3	3	3	3	3	3	3	3	3	3	3
T. Rowe Price Growth Stock	5	5	5	5	5	5	5	5	5	5	5	5	5	5	5	5	5	5	5	5	5	5	5	5	5	5	5	5	5	5	5	5	5	5	4	4	4	4	4	4	4	4	4	4	5	4	4	4	4
T. Rowe Price High Yield	5	5	5	5	5	4	4	4	4	5	4	4	5	5	5	4	4	4	4	4	5	5	5	5	5	4	4	5	5	5	5	5	5	5	4	4	4	5	4	4	4	4	4	4	4	4	4	4	4
T. Rowe Price Instl Intl Growth Equity	3	3	3	3	3	3	3	3	3	3	3	3	3	3	3	4	4	4	3	3	3	3	3	3	3	3	3	3	3	3	3	3	3	3	3	3	3	3	3	3	3	3	3	3	3	3	3	3	3
T. Rowe Price International Bond	3	3	3	2	2	2	2	2	2	2	2	2	2	3	3	3	3	3	3	3	3	3	3	3	3	3	3	3	3	3	3	4	3	3	3	3	3	3	3	3	3	3	3	3	3	3	3	3	3
T. Rowe Price International Discovery	4	4	4	3	4	4	4	3	4	4	4	4	4	4	4	4	4	4	4	4	3	4	3	3	3	3	3	3	3	4	3	3	3	3	3	3	3	3	3	3	3	3	3	3	3	3	3	3	3
T. Rowe Price International Stock	3	3	3	3	3	3	3	3	3	3	3	3	3	3	2	4	3	3	3	3	3	3	3	3	3	3	3	3	3	3	3	3	3	3	3	3	3	3	3	3	3	3	3	3	3	3	3	3	2
T. Rowe Price Japan	3	3	3	3	3	3	3	3	3	3	3	3	3	3	3	3	3	3	3	3	3	3	3	3	3	3	3	3	3	3	3	3	3	3	3	3	3	3	3	3	3	3	3	3	3	3	3	3	3
T. Rowe Price MD Tax-Free Bond	5	5	5	5	5	5	5	5	5	5	5	5	5	5	5	5	5	5	5	5	5	5	5	5	5	5	5	5	5	5	5	5	5	5	5	5	5	5	5	5	4	4	4	4	4	4	4	4	4
T. Rowe Price New America Growth	3	3	3	3	3	3	3	3	3	3	2	3	3	3	3	3	3	3	3	3	3	3	3	3	3	4	4	4	4	4	4	4	4	4	4	4	3	3	3	3	3	3	3	3	3	3	3	3	3
T. Rowe Price New Asia	4	4	3	4	4	4	4	4	4	4	4	4	4	4	3	4	4	4	3	3	3	3	3	3	4	4	3	3	3	3	3	3	3	3	3	3	3	3	3	3	3	3	3	3	3	3	3	3	3
T. Rowe Price New Era	4	4	4	4	4	4	4	4	4	5	5	5	5	5	4	5	4	4	4	4	4	4	4	4	4	4	4	4	4	4	4	4	4	4	4	4	4	4	3	4	4	4	3	4	4	4	4	4	4
T. Rowe Price New Horizons	3	3	3	3	3	3	4	3	3	3	3	3	3	3	3	3	3	3	3	3	3	4	4	4	4	3	3	3	4	3	4	4	4	4	4	4	4	4	3	4	4	4	3	4	4	4	4	4	4
T. Rowe Price New Income	3	3	3	3	3	3	3	3	3	3	3	3	3	3	3	4	4	3	3	4	4	3	3	3	3	3	3	3	4	4	4	4	4	4	4	4	4	4	4	4	4	4	4	4	4	4	4	4	4
T. Rowe Price NJ Tax-Free Bond	5	5	5	5	5	5	5	5	5	5	4	4	4	5	5	5	5	5	5	5	5	5	5	5	5	4	5	5	5	5	4	5	5	5	4	4	5	4	4	4	4	4	4	4	4	4	4	4	4
T. Rowe Price NY Tax-Free Bond	5	5	5	5	5	5	4	5	5	5	5	5	5	5	5	5	5	4	4	5	5	5	5	5	4	4	4	4	4	4	4	4	4	4	4	4	4	4	4	4	4	4	4	4	4	4	4	4	4
T. Rowe Price Science & Tech	2	2	3	3	3	3	3	3	3	3	3	3	3	3	3	3	3	3	3	3	3	3	3	3	3	3	3	3	3	3	3	3	3	3	3	3	3	3	3	3	3	3	3	3	3	2	3	3	3
T. Rowe Price Short-Term Bond	3	3	3	3	3	3	3	4	4	4	4	4	4	4	4	4	4	4	4	4	4	4	4	4	4	4	4	4	4	4	4	4	4	3	4	3	4	4	4	4	4	4	4	3	3	3	3	3	3
T. Rowe Price Small-Cap Stock	4	4	4	4	4	4	4	4	4	4	4	4	4	4	4	4	4	4	4	4	4	4	4	4	4	4	4	4	4	4	3	3	3	3	3	3	3	3	3	3	3	3	3	3	3	3	3	3	3
T. Rowe Price Small-Cap Value	4	4	4	4	4	4	4	4	4	4	4	4	4	4	4	4	4	4	4	4	4	4	4	4	4	4	4	4	4	4	5	4	4	4	4	4	4	4	4	4	5	4	4	5	5	4	4	4	4
T. Rowe Price Spectrum Growth	4	3	4	4	4	4	4	4	3	3	3	4	4	4	4	4	4	4	4	4	4	4	4	4	4	4	4	4	4	4	4	4	4	4	4	4	4	4	4	4	5	5	4	5	5	5	5	5	5
T. Rowe Price Spectrum Income	4	4	4	4	4	4	5	4	4	4	4	4	4	4	4	4	4	4	4	4	4	4	4	4	4	4	4	4	4	4	4	4	4	4	4	4	4	4	4	4	3	3	3	3	3	3	3	3	3
T. Rowe Price Tax-Free High Yield	4	4	4	4	4	4	4	4	4	4	4	4	4	4	4	4	4	4	4	4	4	4	4	4	4	4	4	4	4	4	4	4	4	4	4	4	4	4	4	4	4	4	4	4	4	4	3	4	3
T. Rowe Price Tax-Free Income Inv	4	4	4	5	4	5	4	4	4	4	4	4	4	4	4	4	4	4	4	4	4	4	4	4	4	4	4	4	4	4	4	4	4	4	4	4	4	4	4	4	4	4	4	4	4	4	4	4	4
T. Rowe Price Tax-Free Shrt-Interm	4	4	4	4	4	4	4	3	4	4	4	4	4	4	4	4	4	4	4	4	4	4	4	4	4	4	4	4	4	4	4	4	4	4	4	4	4	4	4	4	4	4	4	4	4	4	4	4	4
T. Rowe Price US Treasury Interm	4	4	5	5	5	5	5	5	5	5	5	4	5	4	4	4	4	4	4	4	4	4	4	4	4	4	3	3	3	3	4	3	4	4	4	4	3	3	3	3	3	3	3	3	3	3	3	3	3
T. Rowe Price US Treasury Long-Term	4	4	4	4	4	4	4	4	4	4	3	3	3	3	3	3	3	3	3	3	3	4	3	3	3	3	3	3	3	3	3	4	3	3	3	3	3	3	3	3	3	3	3	3	3	3	3	3	3
T. Rowe Price VA Tax-Free Bond	5	5	5	5	5	5	5	5	5	5	5	5	5	5	5	5	5	5	5	5	5	5	5	5	5	5	5	5	5	5	5	5	5	5	5	5	5	5	5	5	5	5	5	5	5	5	4	4	4
TCW Relative Value Dividend Apprec N	4	4	4	4	4	4	4	4	4	4	4	4	4	4	3	3	3	3	4	5	5	5	5	5	5	5	5	5	5	5	5	5	5	5	5	5	5	5	5	5	5	5	5	5	5	5	5	5	5
Templeton Developing Markets A	4	4	4	4	4	4	4	4	4	4	4	4	4	4	4	3	3	3	4	3	3	3	3	3	4	4	3	3	3	3	3	4	4	3	3	3	3	3	3	3	3	3	3	3	3	3	3	3	3
Templeton Developing Markets Adv	3	3	3	3	4	4	4	4	4	4	4	3	3	3	3	3	3	3	3	3	3	3	3	3	3	3	3	3	3	4	4	4	4	4	4	4	4	4	4	4	4	3	3	4	4	3	4	3	4
Templeton Developing Markets C	3	3	3	3	3	3	3	3	3	3	3	3	3	3	3	3	2	2	3	2	2	3	3	3	3	3	3	3	3	3	3	4	4	4	4	4	3	3	3	3	3	3	3	3	3	3	3	3	3
Templeton Foreign A	4	4	4	4	4	4	4	4	4	4	4	4	4	4	4	4	3	3	3	3	3	3	2	2	2	3	3	3	3	3	2	2	2	2	2	2	2	2	2	2	2	2	2	2	2	2	2	2	2
Templeton Foreign Adv	4	4	4	4	4	4	4	4	4	4	4	4	4	5	5	4	4	4	4	4	4	4	3	3	3	3	3	4	3	3	3	3	3	3	3	3	3	3	3	3	3	3	2	2	2	3	2	2	2
Templeton Foreign C	4	4	4	4	4	4	4	4	4	4	4	4	4	4	4	4	4	4	4	4	4	3	3	3	3	3	3	3	3	3	3	3	3	3	2	2	2	2	2	2	2	2	2	2	1	1	1	1	1
Templeton Foreign Smaller Companies A	4	4	4	4	4	4	4	4	4	4	4	4	4	4	2	2	3	3	2	2	2	2	2	2	2	2	2	2	2	2	2	2	2	2	2	2	2	2	2	2	2	2	2	2	2	2	2	2	2
Templeton Foreign Smaller Companies Adv	4	4	4	4	4	4	4	4	4	4	4	4	4	4	2	3	3	3	3	3	2	2	2	3	3	3	3	3	3	3	2	2	2	2	2	2	2	2	2	2	3	2	2	2	3	3	3	3	3
Templeton Foreign Smaller Companies C	4	4	4	5	5	5	5	4	4	4	4	4	4	4	2	2	2	2	2	2	2	2	2	2	2	2	3	2	3	2	2	2	2	2	2	2	1	2	2	2	2	2	2	2	3	3	2	2	2
Templeton Global Bond A	2	3	3	3	3	3	3	3	3	3	4	4	3	3	4	4	4	4	4	4	4	4	4	4	4	4	4	4	4	4	4	4	4	4	4	4	5	4	4	4	4	4	5	5	5	5	5	5	5
Templeton Global Bond Adv	3	4	4	4	4	4	4	4	4	4	5	5	4	4	4	4	5	5	5	5	5	5	5	5	5	5	5	5	5	5	5	5	5	5	5	5	5	5	5	5	5	5	5	5	5	5	5	5	5
Templeton Global Bond C	3	3	3	4	4	3	3	3	4	4	4	4	4	4	4	4	4	4	4	5	5	5	5	5	5	5	5	5	5	5	5	5	5	5	4	5	5	5	5	4	5	5	5	5	5	5	5	5	5
Templeton Global Opportunities A	3	3	3	3	3	3	3	3	3	3	3	3	3	3	3	3	3	3	3	3	3	3	3	3	3	3	3	3	3	3	3	3	3	3	3	3	3	3	3	3	3	3	3	3	3	3	3	3	3
Templeton Global Opportunities C	3	3	2	2	3	3	3	3	3	3	3	3	3	3	3	3	3	3	3	3	3	3	3	3	3	4	4	4	4	4	4	4	4	4	3	3	3	3	3	3	3	3	3	3	3	3	3	3	3
Templeton Global Smaller Comp A	3	3	3	3	2	2	2	2	2	2	2	3	3	3	3	4	3	3	3	4	4	4	4	4	4	3	3	3	4	4	4	4	4	3	3	3	4	4	4	4	4	4	4	4	4	4	4	4	4
Templeton Global Smaller Comp Adv	3	3	3	3	3	3	3	3	3	3	3	3	3	4	4	4	4	4	4	4	4	4	4	4	4	4	4	4	5	5	5	4	5	4	5	4	5	5	5	5	5	5	5	5	5	5	5	5	5
Templeton Global Smaller Comp C	3	3	3	3	3	3	3	3	3	3	3	3	3	3	3	4	4	4	4	4	4	4	4	4	4	4	4	4	4	4	4	4	4	4	4	4	4	4	4	4	4	4	4	4	4	4	4	4	4
Templeton Growth A	5	5	5	5	4	4	4	4	4	4	4	4	4	4	4	4	4	4	4	4	4	4	5	5	5	5	5	5	4	4	4	4	4	4	4	4	4	4	4	4	4	4	4	4	4	4	4	4	4
Templeton Growth Adv	5	5	4	5	5	5	5	5	5	5	5	5	5	5	5	4	4	5	5	5	4	4	5	4	4	4	4	4	5	4	5	5	5	5	4	4	4	4	4	4	4	4	4	4	4	4	4	4	4
Templeton Growth C	5	4	4	4	4	4	4	4	4	4	5	5	5	5	4	4	4	4	4	4	4	4	4	4	4	4	4	4	4	4	4	5	5	4	4	4	4	4	4	4	4	4	4	4	4	4	4	4	4
Templeton Instl Foreign Eq Ser Primary	4	4	4	4	4	4	4	4	4	4	4	4	4	4	3	3	3	3	3	3	3	4	3	3	3	3	3	3	4	3	3	3	4	3	4	3	3	3	3	3	3	3	3	3	3	3	3	3	3
Templeton World A	4	4	4	4	4	4	4	4	4	4	4	4	4	4	4	4	4	4	4	4	4	4	4	4	4	4	4	4	4	4	4	4	4	4	4	4	4	4	4	4	4	4	4	4	4	4	4	4	4
Templeton World C	4	3	3	4	4	4	4	4	4	4	4	4	4	4	4	4	4	4	4	4	4	4	4	4	4	4	4	4	4	4	4	4	4	4	4	4	4	4	4	4	4	4	4	4	4	4	4	4	4
TETON Westwood Balanced A	4	4	4	3	3	3	4	3	3	4	5	5	4	4	4	4	4	4	4	4	4	4	3	4	4	4	4	4	4	4	4	4	4	4	4	4	4	4	4	4	4	3	3	3	4	4	4	4	4
TETON Westwood Balanced AAA	5	5	5	5	5	5	5	5	5	5	5	5	5	4	5	5	4	4	4	4	4	4	4	4	4	4	4	4	4	4	4	4	4	4	4	4	4	4	4	4	4	4	4	4	4	4	4	4	4
TETON Westwood Equity A	4	4	4	4	4	4	4	4	4	3	3	3	3	3	3	3	3	3	3	3	3	3	3	3	3	3	3	3	3	3	3	3	3	3	3	3	3	3	3	3	3	3	3	3	3	3	3	3	3
TETON Westwood Equity AAA	4	4	4	4	4	4	4	4	4	4	4	4	4	4	4	4	4	4	3	3	3	3	3	3	3	3	3	3	3	3	3	3	3	3	3	3	3	3	3	3	4	3	4	3	4	4	4	4	4
Third Avenue Value Instl	5	4	4	4	4	4	4	4	4	4	4	4	4	3	4	3	3	3	3	3	3	4	4	4	4	4	3	4	4	4	4	4	4	4	4	4	4	4	5	5	4	5	4	4	5	5	5	5	5
Thompson Bond	2	2	2	2	2	2	2	2	2	2	2	3	3	3	3	3	3	3	4	4	3	4	4	4	4	4	3	3	4	3	3	3	3	3	3	3	3	3	3	3	5	5	5	5	5	5	5	5	5
Thompson LargeCap	5	5	5	5	5	5	5	5	5	5	5	5	5	5	5	5	5	5	5	5	5	5	5	5	5	5	5	5	5	4	4	4	4	4	4	4	5	4	5	4	4	4	4	4	4	4	4	4	3
Thornburg CA Limited-Term Muni A	4	4	4	4	4	4	4	4	4	4	1	1	2	2	2	2	2	2	2	2	2	2	1	1	2	2	2	2	2	2	2	2	2	2	2	2	2	2	2	2	2	2	2	2	2	2	2	2	1
Thornburg CA Limited-Term Muni C	3	3	3	3	3	3	3	3	3	3	1	1	1	2	1	1	1	2	2	2	2	1	1	2	2	1	2	2	2	2	2	2	2	2	1	1	2	2	2	2	1	1	1	1	1	1	1	1	1
Thornburg CA Limited-Term Muni Instl	5	5	5	5	5	5	5	5	5	5	2	3	3	3	3	3	3	3	3	3	3	3	3	3	3	3	3	3	3	3	3	3	3	3	3	3	2	3	3	3	3	3	3	3	3	3	3	3	3
Thornburg Intermediate Municipal A	2	2	2	2	2	2	3	2	2	2	2	2	3	3	3	3	3	3	3	3	3	3	3	3	3	3	3	3	3	3	3	3	3	3	3	3	3	3	3	3	3	3	3	3	3	3	3	3	3
Thornburg Intermediate Municipal C	2	2	2	2	2	2	2	2	2	2	2	2	2	2	2	2	2	2	2	2	2	2	2	2	2	2	2	2	2	2	2	2	2	2	2	3	3	3	3	3	3	3	3	3	3	3	2	3	3
Thornburg Intermediate Municipal Inst	4	4	4	3	4	4	4	4	4	3	3	3	4	4	4	4	4	4	4	4	4	4	4	4	4	4	4	4	4	4	4	4	4	4	4	4	4	4	4	4	4	4	4	4	4	4	4	4	4
Thornburg Limited Term US Government A	3	3	3	3	3	3	3	3	3	3	3	3	3	3	3	3	3	3	3	3	3	3	3	3	3	3	3	3	3	3	2	3	3	3	2	2	2	2	2	3	2	2	2	2	2	2	3	3	3
Thornburg Limited Term US Government C	3	3	3	3	3	3	3	3	3	3	3	3	3	3	3	3	3	3	3	3	3	3	3	3	3	3	3	3	3	2	2	2	3	2	2	2	2	2	2	3	2	2	2	2	2	2	3	3	3
Thornburg Limited Term US Government I	4	4	4	4	4	4	4	4	4	4	4	4	5	4	4	4	4	4	4	4	4	4	4	4	4	3	4	4	3	3	3	3	3	3	3	3	3	3	3	3	3	3	3	3	3	3	4	4	5
Thornburg Limited-Term Muni A	3	3	3	3	3	3	3	3	3	3	4	4	3	3	4	4	4	4	4	4	4	4	4	4	4	4	4	4	4	4	4	4	4	4	4	4	4	4	4	3	4	4	4	4	4	4	4	4	4
Thornburg Limited-Term Muni C	3	3	3	3	3	3	3	3	3	3	3	3	3	3	3	3	3	3	3	3	3	3	3	3	3	3	3	3	3	3	3	3	3	3	3	4	3	4	3	3	3	3	3	3	3	3	3	3	3
Thornburg Limited-Term Muni Inst	5	5	5	5	5	5	5	5	5	5	5	5	5	5	5	5	5	5	5	5	5	5	5	5	5	5	5	5	5	5	5	5	5	5	5	5	5	5	5	5	5	5	5	5	5	5	5	5	5
Thornburg NM Intermediate Municipal A	3	3	3	3	2	3	3	3	3	3	3	3	3	3	3	3	3	3	3	3	3	3	4	4	4	4	4	4	4	4	4	4	4	4	4	5	4	4	4	4	2	3	2	2	2	2	2	2	2
Thrivent High Yield A	2	2	2	2	2	2	2	2	2	2	2	2	2	2	2	2	2	2	2	2	2	2	2	2	2	2	2	2	2	2	2	2	2	2	2	2	1	1	2	2	1	1	1	1	2	2	2	2	2
Thrivent Income A	2	2	2	2	2	2	1	2	2	2	2	2	2	2	2	2	2	2	2	2	2	2	2	2	2	2	2	2	2	2	2	2	2	2	2	2	2	2	2	2	2	2	2	2	2	2	2	2	2
Thrivent Large Cap Stock A	3	3	3	3	3	3	4	4	3	3	3	3	3	3	3	3	3	3	3	3	2	3	3	3	3	3	3	2	3	2	2	3	3	2	2	2	2	2	2	2	2	2	2	2	2	2	2	2	2
Thrivent Large Cap Stock S	4	4	3	4	4	4	4	4	4	4	4	4	4	4	4	4	4	3	3	3	3	3	3	3	3	3	3	3	3	3	3	3	3	3	3	3	3	3	3	3	2	2	2	2	2	2	2	2	2
Thrivent Municipal Bond A	4	4	4	4	4	4	4	4	4	4	4	4	4	4	4	4	4	4	4	4	4	4	4	4	4	4	4	4	4	3	3	3	3	3	3	3	3	3	3	3	3	3	3	3	3	3	3	3	3
Thrivent Opportunity Income Plus A	2	2	2	2	2	2	2	2	2	2	2	2	2	2	2	2	2	2	2	2	2	2	2	2	2	2	2	2	2	2	2	2	2	2	2	2	2	2	2	2	2	2	2	2	2	2	2	2	2
Thrivent Opportunity Income Plus S	3	3	4	4	3	3	3	3	3	3	3	4	4	3	3	3	4	4	4	4	4	4	4	4	4	4	4	4	4	4	4	4	4	4	4	4	4	4	4	4	3	3	4	3	3	3	3	4	4
Tocqueville	2	2	2	2	2	2	3	2	2	3	3	3	3	3	3	3	3	3	3	3	3	3	4	4	4	4	4	4	5	5	5	5	5	5	5	5	5	5	5	5	5	5	5	5	5	5	5	5	5
Torray	4	4	4	4	4	4	4	4	4	4	4	4	4	5	5	4	4	4	4	4	4	4	4	4	4	4	4	4	4	4	4	4	4	4	4	4	4	4	4	4	4	4	3	4	4	4	4	3	3
Touchstone Dynamic Equity Y	5	4	5	5	5	4	5	5	5	4	4	4	4	4	4	4	4	4	4	4	5	4	5	4	5	5	5	4	4	4	5	5	5	5	5	5	5	5	5	5	5	5	5	5	5	5	5	5	5
Touchstone Ohio Tax-Free Bond C	2	2	2	2	2	2	2	3	2	3	3	2	2	2	2	2	2	2	2	2	2	2	2	2	2	2	3	3	3	2	3	2	2	2	3	2	3	3	3	2	2	2	2	2	2	2	2	2	2
Touchstone Total Return Bond Y	4	4	4	4	4	4	4	4	4	4	4	4	4	4	4	4	4	4	4	4	4	4	4	4	4	4	4	4	4	3	3	3	3	3	3	3	3	3	3	3	3	3	3	3	3	3	3	3	3
Transamerica Flexible Income A	4	4	4	4	4	4	4	4	4	4	4	4	4	3	4	3	3	3	3	3	3	3	3	2	2	2	2	2	2	2	2	2	2	2	2	2	2	2	2	2	2	2	2	2	2	2	2	2	2
Transamerica Flexible Income B	4	4	4	4	4	4	4	4	4	4	4	4	4	3	3	3	3	2	2	3	3	3	3	3	3	3	3	2	3	2	2	2	2	2	2	2	2	2	2	2	2	2	2	2	2	2	2	2	2
Transamerica High Yield Bond A	1	1	1	1	1	4	4	1	1	4	4	4	4	4	3	3	4	4	4	3	3	3	3	3	3	3	3	3	3	2	2	2	2	2	2	2	2	2	2	2	2	2	2	2	2	2	2	2	2
Transamerica High Yield Bond B	1	1	1	1	1	4	4	1	1	4	4	4	4	4	3	3	3	3	3	3	3	3	3	3	3	3	2	2	2	2	2	2	2	2	3	2	2	2	2	3	2	2	2	2	2	2	2	2	2
Trust For Credit Unions U-S Dur Gov Inst	5	4	5	4	4	5	5	4	4	4	4	4	4	4	4	4	4	4	4	4	4	4	5	5	4	4	5	4	4	5	4	4	4	4	4	4	4	4	4	4	4	4	4	4	5	5	5	5	4
US Global Investors All American Eq	1	1	1	1	1	1	1	1	1	1	1	1	1	1	2	2	3	3	3	3	3	3	3	3	3	3	3	3	3	3	3	3	3	3	3	3	3	3	3	3	3	3	4	4	4	4	4	4	4
US Global Investors Gld & Prec Mtls	1	1	1	1	1	2	1	1	2	1	1	1	1	2	1	2	2	2	2	2	2	2	2	2	2	2	1	1	1	2	2	2	2	1	1	2	2	2	2	2	2	2	2	2	2	2	2	2	2
US Global Investors Global Res	2	2	1	1	1	2	2	2	2	2	2	2	2	3	3	3	3	3	3	3	3	3	3	3	3	3	3	3	3	3	4	4	4	4	4	4	4	4	4	4	4	4	4	4	4	4	4	4	4
US Global Investors World Prec Mnral	2	2	2	2	2	2	2	2	2	2	2	2	2	2	2	2	2	2	2	2	2	2	2	2	2	2	3	2	3	3	3	3	3	2	2	2	3	3	3	3	3	3	3	4	4	4	4	3	4
USAA Aggressive Growth	2	2	2	2	1	1	1	1	1	1	1	1	1	1	1	2	2	2	1	2	2	2	1	1	1	2	2	2	2	2	2	2	2	2	2	2	2	2	2	2	2	2	2	2	3	3	3	2	3
USAA CA Bond	5	5	5	5	5	5	5	5	5	5	5	4	4	4	4	4	4	4	4	4	4	4	4	4	4	4	4	4	5	4	4	4	4	4	4	4	4	4	4	4	4	4	4	4	4	4	4	4	4
USAA Cornerstone Moderately Agrsv	4	3	4	4	4	4	4	4	4	4	4	4	3	3	4	4	4	4	3	3	3	4	4	4	4	4	4	4	4	4	4	4	4	4	4	4	4	4	4	4	4	4	4	4	4	4	4	4	4
USAA Government Securities	4	4	4	4	4	4	4	4	4	4	4	4	4	4	4	4	4	4	4	4	4	4	3	3	4	3	3	4	4	4	3	4	4	4	3	3	3	3	4	4	3	4	3	3	4	3	3	3	3
USAA Growth	2	2	2	2	2	2	2	2	2	2	2	2	2	2	2	2	1	2	2	2	2	2	2	2	2	2	2	2	2	2	2	2	2	2	2	2	2	2	2	2	2	2	2	2	2	2	2	2	2
USAA Growth and Tax Strategy	2	2	3	3	3	3	3	3	3	3	2	2	2	2	2	2	2	2	2	2	2	2	2	2	2	2	2	2	2	2	2	2	2	2	2	3	3	3	3	3	3	3	3	3	3	3	2	3	3
USAA Income	4	4	4	4	4	4	4	4	4	4	3	3	3	3	3	3	3	3	3	3	4	3	3	4	4	4	4	4	4	4	4	4	4	4	4	4	4	4	4	4	4	4	4	4	4	4	4	4	4
USAA Income Stock	3	3	3	3	3	3	3	3	3	3	3	3	3	3	3	3	3	3	3	3	3	3	3	3	3	3	3	3	3	3	3	3	3	3	3	3	3	3	3	3	3	3	3	3	3	3	3	3	3
USAA International	4	4	4	4	4	4	4	4	4	4	4	4	4	4	4	4	4	4	4	4	4	4	4	4	4	5	4	4	5	5	5	5	5	5	4	4	4	4	4	4	4	4	4	4	4	4	4	4	4
USAA NY Bond	5	5	5	5	5	5	5	5	5	5	5	5	5	5	5	5	5	5	5	5	5	5	5	5	5	5	5	5	5	5	5	5	5	5	5	5	5	5	5	5	5	5	5	5	4	5	5	5	4
USAA Precious Metals and Minerals	4	4	4	4	4	4	4	4	4	4	4	4	4	4	4	4	4	4	4	4	4	4	4	4	4	4	4	4	4	4	4	4	4	4	4	4	4	4	4	4	4	4	4	4	4	4	4	4	4
USAA Tax Exempt Intermediate-Term	5	5	5	5	5	5	5	5	5	5	5	5	5	5	5	5	5	5	5	5	5	5	5	5	5	5	5	5	5	5	5	5	5	5	5	5	5	5	5	5	5	5	5	5	5	5	5	5	5
USAA Tax Exempt Long-Term	4	4	5	5	5	5	5	5	5	5	5	5	5	5	5	5	5	5	5	5	5	5	5	5	5	5	5	5	5	5	5	5	5	5	5	5	5	5	5	5	5	5	5	5	5	5	5	5	5
USAA Tax Exempt Short-Term	3	3	3	3	3	3	3	3	3	3	4	4	4	4	4	4	4	4	4	4	4	4	5	4	4	4	4	4	4	4	4	4	4	4	4	4	4	4	4	4	4	4	4	4	4	4	4	4	4
USAA VA Bond	5	5	5	5	5	5	5	5	5	5	5	5	5	5	5	5	5	5	5	5	5	5	5	5	5	5	5	5	5	5	5	5	5	5	5	5	5	5	5	5	5	5	5	5	5	5	5	5	5
Value Line Core Bond	3	3	3	3	3	3	3	3	3	3	3	3	3	3	3	3	3	3	3	3	3	3	3	3	3	3	3	3	3	3	3	3	3	3	3	3	3	3	3	3	3	3	3	3	3	3	3	3	3
Value Line Income & Growth Investor	5	5	5	5	4	4	4	4	4	4	4	4	4	4	4	4	4	4	4	4	4	4	4	4	4	4	5	5	5	4	5	5	4	4	5	4	4	4	5	5	5	5	5	5	5	5	5	5	5
Value Line Larger Companies Focused Inv	4	4	4	4	4	4	4	4	4	4	4	4	4	4	4	4	4	4	3	3	3	3	3	3	3	3	3	3	3	3	3	4	3	3	3	3	3	3	3	3	3	3	4	3	3	4	3	3	3
Value Line Mid Cap Focused	3	3	3	3	3	3	3	4	3	3	3	3	3	3	3	3	3	3	3	3	3	3	3	3	3	3	3	3	3	3	3	3	3	3	3	3	3	3	3	3	3	3	3	3	3	4	3	3	3
Value Line Premier Growth	4	5	5	4	4	4	4	4	4	4	4	4	4	4	4	4	4	4	4	4	4	4	4	5	5	4	4	4	4	4	4	4	4	5	4	4	4	4	4	4	4	4	4	4	4	4	4	4	5
Value Line Tax-Exempt	4	4	4	4	4	3	3	3	3	3	3	3	3	3	3	3	3	3	3	3	3	3	3	3	3	3	3	3	3	3	3	3	3	3	3	3	3	3	3	3	3	3	3	3	3	3	3	3	3
Van Eck Intl Investors Gold A	3	3	3	3	3	3	3	3	3	3	3	3	3	3	3	3	3	3	3	3	3	3	3	3	2	2	2	3	3	3	3	3	2	3	3	3	3	3	3	3	3	3	3	3	3	3	3	3	3
Vanguard 500 Index Inv	4	4	4	4	4	4	4	4	4	4	4	4	4	4	4	4	4	4	4	4	4	4	4	4	4	4	4	4	4	4	4	4	4	4	4	4	4	4	4	4	4	4	3	3	3	4	4	4	4
Vanguard CA Long-Term Tax-Exempt Inv	5	5	5	5	5	5	5	5	5	5	5	5	5	5	5	5	5	5	5	5	5	5	5	5	5	5	5	5	5	5	5	4	4	4	5	4	4	4	4	4	4	4	4	4	4	4	4	4	4
Vanguard Convertible Securities Inv	3	3	3	3	3	3	3	3	3	3	3	3	4	4	4	4	4	4	4	4	4	4	4	4	4	4	4	4	3	3	3	3	3	3	3	3	4	3	3	4	4	4	4	4	4	4	4	4	4
Vanguard Dividend Growth Inv	4	4	4	4	4	3	3	2	2	2	2	2	2	1	1	1	1	1	2	2	2	2	2	2	2	2	2	2	2	2	2	2	2	2	2	2	2	2	2	1	2	2	2	2	2	2	2	2	2
Vanguard Energy Inv	5	5	5	5	5	5	5	5	5	5	5	5	5	5	5	5	5	5	5	5	5	5	5	5	5	5	5	5	5	5	5	5	5	5	5	5	5	5	5	5	5	5	5	5	5	5	5	5	5
Vanguard Equity-Income Inv	4	4	4	4	4	4	4	4	4	4	4	4	4	4	4	4	4	4	4	4	4	4	4	4	4	4	4	4	4	4	4	4	4	4	4	4	4	4	4	4	4	4	4	4	4	4	4	4	4
Vanguard European Stock Index Inv	4	4	4	4	4	4	4	4	4	4	3	3	4	3	3	3	3	3	3	3	3	3	3	3	4	4	4	3	3	3	3	3	3	3	3	3	3	3	3	3	3	3	3	3	3	3	3	3	3
Vanguard Explorer Inv	4	4	4	4	4	4	4	4	4	4	4	4	4	4	4	4	4	4	4	4	4	4	4	4	4	4	4	4	4	4	4	4	4	4	4	4	4	4	4	4	4	4	4	4	4	4	4	4	4
Vanguard Extended Market Idx I	2	2	2	2	1	2	2	2	2	2	1	1	2	2	2	2	2	2	2	2	2	2	2	2	2	3	3	3	3	3	3	3	3	3	3	3	3	3	3	3	3	3	3	3	4	3	3	3	4
Vanguard Extended Market Idx Inv	2	2	2	2	2	2	2	2	2	2	2	1	1	2	2	2	2	2	2	2	2	2	2	2	2	2	2	2	2	2	2	2	2	2	2	2	2	2	2	2	2	2	2	3	3	3	3	3	3
Vanguard GNMA Inv	5	5	5	5	5	5	5	5	5	5	5	5	5	5	5	5	5	5	5	5	5	5	5	5	5	5	5	5	5	5	5	5	5	5	5	5	5	5	5	5	5	5	5	5	5	5	5	5	5
Vanguard Growth & Income Inv	4	4	4	4	4	4	4	4	3	3	3	3	3	3	4	4	4	4	4	4	4	4	4	4	4	4	4	4	4	4	4	4	4	4	4	4	4	3	3	3	4	4	4	4	4	4	4	4	4
Vanguard Health Care Inv	5	5	5	5	5	5	5	5	5	5	5	5	5	5	5	5	5	5	5	5	5	5	5	5	5	5	5	5	5	5	5	5	5	5	5	5	5	5	5	5	5	5	5	5	5	5	5	5	5
Vanguard High-Yield Corporate Inv	5	5	5	5	5	5	5	5	5	5	5	5	4	4	4	4	4	4	4	4	4	4	4	4	4	4	4	4	4	4	4	3	3	4	4	3	3	3	3	3	3	3	3	3	3	3	3	3	3
Vanguard High-Yield Tax-Exempt	5	5	5	5	5	5	5	5	5	5	5	5	5	5	5	5	5	5	5	5	5	5	5	5	5	5	5	5	5	5	5	5	5	5	5	5	5	5	5	5	5	5	5	5	5	5	5	5	5
Vanguard Institutional Index I	4	4	4	4	4	4	4	4	4	4	4	4	4	4	4	4	4	4	4	4	4	4	4	4	4	4	4	4	4	4	4	4	4	4	4	4	4	4	4	4	4	4	4	4	4	4	4	4	4
Vanguard Institutional Index Instl Pl	4	4	3	4	4	4	3	3	3	3	3	3	3	3	3	3	3	3	3	3	3	3	3	3	3	3	3	3	3	3	3	3	3	3	3	3	3	3	3	3	3	3	3	3	3	3	3	3	3
Vanguard Interm-Term Treasury Inv	5	5	5	5	5	5	5	5	5	5	5	5	5	5	5	5	5	5	5	5	5	5	5	5	5	5	5	5	5	5	5	5	5	5	5	5	5	5	5	5	5	5	5	5	5	5	5	5	5
Vanguard Interm-Term Tx-Ex Inv	5	4	4	4	4	4	4	4	4	4	4	4	4	4	4	4	4	4	4	4	4	4	4	4	4	4	4	4	4	4	4	4	4	4	4	4	4	4	4	4	4	4	4	4	4	4	4	4	4
Vanguard International Growth Inv	4	3	3	3	4	4	4	4	4	3	3	3	3	3	4	4	4	3	4	4	4	4	4	4	4	4	4	4	4	4	4	4	3	3	3	3	3	4	3	3	3	3	3	3	3	3	3	3	3
Vanguard International Value Inv	3	3	3	3	4	4	4	4	4	4	4	4	4	4	4	4	4	4	4	4	4	4	4	4	4	4	4	5	5	4	4	5	4	4	4	4	4	5	5	5	5	5	5	5	5	5	5	5	5
Vanguard Long-Term Investment-Grade Inv	5	5	5	5	5	5	5	5	5	5	4	4	4	4	4	4	4	4	4	4	4	4	4	4	4	4	4	4	4	4	4	3	4	4	4	4	4	4	3	4	4	4	4	4	4	3	4	4	4
Vanguard Long-Term Tax-Exempt	5	5	5	5	5	5	5	5	5	5	5	5	5	5	5	5	5	5	5	5	5	5	5	5	5	5	5	5	5	5	5	5	5	5	5	5	4	4	4	4	4	4	4	4	4	4	4	4	4
Vanguard Long-Term Treasury Inv	4	4	4	4	4	4	4	4	4	4	4	4	4	4	4	4	4	4	5	4	4	4	4	4	4	4	4	4	4	4	4	4	4	4	4	4	4	4	4	4	4	4	4	4	4	4	4	4	3
Vanguard Ltd-Term Tx-Ex	4	4	4	4	4	4	4	4	4	4	4	4	4	4	4	4	4	4	4	4	4	4	4	4	4	4	4	4	4	4	4	4	4	4	4	4	4	4	4	4	4	4	4	4	4	4	4	4	4
Vanguard Morgan™ Growth Inv	4	4	4	4	4	4	4	4	4	4	4	4	4	4	4	4	4	4	4	4	4	4	4	4	4	4	4	4	4	4	4	4	4	4	4	4	4	4	4	4	4	4	4	4	4	4	4	4	4
Vanguard NJ Long-Term Tax-Exempt Inv	5	5	5	5	5	5	5	5	5	5	5	5	5	5	5	5	5	5	5	5	5	5	5	5	5	5	5	5	5	5	5	5	5	5	5	5	4	5	4	4	4	4	4	4	4	4	4	4	4
Vanguard NY Long-Term Tax-Exempt Inv	5	5	5	5	5	5	5	5	5	5	5	5	5	5	5	5	5	5	5	5	5	5	5	5	5	5	5	5	5	5	5	5	5	5	5	5	5	5	5	4	4	4	4	4	4	4	4	4	4
Vanguard OH Long-Term Tax-Exempt	5	5	5	5	5	5	5	5	5	5	5	5	5	5	5	5	5	5	5	5	5	5	5	5	5	5	5	5	5	5	5	5	5	5	5	5	5	5	5	5	5	5	5	5	5	5	5	5	5
Vanguard PA Long-Term Tax-Exempt Inv	5	5	5	5	5	5	5	5	5	5	5	5	5	5	5	5	5	5	5	5	5	5	5	5	5	5	5	5	5	5	5	5	5	5	5	5	5	5	5	5	5	4	4	4	4	4	4	4	4
Vanguard Pacific Stock Index Inv	4	4	3	4	3	3	4	3	3	3	3	3	3	3	3	3	3	3	3	3	3	3	3	3	4	4	4	4	4	4	4	4	4	4	4	4	4	4	4	3	3	3	3	3	3	3	3	4	4
Vanguard Precious Metals and Mining Inv	5	5	5	5	5	5	5	5	5	5	4	4	4	4	4	4	4	4	4	4	4	4	4	4	4	4	4	4	4	4	4	5	5	5	5	5	5	5	5	5	5	5	5	5	5	5	5	5	5
Vanguard PRIMECAP Inv	4	4	4	4	4	4	4	4	4	4	4	4	4	4	5	5	5	4	4	4	4	5	4	4	4	4	5	5	4	4	4	4	4	4	4	4	4	4	4	5	5	5	5	5	5	5	5	5	5
Vanguard Short-Term Federal Inv	5	5	5	4	5	5	4	4	4	4	4	5	5	5	5	4	4	4	4	4	4	4	4	4	4	4	4	4	4	4	4	4	4	4	4	4	4	4	4	4	4	4	4	4	4	4	4	4	4
Vanguard Short-Term Investment-Grade I	4	4	4	4	4	4	4	4	4	4	4	4	5	5	5	5	5	5	5	5	5	5	5	5	4	4	4	4	4	4	4	4	4	4	4	4	4	4	4	4	4	4	4	4	4	4	4	4	4
Vanguard Short-Term Investment-Grade Inv	4	4	4	4	4	4	4	4	4	4	4	5	5	5	5	5	5	4	4	5	5	5	5	4	4	4	4	4	4	4	4	4	4	4	4	4	4	4	5	5	5	5	5	4	5	4	5	5	4
Vanguard Short-Term Treasury Inv	4	4	4	4	4	4	4	4	4	4	4	4	4	4	4	4	4	4	4	4	4	4	4	4	4	4	4	4	4	4	4	4	4	4	4	4	4	4	4	4	4	4	4	4	4	4	4	4	4
Vanguard Short-Term Tx-Ex	2	2	2	2	2	2	2	2	2	2	2	2	2	2	2	2	2	2	2	2	2	2	2	2	2	2	2	2	2	3	3	3	2	2	2	3	3	3	3	3	2	2	3	3	2	2	3	3	2
Vanguard Small Cap Index I	2	2	2	2	2	2	2	2	2	2	2	2	2	2	2	2	2	2	2	2	2	2	2	2	2	2	2	2	2	2	2	2	2	2	3	2	3	3	3	3	3	3	3	3	3	3	3	3	3
Vanguard Small Cap Index Inv	3	3	3	3	3	3	3	3	3	3	3	3	3	3	2	3	2	2	2	2	2	2	2	2	2	2	2	2	2	2	2	2	2	2	2	2	2	2	2	3	3	3	3	3	3	3	3	3	3
Vanguard STAR Inv	4	4	4	4	4	4	4	4	4	4	4	4	4	4	4	4	4	5	5	5	5	5	4	4	4	4	4	4	4	4	4	4	4	4	4	4	4	4	4	4	4	4	4	4	4	4	4	4	4
Vanguard Total Bond Market Index I	4	4	4	4	4	4	4	4	4	4	4	4	4	4	4	4	4	4	4	4	4	4	4	4	4	4	4	4	4	4	4	4	4	4	4	4	3	4	4	4	4	4	4	4	4	4	4	4	4
Vanguard Total Bond Market Index Inv	4	4	4	4	4	4	4	4	4	4	4	4	4	4	4	4	4	4	4	4	4	4	4	4	4	4	4	4	4	4	4	4	4	4	4	4	4	4	4	4	4	4	4	4	4	4	4	4	4
Vanguard Total Stock Market Idx I	3	3	3	3	3	3	3	3	3	3	3	3	3	4	3	3	3	3	3	3	3	3	3	3	3	3	3	3	3	3	3	3	3	3	3	3	4	3	3	3	4	4	4	4	4	4	4	4	4
Vanguard Total Stock Mkt Idx Inv	3	3	3	3	3	3	3	3	3	3	3	3	3	3	3	3	3	3	3	3	4	3	3	4	3	3	3	3	3	4	3	3	3	3	4	4	3	3	3	3	4	4	4	4	4	4	4	4	4
Vanguard US Growth Inv	2	2	2	2	2	2	2	2	2	2	2	2	2	2	2	2	2	2	2	2	2	2	1	1	1	2	2	2	2	1	1	2	1	1	1	1	1	2	1	1	1	1	1	2	2	2	2	2	2
Vanguard Wellesley® Income Inv	5	5	5	5	5	5	5	5	5	5	5	5	4	4	4	4	4	4	5	4	5	5	5	5	5	5	5	5	5	5	5	5	5	5	5	5	5	5	5	5	5	5	5	5	5	5	4	4	5
Vanguard Wellington™ Inv	5	5	5	5	5	5	5	5	5	5	5	5	5	5	5	5	5	5	5	5	5	5	5	5	5	5	5	5	5	5	5	5	5	5	5	5	5	5	5	5	4	4	4	4	4	4	4	4	5
Vanguard Windsor™ II Inv	4	4	4	4	4	4	4	4	4	4	4	4	4	4	4	4	4	4	4	4	4	4	4	4	4	4	4	4	4	4	4	4	4	4	4	4	4	4	4	4	4	4	4	4	4	4	4	4	4
[truncated: 160 more rows]
[truncated: 116 more columns]
