# Supplementary material for: The predictive ability of the expected utility-entropy based fund rating approach: A comparison investigation with Morningstar ratings in US
Source: PLoS One. 2019 Apr 19;14(4):e0215320. doi: 10.1371/journal.pone.0215320 (PMC6474604; doi:10.1371/journal.pone.0215320)
Supplement: S3 Table — (XLSX) [file pone.0215320.s003.xlsx]

## Sheet: Factors
Date	Fundxs	MktPrem	SMB	HML	UMD	Rf
199209	0.25	1.19	0.56	-0.21	1.43	0.26
199210	-1.53	1.02	2.04	-2.1	2.71	0.23
199211	1.89	4.13	3.69	-1.48	-0.33	0.23
199212	0.97	1.53	1.65	2.51	4.47	0.28
199301	1.01	0.93	2.05	5.89	4.83	0.23
199302	3.7	0.13	-3.44	6.42	3.1	0.22
199303	-1.29	2.3	0.24	1.24	3.74	0.25
199304	0.77	-3.05	-0.69	2.61	0.33	0.24
199305	0.41	2.88	1.96	-3.42	0.29	0.22
199306	1.49	0.31	-0.3	2.61	4.58	0.25
199307	-0.29	-0.34	0.94	3.24	3.24	0.24
199308	1.98	3.72	0.31	-0.44	2.58	0.25
199309	1.13	-0.12	3.13	-0.45	3.41	0.26
199310	-0.18	1.41	1.45	-1.55	-2.67	0.22
199311	-1.21	-1.89	-1.43	-0.26	-4.71	0.25
199312	1.26	1.65	1.22	0.57	2.29	0.23
199401	1.01	2.87	0.13	2.09	0.01	0.25
199402	-2.25	-2.56	2.72	-1.43	-0.29	0.21
199403	-3.41	-4.78	-0.97	1.31	-1.32	0.27
199404	-0.28	0.68	-0.92	1.66	0.41	0.27
199405	0.78	0.58	-2.01	0.18	-2.15	0.31
199406	-0.51	-3.03	-0.47	1.68	-0.83	0.31
199407	1.18	2.82	-1.77	0.99	0.19	0.28
199408	0.01	4.01	1.44	-3.45	1.54	0.37
199409	-1.48	-2.31	2.68	-1.78	1.32	0.37
199410	-1.58	1.34	-2.2	-2.36	1.42	0.38
199411	-1.94	-4.04	-0.16	-0.04	-0.2	0.37
199412	1.61	0.86	0.05	0.28	3.5	0.44
199501	1.81	1.8	-2.95	1.66	-1.82	0.42
199502	2.18	3.63	-0.33	0.39	-0.35	0.4
199503	0.39	2.18	-0.37	-2.04	0.36	0.46
199504	-0.27	2.11	-0.41	1.73	1.83	0.44
199505	2.25	2.9	-2.25	1.91	-0.44	0.54
199506	-1.18	2.72	3.06	-2.97	2.89	0.47
199507	0.4	3.72	2.23	-2.24	2.54	0.45
199508	0.53	0.55	1.86	1.96	0.09	0.47
199509	0.11	3.35	-2.06	-0.93	2.71	0.43
199510	0.66	-1.52	-3.94	-0.06	4.12	0.47
199511	1.18	3.95	-0.84	0.32	-0.64	0.42
199512	0.44	1.03	0.37	1.4	2.53	0.49
199601	-0.02	2.26	-2.49	0.39	0.57	0.43
199602	-0.76	1.33	2.05	-2.32	0.58	0.39
199603	-1.83	0.73	1.31	1.27	-1.88	0.39
199604	-0.77	2.06	4.84	-4.06	-0.91	0.46
199605	-0.24	2.36	3.16	-1.39	1.57	0.42
199606	0.52	-1.14	-3.64	1.92	1	0.4
199607	0.37	-5.97	-3.59	4.36	-0.11	0.45
199608	-0.41	2.76	2.31	-0.58	-0.01	0.41
199609	0.86	5.02	-0.79	-3.75	2.69	0.44
199610	0.51	0.86	-4.11	4.79	3.92	0.42
199611	1	6.25	-3.6	0.15	-2.22	0.41
199612	-0.74	-1.7	3.08	1.01	0.61	0.46
199701	-0.43	4.99	-1.53	-2.36	1.95	0.45
199702	0.35	-0.49	-2.61	4.67	-2.04	0.39
199703	-1.46	-5.03	-0.33	3.85	0.96	0.43
199704	0.26	4.04	-5.2	-1.03	4.92	0.43
199705	0.7	6.74	4.83	-4.37	-5.16	0.49
199706	0.54	4.1	1.5	0.76	2.62	0.37
199707	2.1	7.33	-2.52	-0.13	3.81	0.43
199708	-1.48	-4.15	7.35	1.36	-2.55	0.41
199709	0.68	5.35	2.68	-0.22	1.44	0.44
199710	0.12	-3.8	-0.79	2.2	-0.39	0.42
199711	0.27	2.98	-5.06	0.98	0.3	0.39
199712	0.72	1.32	-2.39	3.82	3.97	0.48
199801	0.33	0.15	-0.93	-2.05	0.1	0.43
199802	-0.34	7.03	0.32	-0.91	-1.13	0.39
199803	-0.3	4.76	-1.01	1.25	2.15	0.39
199804	-0.94	0.73	0.48	0.34	0.77	0.43
199805	0.98	-3.07	-3.54	4.13	1.87	0.4
199806	0.06	3.18	-3.13	-2.17	7.28	0.41
199807	-0.21	-2.46	-4.92	-1.17	3.68	0.4
199808	0.95	-16.08	-5.74	5.17	1.9	0.43
199809	0.74	6.15	-0.2	-3.8	-0.71	0.46
199810	-0.54	7.13	-3.2	-2.67	-5.36	0.32
199811	0.14	6.1	1.16	-3.52	1.16	0.31
199812	-0.16	6.16	-0.31	-4.68	9.06	0.38
199901	0.69	3.5	0.87	-5.6	3.05	0.35
199902	-0.88	-4.08	-5.58	1.62	-0.13	0.35
199903	-0.44	3.45	-3.84	-2.89	-1.29	0.43
199904	-0.11	4.33	3.2	2.37	-9.08	0.37
199905	-0.97	-2.46	3.63	2.67	-5.28	0.34
199906	-1.83	4.77	3.48	-4.19	4.88	0.4
199907	-0.17	-3.47	2.22	0.5	1.58	0.38
199908	-1.5	-1.38	-1.3	-0.88	3	0.39
199909	-0.57	-2.81	3.15	-2.99	6.45	0.39
199910	-1.54	6.13	-6.86	-3.13	5.49	0.39
199911	0.55	3.37	7.96	-8.01	5.68	0.36
199912	-1.19	7.72	7.24	-9.4	13.21	0.44
200001	-0.97	-4.74	4.35	0.06	1.88	0.41
200002	1.13	2.45	22.32	-13.11	18.38	0.43
200003	1.69	5.2	-16.7	7.97	-6.8	0.47
200004	-1.01	-6.4	-7.87	9.29	-8.52	0.46
200005	-1.25	-4.42	-5.05	3.87	-9.06	0.5
200006	2.13	4.64	13.72	-10.18	16.5	0.4
200007	0.67	-2.51	-2.76	8.55	-0.12	0.48
200008	0.81	7.03	-0.94	-1.29	5.7	0.5
200009	-0.98	-5.45	-1.94	6.82	2.15	0.51
200010	0.41	-2.76	-3.67	4.7	-4.63	0.56
200011	0.43	-10.72	-3.12	12.29	-2.44	0.51
200012	2.2	1.19	1.5	6.11	6.73	0.5
200101	-0.02	3.13	7.08	-5.66	-25.01	0.54
200102	0.08	-10.05	-1.17	13.91	12.48	0.38
200103	0.42	-7.26	0.54	6.22	8.38	0.42
200104	-1.7	7.94	0.24	-4.38	-8.12	0.39
200105	0.85	0.72	3.05	2.83	2.17	0.32
200106	0.41	-1.94	6.4	-2.28	0.34	0.28
200107	1.17	-2.13	-4.15	5.56	5.5	0.3
200108	1.22	-6.46	2.16	3.28	5.54	0.31
200109	-0.78	-9.25	-6.54	1.82	11.55	0.28
200110	0.87	2.46	6.86	-7.15	-8.38	0.22
200111	-1.04	7.54	0.41	0.69	-8.57	0.17
200112	-0.97	1.61	5.13	0.47	-0.03	0.15
200201	1.22	-1.44	1.15	3.39	3.76	0.14
200202	1.04	-2.29	-1.62	3.89	6.79	0.13
200203	-2.11	4.24	4.31	1.12	-1.64	0.13
200204	1.47	-5.2	5.9	4.21	7.98	0.15
200205	0.49	-1.38	-3.7	2.55	3.04	0.14
200206	0.92	-7.21	3.55	1.5	6.14	0.13
200207	1.07	-8.18	-5.22	-3.62	3.38	0.15
200208	0.94	0.5	-2.26	2.29	1.75	0.14
200209	1.9	-10.35	2.75	1.31	9.15	0.14
200210	-1.84	7.84	-2.99	-6.45	-5.46	0.14
200211	-0.56	5.96	3.2	-1.59	-16.28	0.12
200212	1.97	-5.76	-0.44	3.88	9.62	0.11
200301	-0.41	-2.57	1.39	-0.82	1.58	0.1
200302	1.48	-1.88	-0.27	-1.45	1.25	0.09
200303	-0.05	1.09	0.73	-1.58	1.52	0.1
200304	0.84	8.22	1.11	-0.09	-9.42	0.1
200305	2.17	6.05	4.79	0.09	-10.76	0.09
200306	-0.78	1.42	1.5	0.71	-1.02	0.1
200307	-3.53	2.35	5.58	-2.04	-0.29	0.07
200308	0.71	2.34	2.65	1.76	-0.54	0.07
200309	2.64	-1.24	0.6	0.93	-0.19	0.08
200310	-0.7	6.08	2.89	1.69	3.75	0.07
200311	0.97	1.35	2.25	1.39	1.63	0.07
200312	0.68	4.29	-2.8	2.78	-5.69	0.08
200401	0.02	2.15	2.63	1.66	2.59	0.07
200402	1.67	1.4	-1.19	0.44	-1.1	0.06
200403	-0.62	-1.32	1.9	-0.05	0.2	0.09
200404	-1.96	-1.83	-2.57	-1.67	-5.36	0.08
200405	-0.23	1.17	-0.19	-0.26	1.65	0.06
200406	0.22	1.86	2.34	1.63	2.07	0.08
200407	1.06	-4.06	-3.77	4.56	-2.3	0.1
200408	1.64	0.08	-1.57	1.24	-1.5	0.11
200409	0.27	1.6	2.93	0.47	5.26	0.11
200410	0.7	1.43	0.39	-0.82	-1.49	0.11
200411	-0.8	4.54	4.13	1.94	3.22	0.15
200412	0.96	3.43	0.19	-0.37	-2.83	0.16
200501	0.4	-2.76	-1.55	2.73	3.12	0.16
200502	-0.41	1.89	-0.68	2.84	3.21	0.16
200503	-1.02	-1.97	-1.36	1.7	0.54	0.21
200504	1.2	-2.61	-3.97	-0.45	-0.81	0.21
200505	0.53	3.65	2.97	-1.21	0.39	0.24
200506	0.24	0.57	2.59	2.79	2.06	0.23
200507	-0.75	3.92	2.77	-0.47	0.04	0.24
200508	0.58	-1.22	-0.85	1.47	2.24	0.3
200509	-0.91	0.49	-0.68	1.11	3.5	0.29
200510	-0.78	-2.02	-1	-0.67	-1.31	0.27
200511	0.1	3.61	0.96	-1.85	0.35	0.31
200512	0.53	-0.25	-0.5	0.5	0.74	0.32
200601	-0.02	3.04	5.31	1.17	2.76	0.35
200602	0.13	-0.3	-0.32	-0.85	-1.82	0.34
200603	-1.13	1.46	3.54	-0.14	1.24	0.37
200604	-0.55	0.73	-1.25	3.06	0.66	0.36
200605	-0.01	-3.57	-3.03	2.79	-3.7	0.43
200606	-0.7	-0.35	-0.55	1.49	1.49	0.4
200607	0.64	-0.78	-4	3.42	-2.19	0.4
200608	0.98	2.03	0.81	-1.78	-3.47	0.42
200609	0.18	1.84	-1.23	-0.5	-0.93	0.41
200610	0.12	3.23	1.64	0.52	-0.26	0.41
200611	0.35	1.71	0.78	0.53	-1.03	0.42
200612	-0.8	0.87	-0.9	2.55	0.84	0.4
200701	-0.64	1.4	0.1	-0.05	0.24	0.44
200702	0.83	-1.96	1.35	0.23	-1.33	0.38
200703	-0.72	0.68	-0.27	0.37	2.47	0.43
200704	-0.22	3.49	-2.07	-0.99	-0.16	0.44
200705	-0.82	3.24	-0.03	-0.17	-0.27	0.41
200706	-0.83	-1.96	0.75	-1.03	0.3	0.4
200707	0.12	-3.73	-2.67	-2.99	2.79	0.4
200708	-0.88	0.92	-0.16	-2.32	0.09	0.42
200709	1.09	3.22	-2.45	-2.11	4.64	0.32
200710	0.09	1.8	0.11	-2.11	4.87	0.32
200711	0.25	-4.83	-2.78	-1.02	0.9	0.34
200712	-0.23	-0.87	0.02	-0.01	6.54	0.27
200801	1.44	-6.36	-0.74	3.05	-7.81	0.21
200802	-4.31	-3.09	-0.55	0.01	6.11	0.13
200803	2.35	-0.93	0.8	0.24	4.08	0.17
200804	0.67	4.6	-1.52	-0.03	-0.2	0.18
200805	0.42	1.86	3.03	-0.41	3.22	0.18
200806	-0.94	-8.44	1.12	-1.02	12.45	0.17
200807	0.34	-0.77	3.56	3.64	-5.2	0.15
200808	0.65	1.53	3.67	1.61	-4.05	0.13
200809	-3.75	-9.24	-0.32	4.36	0.33	0.15
200810	-3.31	-17.23	-2.3	-2.96	7.83	0.08
200811	0.05	-7.86	-3.68	-5.02	7.22	0.03
200812	0.44	1.74	4	-1.19	-5.05	0
200901	5.43	-8.12	-0.99	-9.67	-1.92	0
200902	1.15	-10.1	-0.38	-6.9	4.17	0.01
200903	0.47	8.95	0.7	2.54	-11.53	0.02
200904	1.64	10.19	5.35	5.22	-34.58	0.01
200905	1.93	5.21	-2.63	0.58	-12.33	0
200906	-0.24	0.43	2.67	-2.39	5.31	0.01
200907	1.33	7.72	2.51	4.73	-5.41	0.01
200908	1.13	3.33	-0.5	7.65	-8.9	0.01
200909	2.96	4.08	2.43	1.35	-5	0.01
200910	-1.02	-2.59	-4.23	-4.35	2.64	0
200911	0.49	5.56	-2.61	0.23	0.32	0
200912	-0.07	2.75	5.79	0.72	2.94	0.01
201001	0.69	-3.36	0.2	0.61	-5.36	0
201002	0.86	3.4	1.44	2.74	3.61	0
201003	-0.06	6.31	1.57	2.01	3.68	0.01
201004	0.85	2	4.92	3.12	3.21	0.01
201005	0.61	-7.89	-0.09	-2.32	-0.19	0.01
201006	0.25	-5.56	-2.15	-4.27	-2.98	0.01
201007	1.03	6.93	0.24	0.04	1.94	0.01
201008	1.73	-4.77	-3.03	-1.51	-0.15	0.01
201009	-0.11	9.54	3.84	-2.94	1.36	0.01
201010	-0.17	3.88	1.01	-2.23	1.25	0.01
201011	-1.96	0.6	3.69	-0.58	2.51	0.01
201012	-2.04	6.82	0.85	3.47	-3.19	0.01
201101	-1.21	1.99	-2.4	0.68	-0.33	0.01
201102	1.32	3.49	1.62	1.73	2.07	0.01
201103	-0.66	0.45	2.68	-1.16	3.55	0.01
201104	1.67	2.9	-0.34	-2.15	0.07	0
201105	1.6	-1.27	-0.68	-2.12	-0.59	0
201106	0.46	-1.75	-0.14	-0.26	1.75	0
201107	1.26	-2.36	-1.44	-1.18	0.03	0
201108	1.48	-5.99	-3.3	-1.58	-0.3	0.01
201109	0.92	-7.59	-3.72	-0.98	-2.58	0
201110	-0.21	11.35	3.58	-0.96	-1.45	0
201111	0.62	-0.28	-0.24	-0.18	3.98	0
201112	1.59	0.74	-0.55	1.57	1.87	0
201201	2.04	5.05	2.51	-2.14	-7.95	0
201202	0.11	4.42	-1.65	0.01	-0.28	0
201203	-0.46	3.11	-0.27	-0.06	1.49	0
201204	0.93	-0.85	-0.63	-0.2	3.84	0
201205	0.7	-6.19	-0.11	0.08	6.64	0.01
201206	0	3.89	0.81	0.54	-1.13	0
201207	1.16	0.79	-2.6	0.01	3.06	0
201208	0.04	2.55	0.69	0.6	-2.44	0.01
201209	0.26	2.73	0.5	1.56	-1.03	0.01
201210	0.26	-1.76	-1.07	4.16	0.12	0.01
201211	1.06	0.78	0.68	-1.12	0.35	0.01
201212	-1.01	1.18	1.61	3.26	-2.92	0.01
201301	0.45	5.57	0.5	1.34	-1.91	0
201302	0.25	1.29	-0.4	0.28	1.37	0
201303	-0.37	4.03	0.88	-0.07	1.95	0
201304	0.85	1.56	-2.4	0.35	0.28	0
201305	-0.65	2.8	2	1.33	-1.92	0
201306	-2.62	-1.2	1.18	-0.4	0.63	0
201307	-0.56	5.65	1.88	0.71	1.76	0
201308	-1.59	-2.71	0.24	-2.48	0.05	0
201309	1.49	3.77	2.86	-1.57	2.98	0
201310	0.5	4.18	-1.55	1.36	0.14	0
201311	-0.12	3.12	1.33	-0.38	0.45	0
201312	-0.41	2.81	-0.43	-0.2	0.06	0
201401	1.32	-3.32	0.83	-1.88	1.65	0
201402	0.91	4.65	0.32	-0.49	2.09	0
201403	0.02	0.43	-1.81	4.6	-3.25	0
201404	0.61	-0.19	-4.17	1.62	-3.9	0
201405	1.24	2.06	-1.84	-0.38	1.02	0
201406	-0.84	2.61	2.94	-0.6	0.7	0
201407	0.19	-2.04	-4.25	0.04	-0.26	0
201408	1.11	4.24	0.5	-0.76	0.76	0
201409	0.36	-1.97	-3.8	-1.68	0.49	0
201410	0.32	2.52	4.28	-1.81	0.03	0
201411	0.22	2.55	-2.08	-3.37	1.02	0
201412	0.17	-0.06	2.6	1.56	1.04	0
201501	1.11	-3.11	-0.62	-3.06	3.76	0
201502	-0.32	6.13	0.47	-2.16	-2.88	0
201503	0.07	-1.12	3.14	-0.73	3.02	0
201504	-0.37	0.59	-3.03	2.13	-7.41	0
201505	0.02	1.36	0.95	-1.9	5.92	0
201506	-0.42	-1.53	2.84	-1.04	3.05	0
201507	0.19	1.54	-4.17	-4.49	10.24	0
201508	0.13	-6.04	0.43	2.88	-2.16	0
